# Supplementary material for: Equilibrated evolution of the mixed auto-/allopolyploid haplotype-resolved genome of the invasive hexaploid Prussian carp
Source: Nat Commun. 2022 Jul 14;13:4092. doi: 10.1038/s41467-022-31515-w (PMC9283417; doi:10.1038/s41467-022-31515-w)
Supplement: Supplementary file 3 — Supplementary Data 1-8 [file 41467_2022_31515_MOESM3_ESM.xlsx]

## Sheet: Suppl. Data 1a Raw data statis
Supplementary Data 1a: HIFI Raw data statistics
Total bp:	208,357,519,830	readlength statistics:	Nx length	Nx count
Read count:	11,011,166	N00:	52.335	1
Average readlength:	18.922	N10:	22.76	844.546
Median read length:	18.621	N20:	21.227	1,795,717
		N30:	20.268	2,801,464
		N40:	19.536	3,849,177
		N50:	18.916	4,933,369
		N60:	18.351	6,051,804
		N70:	17.793	7,204,781
		N80:	17.187	8,395,706
		N90:	16.388	9,634,955
		N100:	43	11,011,166

## Sheet: Suppl. Data 1b Assembly statis
Supplementary Data 1b: Comparison of the haplotype resolved C. gibelio carGib1.2 assembly to available long-read assemblies for Carassius species.
technological approach	haplotype resolved assembly pipeline				standard assembly pipelines (haplotypes are collapsed)
Species	C. gibelio triploid assembly				C. auratus Strain: Wakin	C. auratus	C. auratus Strain: CaTCV-1	C. gibelio Strain: clone F7
NCBI assembly	carGib1.2 all seq.	haplotype a	haplotype b	haplotype c	GCF_003368295.1	GCA_014332655.1	GCA_019720715.1	GCA_019843895.1
Submitter	University of Innsbruck / IGB	University of Innsbruck / IGB	University of Innsbruck / IGB	University of Innsbruck / IGB	National institute of health	Fujian agriculture and forestry university	Institute of Hydrobiology, Chinese Academy of Sciences	Institute of Hydrobiology, Chinese Academy of Sciences
Date	2021-10-04	2021-10-04	2021-10-04	2021-10-04	2018-08-09	2020-08-31	2021-08-13	2021-09-01
Total sequence length	5,071,402,534	1,592,026,343	1,538,918,925	1,583,334,954	1,820,635,050	1,739,639,290	1,658,307,442	1,930,848,899
Total ungapped length	5,066,104,775	1,590,538,837	1,537,726,248	1,582,038,866	1,820,410,350	1,657,421,124	1,658,177,542	1,880,185,970
assigned to chr	4,710,303,951	1,592,026,343	1,538,918,925	1,583,334,954	1,245,960,392	1,579,088,660	1,359,125,421	1,561,599,581
Number of scaffolds	7.401	50	50	50	6.216	1.769	3.061	2.569
Scaffold N50	30,747,820	31,008,616	30,042,024	30,677,984	22,763,433	31,841,898	26,133,463	29,263,521
Scaffold L50	67	22	22	22	32	23	27	26
Number of contigs	18.02	3.027	2.436	2.647	8.463	7.497	4.36	3.993
Contig N50	4,326,687	4,540,516	4,559,442	5,134,100	821.153	483.444	1,514,337	2,176,597
Contig L50	322	91	103	91	513	869	280	213
percent of sequence assigned to chromosome	92.98%	-	-	-	68.44%	95.27%	81.97%	83.06%

## Sheet: Suppl. Data 2 Annotation metri
Supplementary Data 2: Annotation metrics
Total_gene	152.308
single_exon	9,015 (5.9%)
multi_exon	143,293 (94.1%)
map_to_Pfam	130,496 (85.7%)
map_to_RefSeq/SwissProt	150,182 (98.6%)
with_RNA_support	120,475 (79.1%)
without_start_codon	9,148 (6.0%)
pseudo_with_RNA	9,073 (6.0%)
pseudo_without_RNA	9,058 (5.9%)
BUSCO_before	C:94.7%[S:6.5%,D:88.2%],F:0.8%,M:4.5%,n:4584
BUSCO_after	C:99.2%[S:0.4%,D:98.8%],F:0.5%,M:0.3%,n:4584

## Sheet: Suppl. Data 3a Repeats and ncR
Supplementary Data 3a: Content of genes, repeats and ncRNA, annotated per chromosome
ID	gene	pseudo	total_length	GC_level	SINEs	LINEs	LTR_elements	DNA_elements	Total_interspersed_repeats	tRNA	rRNA	microRNA	Other ncRNA
chrA1a	1129	12.75%	42,436,713	37.40%	0.51%	4.07%	4.73%	18.14%	38.66%	116	1	11	73
chrA1b	1096	13.59%	39,533,162	37.33%	0.53%	3.92%	4.82%	18.47%	38.79%	122	0	9	77
chrA1c	1050	11.71%	39,279,431	37.33%	0.53%	3.82%	4.79%	18.25%	38.54%	97	0	8	65
chrA2a	1067	13.59%	31,776,121	37.67%	0.59%	3.87%	5.07%	16.21%	37.14%	91	0	15	65
chrA2b	1046	12.24%	32,060,124	37.33%	0.51%	3.84%	4.55%	16.38%	37.89%	77	1	15	68
chrA2c	1123	12.56%	31,625,495	37.50%	0.54%	4.00%	4.82%	16.26%	35.59%	82	0	15	63
chrA3a	1256	11.62%	32,353,540	38.16%	0.62%	6.25%	4.69%	16.41%	35.53%	100	0	14	54
chrA3b	1270	11.73%	32,739,758	38.10%	0.82%	6.35%	4.42%	16.22%	34.97%	85	0	14	60
chrA3c	1302	12.21%	34,136,370	38.14%	1.00%	8.94%	4.47%	15.37%	36.92%	98	29	12	69
chrA4a	1039	23.20%	36,669,750	38.45%	0.88%	6.32%	5.99%	17.66%	39.95%	134	1	6	68
chrA4b	892	20.52%	31,897,220	38.42%	0.83%	5.98%	5.72%	16.44%	37.61%	112	1	6	61
chrA4c	1028	22.08%	36,646,276	38.49%	0.83%	6.38%	6.14%	17.03%	40.30%	103	1	6	77
chrA5a	1265	13.12%	39,230,215	37.60%	0.53%	4.24%	4.81%	17.09%	35.18%	107	1	20	84
chrA5b	1273	12.33%	39,484,731	37.59%	0.53%	4.06%	4.63%	17.04%	34.35%	97	0	20	77
chrA5c	1292	12.69%	39,969,342	37.54%	0.54%	4.14%	4.89%	16.93%	35.09%	109	1	20	109
chrA6a	978	12.78%	31,951,894	37.33%	0.52%	3.49%	4.46%	15.70%	32.26%	96	0	13	44
chrA6b	948	11.29%	30,897,458	37.28%	0.51%	3.34%	4.34%	16.02%	31.47%	89	0	14	45
chrA6c	970	11.44%	31,924,567	37.25%	0.50%	3.26%	4.47%	15.21%	31.15%	80	0	11	43
chrA7a	1333	14.48%	44,693,225	37.88%	0.62%	4.72%	5.14%	17.01%	36.03%	154	9	9	106
chrA7b	1347	14.11%	42,661,646	37.84%	0.61%	4.82%	4.77%	17.27%	35.64%	138	38	8	111
chrA7c	1347	13.07%	42,706,565	37.91%	0.59%	4.62%	5.19%	17.39%	35.16%	116	24	8	98
chrA8a	943	13.15%	29,050,422	37.51%	0.84%	5.23%	4.26%	15.23%	34.18%	268	1	8	44
chrA8b	949	11.49%	28,107,959	37.52%	0.65%	3.87%	4.38%	16.50%	33.53%	136	0	7	52
chrA8c	959	12.30%	28,723,537	37.43%	0.58%	3.76%	4.40%	15.99%	32.80%	252	0	7	46
chrA9a	851	14.10%	31,580,920	37.66%	0.60%	4.29%	5.01%	15.61%	32.77%	268	0	16	44
chrA9b	831	12.39%	32,932,123	37.75%	0.57%	4.21%	5.01%	15.74%	35.13%	431	4	16	44
chrA9c	831	12.88%	31,188,138	37.77%	0.59%	4.19%	5.26%	16.12%	33.34%	289	0	17	51
chrA10a	833	10.32%	28,246,805	37.62%	0.60%	4.35%	3.92%	13.99%	30.15%	80	1	18	41
chrA10b	789	9.00%	24,907,209	37.26%	0.42%	3.28%	3.85%	14.36%	34.84%	64	0	17	39
chrA10c	831	11.19%	27,399,512	37.67%	0.49%	3.85%	3.94%	14.01%	29.23%	75	0	17	46
chrA11a	742	9.70%	25,362,854	37.83%	4.32%	3.81%	4.11%	14.51%	33.60%	111	0	2	67
chrA11b	757	9.25%	24,258,711	37.48%	0.68%	3.81%	3.90%	15.95%	30.73%	72	0	2	64
chrA11c	756	9.52%	26,914,836	38.36%	7.72%	4.29%	4.10%	14.39%	36.92%	148	0	2	58
chrA12a	791	9.36%	26,937,457	37.18%	0.52%	3.41%	3.83%	15.78%	33.45%	83	0	4	54
chrA12b	744	8.60%	25,933,126	37.10%	0.51%	3.33%	4.30%	15.49%	33.00%	78	0	4	48
chrA12c	756	10.32%	25,917,584	37.16%	0.52%	3.44%	4.08%	15.74%	33.04%	78	0	3	42
chrA13a	890	15.51%	30,922,255	37.77%	0.59%	4.09%	5.02%	16.00%	32.66%	90	0	5	45
chrA13b	842	14.01%	29,466,171	37.56%	0.53%	3.86%	4.15%	15.80%	31.50%	75	0	5	42
chrA13c	847	14.05%	29,821,524	37.45%	0.53%	3.54%	4.51%	15.66%	31.25%	75	0	5	41
chrA14a	788	9.77%	30,926,207	38.01%	0.79%	4.22%	4.04%	13.63%	29.49%	60	1	11	41
chrA14b	779	11.17%	27,743,600	37.62%	0.53%	3.70%	4.13%	15.03%	31.50%	68	1	13	41
chrA14c	779	9.37%	25,976,202	37.70%	0.68%	3.46%	3.71%	15.20%	29.11%	112	1	12	37
chrA15a	823	12.15%	25,060,816	37.57%	0.54%	3.96%	4.33%	16.44%	32.68%	81	0	12	50
chrA15b	882	14.85%	28,635,752	37.76%	0.58%	4.54%	4.85%	16.71%	34.56%	88	0	14	77
chrA15c	853	12.19%	26,532,932	37.79%	0.56%	4.30%	4.51%	16.39%	33.49%	92	0	12	50
chrA16a	1045	10.72%	34,988,080	37.52%	0.58%	4.20%	4.96%	15.11%	36.88%	90	0	8	59
chrA16b	1005	9.35%	27,563,091	37.51%	0.55%	3.66%	4.27%	16.16%	32.43%	92	0	8	47
chrA16c	1060	11.98%	31,776,151	37.57%	0.53%	4.13%	4.94%	15.75%	35.20%	77	0	8	61
chrA17a	819	12.45%	27,840,319	37.69%	0.58%	3.97%	4.28%	14.80%	30.15%	265	2	7	53
chrA17b	811	12.33%	28,185,338	37.58%	0.59%	3.79%	4.13%	15.03%	30.73%	274	2	7	56
chrA17c	819	11.36%	27,423,072	37.46%	0.60%	3.71%	4.21%	15.09%	30.49%	106	1	7	45
chrA18a	768	13.67%	31,219,630	37.79%	0.60%	4.34%	5.47%	17.13%	36.75%	95	0	3	67
chrA18b	797	13.93%	31,709,564	37.60%	0.49%	3.91%	5.14%	16.04%	34.95%	93	0	3	67
chrA18c	803	11.96%	30,677,984	37.79%	0.58%	4.71%	5.04%	16.87%	35.76%	99	0	3	70
chrA19a	956	11.61%	30,747,820	37.84%	1.16%	9.83%	4.44%	15.61%	39.06%	93	1	7	69
chrA19b	960	11.25%	31,166,602	37.71%	0.84%	9.65%	4.50%	15.56%	37.30%	105	1	6	75
chrA19c	921	10.53%	30,891,682	37.73%	1.14%	10.48%	4.61%	15.41%	39.04%	103	0	6	68
chrA20a	911	12.51%	29,119,813	37.78%	1.81%	4.43%	3.84%	16.94%	33.92%	213	0	5	66
chrA20b	871	10.79%	27,682,208	37.56%	2.15%	3.59%	3.78%	17.35%	34.10%	146	0	5	60
chrA20c	919	11.64%	28,956,650	37.47%	2.19%	3.47%	3.97%	17.80%	34.38%	99	0	5	63
chrA21a	860	12.21%	24,293,378	37.42%	0.50%	3.32%	4.31%	15.94%	32.23%	80	0	7	58
chrA21b	817	8.81%	24,458,990	37.65%	0.55%	3.50%	4.79%	15.65%	33.57%	69	0	8	57
chrA21c	849	9.66%	25,507,417	37.53%	0.51%	3.39%	4.73%	15.61%	32.25%	79	0	7	49
chrA22a	898	12.58%	24,894,900	37.89%	0.60%	6.82%	5.71%	15.82%	36.86%	100	1	10	44
chrA22b	843	11.74%	25,790,150	38.04%	0.87%	6.92%	5.49%	15.45%	41.56%	105	0	9	43
chrA22c	881	12.49%	26,217,247	37.91%	0.79%	6.31%	6.01%	13.83%	34.18%	101	3	10	43
chrA23a	847	10.51%	31,008,616	39.17%	6.58%	4.13%	3.45%	15.31%	38.09%	96	0	18	44
chrA23b	842	11.64%	26,238,231	37.98%	1.50%	4.18%	4.41%	15.31%	33.43%	91	12	18	48
chrA23c	835	11.26%	26,107,217	37.93%	1.84%	3.80%	4.12%	15.63%	32.28%	97	0	20	52
chrA24a	651	11.98%	25,195,455	37.43%	0.64%	4.08%	5.11%	16.06%	35.15%	80	0	5	42
chrA24b	674	11.57%	25,196,303	37.58%	0.59%	3.89%	5.11%	16.25%	35.16%	82	0	4	37
chrA24c	656	10.82%	25,190,352	37.44%	0.56%	4.16%	5.15%	16.08%	35.14%	83	0	3	44
chrA25a	761	14.45%	28,651,457	37.98%	0.79%	5.75%	4.00%	12.10%	42.81%	92	0	8	66
chrA25b	711	12.80%	22,287,840	37.66%	0.67%	6.61%	4.91%	15.20%	36.26%	79	9	8	53
chrA25c	686	13.99%	20,556,341	37.58%	0.57%	7.92%	4.26%	14.63%	33.93%	85	5	8	55
chrB1a	1197	11.28%	39,712,372	37.05%	0.61%	3.29%	3.82%	17.76%	35.36%	105	0	9	63
chrB1b	1145	12.14%	36,122,477	37.13%	0.58%	3.41%	4.06%	17.86%	33.76%	94	0	7	57
chrB1c	1194	11.81%	37,136,340	37.08%	0.62%	3.32%	3.88%	17.53%	33.15%	88	0	8	49
chrB2a	1133	8.91%	31,122,318	37.33%	0.49%	3.09%	3.93%	16.10%	33.28%	85	0	15	68
chrB2b	1082	8.32%	29,659,594	37.65%	0.50%	2.83%	3.77%	15.89%	33.69%	96	0	15	70
chrB2c	1141	8.15%	32,334,160	37.24%	0.48%	3.45%	4.23%	15.73%	32.59%	82	0	15	79
chrB3a	2028	18.20%	55,253,308	39.01%	1.07%	5.56%	5.34%	18.03%	39.73%	141	0	14	103
chrB3b	2101	18.61%	54,965,423	38.62%	1.12%	5.57%	5.38%	18.58%	40.59%	199	5	15	114
chrB3c	2067	19.50%	55,340,887	38.56%	1.05%	5.63%	5.46%	18.45%	41.59%	145	8	15	112
chrB4a	1069	18.99%	30,713,457	37.78%	0.56%	4.53%	4.67%	16.39%	35.00%	89	0	6	42
chrB4b	1011	19.29%	28,490,805	37.79%	0.53%	4.55%	4.55%	16.44%	34.08%	85	0	6	48
chrB4c	1002	17.76%	28,347,954	37.76%	0.52%	4.49%	4.40%	16.67%	34.10%	74	0	6	43
chrB5a	1283	8.34%	35,009,515	37.13%	0.50%	2.82%	3.37%	16.91%	29.91%	88	0	21	75
chrB5b	1255	8.29%	35,777,671	37.13%	0.51%	2.92%	3.35%	16.70%	31.47%	93	0	21	85
chrB5c	1369	8.77%	43,513,016	37.46%	0.49%	3.69%	4.10%	16.58%	38.54%	103	0	21	101
chrB6a	1025	9.85%	31,782,213	37.19%	0.49%	2.79%	3.96%	14.58%	29.15%	353	0	14	52
chrB6b	1003	8.67%	31,140,027	37.08%	0.46%	2.79%	3.86%	14.55%	28.24%	288	0	12	56
chrB6c	989	8.80%	30,194,014	37.18%	0.51%	2.95%	3.83%	14.59%	28.58%	314	0	15	51
chrB7a	1345	11.38%	47,056,521	37.55%	0.61%	3.93%	4.41%	15.67%	33.22%	107	0	9	116
chrB7b	1268	9.62%	40,797,323	37.69%	0.52%	3.27%	3.90%	16.61%	31.65%	110	0	9	107
chrB7c	1288	10.56%	42,201,968	37.72%	0.57%	3.78%	4.47%	16.69%	32.24%	113	0	9	106
chrB8a	1063	12.04%	31,252,093	37.43%	0.45%	4.40%	4.48%	16.64%	33.32%	66	0	7	59
chrB8b	1052	11.31%	30,446,820	37.36%	0.46%	3.81%	4.30%	16.65%	32.60%	76	0	7	66
chrB8c	1072	11.75%	31,783,460	37.41%	0.46%	4.16%	4.70%	16.79%	34.09%	81	0	7	67
chrB9a	897	9.81%	36,903,210	37.38%	0.57%	5.18%	4.08%	15.99%	35.02%	91	3	15	73
chrB9b	880	11.14%	35,241,438	37.39%	0.65%	5.32%	4.03%	15.57%	34.11%	82	3	15	65
chrB9c	871	9.76%	33,116,744	37.36%	0.51%	5.07%	3.87%	16.40%	33.28%	85	3	15	66
chrB10a	829	11.10%	29,486,582	37.51%	1.19%	16.03%	3.51%	13.87%	41.79%	71	5	16	56
chrB10b	850	11.76%	26,025,161	37.53%	1.03%	4.52%	3.53%	16.14%	33.99%	80	3	16	56
chrB10c	842	10.81%	26,665,912	37.31%	1.14%	4.15%	3.62%	15.31%	31.31%	84	2	17	47
chrB11a	789	10.65%	25,777,833	37.25%	0.48%	3.28%	3.67%	15.79%	30.89%	74	0	2	47
chrB11b	789	9.63%	25,786,589	37.32%	0.47%	3.39%	4.02%	15.57%	31.65%	64	0	2	48
chrB11c	809	11.25%	26,335,503	37.26%	0.46%	3.47%	3.90%	16.04%	32.33%	73	0	2	56
chrB12a	795	11.19%	23,936,939	37.07%	0.52%	2.70%	3.57%	15.61%	28.42%	70	0	5	38
chrB12b	755	9.01%	23,731,282	37.11%	0.53%	2.73%	3.53%	15.57%	28.82%	84	0	5	38
chrB12c	768	10.81%	27,298,517	36.98%	0.45%	2.99%	3.60%	14.73%	31.80%	71	0	4	42
chrB13a	903	9.86%	30,377,814	37.36%	0.45%	3.68%	3.69%	15.69%	30.13%	77	0	5	37
chrB13b	901	9.21%	29,570,620	37.33%	0.44%	3.16%	3.60%	15.86%	29.79%	84	0	7	57
chrB13c	914	9.63%	30,443,710	37.37%	0.44%	3.51%	3.73%	15.45%	30.01%	85	0	5	60
chrB14a	867	9.23%	30,785,342	37.50%	0.47%	3.77%	4.12%	15.45%	30.62%	88	0	11	49
chrB14b	850	11.41%	30,042,024	37.55%	0.48%	3.93%	4.22%	15.12%	30.75%	78	1	11	51
chrB14c	834	9.11%	29,474,200	37.41%	0.56%	3.60%	3.74%	15.16%	29.77%	79	0	11	45
chrB15a	858	11.07%	28,179,029	37.62%	0.63%	3.63%	4.27%	16.64%	32.75%	78	0	13	44
chrB15b	881	10.56%	28,376,487	37.64%	0.62%	3.92%	4.44%	16.63%	32.94%	76	0	15	51
chrB15c	908	12.56%	29,401,530	37.61%	0.63%	3.96%	4.42%	16.53%	33.25%	84	1	15	53
chrB16a	1096	10.95%	31,630,584	37.49%	0.50%	4.08%	4.67%	16.50%	33.32%	82	0	10	56
chrB16b	1104	10.14%	31,506,444	37.44%	0.49%	3.99%	4.61%	16.24%	33.32%	94	0	10	50
chrB16c	1102	11.07%	32,370,375	37.44%	0.53%	4.40%	4.67%	15.98%	33.39%	82	0	10	55
chrB17a	883	11.33%	29,387,819	37.51%	0.50%	3.47%	4.18%	15.44%	30.90%	77	11	8	53
chrB17b	855	10.76%	28,825,536	37.58%	0.45%	3.13%	3.57%	14.67%	29.76%	67	12	7	51
chrB17c	856	9.93%	29,402,442	37.30%	0.50%	3.46%	4.09%	15.17%	31.35%	79	11	7	53
chrB18a	789	11.41%	28,983,924	37.62%	0.70%	4.06%	4.59%	16.60%	32.92%	72	0	4	54
chrB18b	789	11.03%	29,162,416	37.64%	0.60%	3.96%	4.71%	16.35%	32.81%	75	0	3	64
chrB18c	830	12.17%	32,265,897	37.43%	0.64%	3.87%	4.92%	16.05%	33.09%	77	0	3	67
chrB19a	945	8.68%	29,765,559	37.72%	1.29%	4.95%	4.51%	16.43%	34.35%	79	2	7	58
chrB19b	914	8.64%	28,731,935	37.66%	1.08%	5.77%	4.13%	16.50%	34.47%	78	1	6	59
chrB19c	1007	9.93%	37,456,279	38.95%	4.59%	9.17%	3.55%	14.00%	40.73%	150	1	9	69
chrB20a	951	10.73%	29,695,469	37.55%	0.75%	3.57%	3.89%	16.40%	31.40%	95	1	5	67
chrB20b	959	12.30%	30,271,309	37.67%	1.26%	3.21%	4.07%	16.09%	31.15%	227	1	5	51
chrB20c	930	11.61%	29,114,643	37.40%	0.77%	3.98%	3.88%	16.15%	32.13%	126	1	5	65
chrB21a	1015	11.92%	33,239,593	37.39%	0.49%	4.83%	4.48%	16.13%	38.54%	91	1	8	64
chrB21b	951	10.94%	31,016,798	37.41%	0.44%	4.74%	4.94%	15.77%	35.80%	78	0	8	56
chrB21c	945	11.64%	29,479,074	37.37%	0.48%	4.51%	4.35%	16.48%	35.26%	87	0	8	53
chrB22a	1670	16.35%	47,740,954	38.47%	2.89%	11.04%	4.41%	16.64%	48.10%	148	4	9	46
chrB22b	1553	16.55%	50,394,634	37.81%	2.10%	19.87%	4.13%	15.00%	50.99%	107	31	9	58
chrB22c	1694	15.11%	55,532,955	38.08%	3.26%	25.36%	3.90%	14.23%	54.08%	143	21	9	59
chrB23a	968	9.09%	29,339,556	37.98%	1.10%	4.07%	3.87%	15.05%	32.86%	68	0	20	50
chrB23b	945	9.52%	27,558,621	37.94%	1.04%	3.67%	3.98%	15.39%	31.28%	60	0	20	48
chrB23c	943	9.65%	29,651,998	37.98%	1.91%	3.83%	3.63%	14.61%	32.39%	63	1	20	60
chrB24a	708	9.32%	25,651,896	37.14%	0.50%	3.79%	4.32%	15.72%	31.80%	68	0	4	45
chrB24b	713	10.66%	25,765,821	37.13%	0.71%	3.55%	4.07%	15.60%	31.87%	70	0	4	44
chrB24c	699	10.30%	25,582,522	37.15%	0.52%	3.56%	4.24%	15.89%	32.19%	72	0	5	45
chrB25a	801	11.86%	24,083,781	37.11%	0.50%	3.99%	3.71%	16.40%	32.90%	60	0	8	69
chrB25b	822	12.29%	27,974,603	37.35%	0.83%	12.84%	3.55%	15.03%	41.15%	69	7	8	86
chrB25c	795	13.96%	26,824,430	37.01%	0.47%	4.81%	3.96%	16.09%	33.63%	79	0	9	79

## Sheet: Suppl. Data 3b Repeat classes 
Supplementary Data 3b: Repeat classes annotation summary
Total	Sequences:	7401
Total	Length:	5066104775 bp
Total	Masked:	2091236276 bp	41.28%
Repeat/Classes	Count	bpMasked	%masked
DNA	802532	160993575	3.18%
Academ	16166	1972519	0.04%
CMC-EnSpm	497545	72065795	1.42%
Crypton	17436	1993682	0.04%
Crypton-V	16789	3858556	0.08%
Dada	38805	2995873	0.06%
IS3EU	85661	19846507	0.39%
Kolobok	344259	61312168	1.21%
Kolobok-T2	222988	62719919	1.24%
MULE-MuDR	2226	1146251	0.02%
MULE-NOF	6216	1541263	0.03%
Maverick	4727	2889248	0.06%
Merlin	17913	1834003	0.04%
Novosib	2331	555002	0.01%
P	2129	378251	0.01%
PIF-Harbinger	145575	37327678	0.74%
PIF-ISL2EU	8291	2759861	0.05%
PiggyBac	102701	33460205	0.66%
Sola	9222	1247826	0.02%
TcMar	45172	9431981	0.19%
TcMar-Fot1	961	148311	0.00%
TcMar-ISRm11	9855	2802751	0.06%
TcMar-Tc1	233665	98179860	1.94%
TcMar-Tc2	51286	9308375	0.18%
Zisupton	12893	2065151	0.04%
hAT	97899	25802677	0.51%
hAT-Ac	508267	128887664	2.54%
hAT-Blackjack	6717	1300227	0.03%
hAT-Charlie	153284	27429724	0.54%
hAT-Tip100	18166	4638752	0.09%
hAT-Tol2	35072	10537462	0.21%
hAT-hAT5	10969	2162789	0.04%
hAT-hAT6	15653	3059232	0.06%
hAT-hobo	849	201974	0.00%
LINE	3226	2743066	0.05%
CR1	3259	440482	0.01%
I	17529	6049738	0.12%
I-Nimb	2159	1207006	0.02%
Jockey	1176	528337	0.01%
L1	148022	45983476	0.91%
L1-Tx1	11979	10347495	0.20%
L2	299644	144316185	2.85%
Penelope	22880	8268554	0.16%
R2-Hero	2439	855914	0.02%
RTE-BovB	3285	1307062	0.03%
RTE-X	5037	2410026	0.05%
Rex-Babar	62893	29942887	0.59%
Tad1	3116	332196	0.01%
LTR	35593	23813457	0.47%
DIRS	125691	74156821	1.46%
ERV	4720	2755147	0.05%
ERV1	7717	4360709	0.09%
Gypsy	160984	98923176	1.95%
Gypsy-Cigr	4206	2814915	0.06%
Ngaro	25564	5531181	0.11%
Pao	11746	8285116	0.16%
Helitron	196211	161641756	3.19%
Retroposon	3401	1273812	0.03%
SINE	111910	20195211	0.40%
5S-Deu-L2	76737	6854818	0.14%
ID	54634	5754340	0.11%
MIR	24233	2605178	0.05%
U	6485	3183161	0.06%
tRNA	19615	4778087	0.09%
tRNA-L2	3092	1082798	0.02%
Unknown	1324640	300001137	5.92%
total interspersed	6328043	1779598356	35.13%
Low_complexity	276536	13985085	0.28%
Satellite	335645	141961081	2.80%
Simple_repeat	2783189	137802771	2.72%
rRNA	15508	15474386	0.31%
snRNA	5652	2414597	0.05%

## Sheet: Suppl. Data 4a Haplotype assig
Supplementary Data 4a: Assignment of C. gibelio haplotypes							Divergence of initially arbitrarily assigned haplotypes a-c					green = both bootstrap results perfect; orange = one bootstrap result close to perfect; red = bootstrap result issues					List of re-assigned haplotypes
Original chromosome ID number according to synteny of the C. auratus genome (GCA_014332655.1)	Positions in alignment with identical nucleotides in haplotype a and b but different in c	Positions in alignment with identical nucleotides in haplotype b and c but different in a	Positions in alignment with identical nucleotides in haplotype a and c but different in b	Positions in alignment with different nucleotides in all haplotypes	Positions in alignment with identical nucleotides in all haplotypes	Alignment length	a	b	c	Assignment to the Cyprinus carpio A,B subgenomes, based on 12 taxon trees	Haplotype with highest divergence	Haplotype outgroup in 12 taxon tree	Haplotype outgroup in 4 taxon tree	Assignment decision as new haplotype c	Evidence of all three tests		OLD ID (arbitrarily assigned haplotypes)	NEW ID (according to evidence from the three tests)
chr1	263515	263413	273087	9144	26998216	27807375	0.98%	1.01%	0.98%	chrB1	b	b	b	b	3 of 3		chr1a	chrB1a
chr2	247476	237077	242915	8132	23051300	23786900	1.03%	1.06%	1.07%	chrB2	c	b	a	a	1 of 3		chr1b	chrB1c
chr3	365591	315402	343786	10981	32316871	33352631	0.98%	1.06%	1.13%	chrB3	c	c	c	c	3 of 3		chr1c	chrB1b
chr4	226266	215790	229257	7428	20933352	21612093	1.03%	1.10%	1.08%	chrB4	b	c	a	c	1 of 3		chr2a	chrB2c
chr5	274494	266512	266943	8938	27436306	28253193	0.97%	0.98%	1.00%	chrB5	c	b	a	a	1 of 3		chr2b	chrB2a
chr6	238781	224630	234005	7657	24441273	25146346	0.92%	0.96%	0.98%	chrB6	c	c	c	c	3 of 3		chr2c	chrB2b
chr7	304306	283066	309483	9389	32017807	32924051	0.89%	0.97%	0.95%	chrB7	b	b	b	b	3 of 3		chr3a	chrB3a
chr8	235791	250273	212950	8207	22892019	23599240	1.10%	0.94%	1.03%	chrB8	a	a	a	a	3 of 3		chr3b	chrB3b
chr9	258239	255140	249378	8727	24874753	25646237	1.03%	1.01%	1.04%	chrB9	c	c	a	c	2 of 3		chr3c	chrB3c
chr10	198151	189520	198831	6158	18900803	19493463	1.00%	1.05%	1.05%	chrB10	b	c	c	c	2 of 3		chr4a	chrB4a
chr11	200994	207253	184130	6666	19967940	20566983	1.04%	0.93%	1.01%	chrB11	a	a	a	a	3 of 3		chr4b	chrB4b
chr12	195110	181494	203319	6883	18394215	18981021	0.99%	1.11%	1.06%	chrB12	b	b	b	b	3 of 3		chr4c	chrB4c
chr13	226775	222458	240587	7963	23760639	24458422	0.94%	1.02%	0.96%	chrB13	b	b	a	b	2 of 3		chr5a	chrB5c
chr14	211534	205046	222788	7507	22748417	23395292	0.91%	0.98%	0.94%	chrB14	b	b	a	b	2 of 3		chr5b	chrB5a
chr15	212433	210616	226070	7124	21506528	22162771	0.98%	1.05%	0.99%	chrB15	b	c	b	b	2 of 3		chr5c	chrB5b
chr16	231664	236318	224936	7619	25437432	26137969	0.93%	0.89%	0.92%	chrB16	a	a	b	a	2 of 3		chr6a	chrB6a
chr17	223530	204700	218147	7275	22044043	22697695	0.93%	0.99%	1.02%	chrB17	c	b	b	b	2 of 3		chr6b	chrB6b
chr18	244492	216345	223386	8225	22254099	22946547	0.98%	1.01%	1.10%	chrB18	c	b	c	c	2 of 3		chr6c	chrB6c
chr19	47575	423774	45570	1790	21804637	22323346	1.91%	0.21%	0.22%	chrB19	a	a	a	a	3 of 3		chr7a	chrB7a
chr20	227279	222446	221137	7189	22645906	23323957	0.98%	0.98%	1.01%	chrB20	c	c	a	c	2 of 3		chr7b	chrB7c
chr21	212080	204994	213477	6608	21042908	21680067	0.98%	1.02%	1.01%	chrB21	b	c	b	b	2 of 3		chr7c	chrB7b
chr22	282541	285163	239244	11601	19264360	20082909	1.48%	1.25%	1.46%	chrB22	a	a	a	a	3 of 3		chr8a	chrB8c
chr23	213719	197494	204245	7207	20026408	20649073	0.99%	1.02%	1.07%	chrB23	c	c	c	c	3 of 3		chr8b	chrB8a
chr24	208729	191047	199165	7053	19693932	20299926	0.98%	1.02%	1.06%	chrB24	c	b	c	c	2 of 3		chr8c	chrB8b
chr25	189753	195985	183055	7428	16669797	17246018	1.18%	1.10%	1.14%	chrB25	a	a	c	a	2 of 3		chr9a	chrB9a
chr26	292357	266412	300856	10506	26089787	26959918	1.03%	1.15%	1.12%	chrA1	b	b	b	b	3 of 3		chr9b	chrB9b
chr27	243166	248133	254260	8314	23620989	24374862	1.05%	1.08%	1.03%	chrA2	b	b	a	b	2 of 3		chr9c	chrB9c
chr28	255124	264782	236565	8188	22530237	23294896	1.17%	1.05%	1.13%	chrA3	a	a	a	a	3 of 3		chr10a	chrB10a
chr29	219087	199862	243749	9157	18300466	18972321	1.10%	1.33%	1.20%	chrA4	b	b	b	b	3 of 3		chr10b	chrB10b
chr30	315570	313313	288904	10377	29961740	30889904	1.05%	0.97%	1.06%	chrA5	c	a	a	a	2 of 3		chr10c	chrB10c
chr31	162742	154326	355840	4858	24702450	25380216	0.63%	1.42%	0.66%	chrA6	b	b	b	b	3 of 3		chr11a	chrB11c
chr32	349708	329878	359462	11849	31385011	32435908	1.05%	1.14%	1.11%	chrA7	b	b	b	b	3 of 3		chr11b	chrB11a
chr33	227933	235731	218189	7442	20557575	21246870	1.14%	1.06%	1.11%	chrA8	a	a	b	a	2 of 3		chr11c	chrB11b
chr34	258142	240519	247166	8495	23812759	24567081	1.01%	1.04%	1.09%	chrA9	c	c	c	c	3 of 3		chr12a	chrB12a
chr35	194178	175704	193186	6437	17137096	17706601	1.03%	1.13%	1.13%	chrA10	c	b	b	b	2 of 3		chr12b	chrB12c
chr36	200190	216936	185549	7151	17941731	18551557	1.21%	1.04%	1.12%	chrA11	a	a	a	a	3 of 3		chr12c	chrB12b
chr37	194512	202979	198408	6712	18765976	19368587	1.08%	1.06%	1.04%	chrA12	a	a	a	a	3 of 3		chr13a	chrB13a
chr38	233891	220675	239606	8058	21637077	22339307	1.02%	1.11%	1.08%	chrA13	b	b	b	b	3 of 3		chr13b	chrB13c
chr39	223202	204691	228251	7031	20216399	20879574	1.01%	1.13%	1.10%	chrA14	b	c	c	c	2 of 3		chr13c	chrB13b
chr40	218999	224917	196084	7701	18836785	19484486	1.19%	1.05%	1.16%	chrA15	a	a	a	a	3 of 3		chr14a	chrB14a
chr41	236632	241240	244346	8970	21843609	22574797	1.11%	1.12%	1.09%	chrA16	b	b	b	b	3 of 3		chr14b	chrB14c
chr42	240003	234903	222465	7947	21444041	22149359	1.10%	1.04%	1.12%	chrA17	c	a	a	a	2 of 3		chr14c	chrB14b
chr43	235954	225485	247344	8181	23089439	23806403	0.98%	1.07%	1.03%	chrA18	b	c	c	c	2 of 3		chr15a	chrB15a
chr44	244175	226698	237272	8713	20906760	21623618	1.09%	1.14%	1.17%	chrA19	c	b	c	c	2 of 3		chr15b	chrB15c
chr45	210084	211339	230996	7166	19945642	20605227	1.06%	1.16%	1.05%	chrA20	b	b	b	b	3 of 3		chr15c	chrB15b
chr46	189317	195499	184744	6824	17663434	18239818	1.11%	1.05%	1.08%	chrA21	a	a	c	a	2 of 3		chr16a	chrB16c
chr47	191684	186345	197715	7783	14222548	14806075	1.31%	1.39%	1.35%	chrA22	b	c	b	b	2 of 3		chr16b	chrB16a
chr48	208625	202584	211814	7486	19093439	19723948	1.07%	1.11%	1.10%	chrA23	b	b	a	b	2 of 3		chr16c	chrB16b
chr49	206378	199641	211808	7963	18568939	19194729	1.08%	1.14%	1.12%	chrA24	b	c	a	c	1 of 3		chr17a	chrB17a
chr50	175910	160216	186965	6091	14217494	14746676	1.13%	1.31%	1.23%	chrA25	b	c	b	b	2 of 3		chr17b	chrB17c
																	chr17c	chrB17b
																	chr18a	chrB18a
																	chr18b	chrB18b
																	chr18c	chrB18c
																	chr19a	chrB19c
																	chr19b	chrB19a
																	chr19c	chrB19b
																	chr20a	chrB20a
																	chr20b	chrB20b
																	chr20c	chrB20c
																	chr21a	chrB21a
																	chr21b	chrB21c
																	chr21c	chrB21b
																	chr22a	chrB22c
																	chr22b	chrB22a
																	chr22c	chrB22b
																	chr23a	chrB23a
																	chr23b	chrB23b
																	chr23c	chrB23c
																	chr24a	chrB24a
																	chr24b	chrB24b
																	chr24c	chrB24c
																	chr25a	chrB25c
																	chr25b	chrB25a
																	chr25c	chrB25b
																	chr26a	chrA1a
																	chr26b	chrA1c
																	chr26c	chrA1b
																	chr27a	chrA2a
																	chr27b	chrA2c
																	chr27c	chrA2b
																	chr28a	chrA3c
																	chr28b	chrA3a
																	chr28c	chrA3b
																	chr29a	chrA4a
																	chr29b	chrA4c
																	chr29c	chrA4b
																	chr30a	chrA5c
																	chr30b	chrA5a
																	chr30c	chrA5b
																	chr31a	chrA6a
																	chr31b	chrA6c
																	chr31c	chrA6b
																	chr32a	chrA7a
																	chr32b	chrA7c
																	chr32c	chrA7b
																	chr33a	chrA8c
																	chr33b	chrA8a
																	chr33c	chrA8b
																	chr34a	chrA9a
																	chr34b	chrA9b
																	chr34c	chrA9c
																	chr35a	chrA10a
																	chr35b	chrA10c
																	chr35c	chrA10b
																	chr36a	chrA11c
																	chr36b	chrA11a
																	chr36c	chrA11b
																	chr37a	chrA12c
																	chr37b	chrA12a
																	chr37c	chrA12b
																	chr38a	chrA13a
																	chr38b	chrA13c
																	chr38c	chrA13b
																	chr39a	chrA14a
																	chr39b	chrA14b
																	chr39c	chrA14c
																	chr40a	chrA15c
																	chr40b	chrA15a
																	chr40c	chrA15b
																	chr41a	chrA16a
																	chr41b	chrA16c
																	chr41c	chrA16b
																	chr42a	chrA17c
																	chr42b	chrA17a
																	chr42c	chrA17b
																	chr43a	chrA18a
																	chr43b	chrA18b
																	chr43c	chrA18c
																	chr44a	chrA19a
																	chr44b	chrA19b
																	chr44c	chrA19c
																	chr45a	chrA20a
																	chr45b	chrA20c
																	chr45c	chrA20b
																	chr46a	chrA21c
																	chr46b	chrA21a
																	chr46c	chrA21b
																	chr47a	chrA22a
																	chr47b	chrA22c
																	chr47c	chrA22b
																	chr48a	chrA23a
																	chr48b	chrA23c
																	chr48c	chrA23b
																	chr49a	chrA24a
																	chr49b	chrA24b
																	chr49c	chrA24c
																	chr50a	chrA25a
																	chr50b	chrA25c
																	chr50c	chrA25b

## Sheet: Suppl. Data 4b Summed evidence
Supplementary Data 4b: Summed evidence from the three tests (see Supplementary Table 4a) used for the assignment of C. gibelio haplotypes																	chr18a	chrB18a
Evidence	Frequency	Percentage															chr18b	chrB18b
1 of 3	4	8.0%															chr18c	chrB18c
2 of 3	24	48.0%															chr19a	chrB19c
3 of 3	22	44.0%															chr19b	chrB19a
																	chr19c	chrB19b
																	chr47a	chrA22a
																	chr47b	chrA22c
																	chr47c	chrA22b
																	chr48a	chrA23a
																	chr48b	chrA23c
																	chr48c	chrA23b
																	chr49a	chrA24a
																	chr49b	chrA24b
																	chr49c	chrA24c
																	chr50a	chrA25a
																	chr50b	chrA25c
																	chr50c	chrA25b

## Sheet: Suppl. Data 4c Newick trees 4t
Supplementary Data 4c: 4-taxon trees in Newick format
Original chromosome ID number according to synteny of the C. auratus genome (GCA_014332655.1)	According to Cyprinus carpio assembly	Tree in Newick format
chr1	chrB1	(carAur_chromosome1:0.0071940788,(carGib_chr1a:0.0062907851,carGib_chr1c:0.0060249065)8.7/53:0.0012985157,carGib_chr1b:0.0057917757);
chr2	chrB2	(carAur_chromosome2:0.0079677077,carGib_chr2a:0.0063258808,(carGib_chr2c:0.0067741808,carGib_chr2b:0.0063843534)100/100:0.0016044330);
chr3	chrB3	(carAur_chromosome3:0.0091506584,(carGib_chr3a:0.0068936324,carGib_chr3b:0.0066338820)100/100:0.0016081476,carGib_chr3c:0.0071824582);
chr4	chrB4	(carAur_chromosome4:0.0105737421,carGib_chr4a:0.0061139423,(carGib_chr4b:0.0066941791,carGib_chr4c:0.0066685032)100/100:0.0014766180);
chr5	chrB5	(carAur_chromosome5:0.0082336650,carGib_chr5a:0.0057338031,(carGib_chr5c:0.0060026867,carGib_chr5b:0.0057878074)99.5/99:0.0012668117);
chr6	chrB6	(carAur_chromosome6:0.0070396142,(carGib_chr6a:0.0056833066,carGib_chr6b:0.0057367059)100/100:0.0012661184,carGib_chr6c:0.0055627681);
chr7	chrB7	(carAur_chromosome7:0.0067366698,(carGib_chr7a:0.0056642011,carGib_chr7c:0.0058524753)78.4/84:0.0012299384,carGib_chr7b:0.0056091247);
chr8	chrB8	(carAur_chromosome8:0.0070927009,(carGib_chr8b:0.0060788673,carGib_chr8c:0.0064005382)100/100:0.0014327887,carGib_chr8a:0.0065324155);
chr9	chrB9	(carAur_chromosome9:0.0069963513,carGib_chr9a:0.0062670720,(carGib_chr9b:0.0060800838,carGib_chr9c:0.0062879039)100/100:0.0013811557);
chr10	chrB10	(carAur_chromosome10:0.0076231697,(carGib_chr10a:0.0064671167,carGib_chr10b:0.0065387250)100/100:0.0014825773,carGib_chr10c:0.0061184254);
chr11	chrB11	(carAur_chromosome11:0.0074613869,(carGib_chr11b:0.0059540985,carGib_chr11c:0.0062218650)94.2/93:0.0012920434,carGib_chr11a:0.0060656506);
chr12	chrB12	(carAur_chromosome12:0.0088182236,(carGib_chr12a:0.0063214071,carGib_chr12c:0.0065160503)100/100:0.0014687080,carGib_chr12b:0.0061868724);
chr13	chrB13	(carAur_chromosome13:0.0088270817,carGib_chr13a:0.0053864165,(carGib_chr13c:0.0056938628,carGib_chr13b:0.0060248229)100/100:0.0012426949);
chr14	chrB14	(carAur_chromosome14:0.0069726425,carGib_chr14a:0.0056012221,(carGib_chr14c:0.0059480350,carGib_chr14b:0.0059104486)26.6/58:0.0012351102);
chr15	chrB15	(carAur_chromosome15:0.0078529093,(carGib_chr15a:0.0063680176,carGib_chr15c:0.0062241977)100/100:0.0013916993,carGib_chr15b:0.0061142445);
chr16	chrB16	(carAur_chromosome16:0.0067994974,carGib_chr16b:0.0055405726,(carGib_chr16c:0.0057966999,carGib_chr16a:0.0057310844)37.8/64:0.0012496541);
chr17	chrB17	(carAur_chromosome17:0.0066629795,(carGib_chr17a:0.0061936551,carGib_chr17c:0.0062981807)100/100:0.0014553337,carGib_chr17b:0.0057891174);
chr18	chrB18	(carAur_chromosome18:0.0131941310,(carGib_chr18a:0.0060126131,carGib_chr18b:0.0056960070)100/100:0.0013509608,carGib_chr18c:0.0057687845);
chr19	chrB19	(carAur_chromosome19:0.0071956252,(carGib_chr19b:0.0011508272,carGib_chr19c:0.0012170485)100/100:0.0057823545,carGib_chr19a:0.0063628437);
chr20	chrB20	(carAur_chromosome20:0.0074653051,carGib_chr20a:0.0061297016,(carGib_chr20b:0.0059459040,carGib_chr20c:0.0062425732)96.3/94:0.0013420955);
chr21	chrB21	(carAur_chromosome21:0.0074920134,(carGib_chr21a:0.0063299301,carGib_chr21c:0.0061086194)100/100:0.0014367396,carGib_chr21b:0.0058917060);
chr22	chrB22	(carAur_chromosome22:0.0111538515,(carGib_chr22b:0.0090926354,carGib_chr22c:0.0090784034)100/100:0.0024690954,carGib_chr22a:0.0087395864);
chr23	chrB23	(carAur_chromosome23:0.0069997592,(carGib_chr23a:0.0064293401,carGib_chr23b:0.0063745383)100/100:0.0016469339,carGib_chr23c:0.0062686481);
chr24	chrB24	(carAur_chromosome24:0.0069623916,(carGib_chr24a:0.0063229472,carGib_chr24b:0.0061069121)100/100:0.0013927223,carGib_chr24c:0.0063167052);
chr25	chrB25	(carAur_chromosome25:0.0090405450,(carGib_chr25b:0.0076256962,carGib_chr25a:0.0071236593)83.9/86:0.0016119113,carGib_chr25c:0.0068719826);
chr26	chrA1	(carAur_chromosome26:0.0083947062,(carGib_chr26a:0.0066946267,carGib_chr26c:0.0070941793)100/100:0.0016227313,carGib_chr26b:0.0070041296);
chr27	chrA2	(carAur_chromosome27:0.0070019819,carGib_chr27a:0.0066028487,(carGib_chr27c:0.0063958134,carGib_chr27b:0.0064358371)100/100:0.0014456412);
chr28	chrA3	(carAur_chromosome28:0.0098721032,(carGib_chr28b:0.0069172841,carGib_chr28c:0.0069074702)28.2/60:0.0014665533,carGib_chr28a:0.0067915096);
chr29	chrA4	(carAur_chromosome29:0.0106390771,(carGib_chr29a:0.0077785408,carGib_chr29c:0.0075649457)100/100:0.0017740593,carGib_chr29b:0.0077460793);
chr30	chrA5	(carAur_chromosome30:0.0071549758,(carGib_chr30b:0.0061457539,carGib_chr30c:0.0065541647)99.9/100:0.0013641640,carGib_chr30a:0.0061991308);
chr31	chrA6	(carAur_chromosome31:0.0079663815,(carGib_chr31a:0.0039250783,carGib_chr31c:0.0040540730)100/100:0.0031546840,carGib_chr31b:0.0059743533);
chr32	chrA7	(carAur_chromosome32:0.0077626372,(carGib_chr32a:0.0068037490,carGib_chr32c:0.0068563520)100/100:0.0015652446,carGib_chr32b:0.0068746606);
chr33	chrA8	(carAur_chromosome33:0.0093228434,carGib_chr33b:0.0065879895,(carGib_chr33c:0.0066928623,carGib_chr33a:0.0069082973)2.1/49:0.0015334668);
chr34	chrA9	(carAur_chromosome34:0.0072195348,(carGib_chr34a:0.0064384859,carGib_chr34b:0.0063676099)82.1/81:0.0014112458,carGib_chr34c:0.0067268433);
chr35	chrA10	(carAur_chromosome35:0.0081421057,(carGib_chr35a:0.0066500394,carGib_chr35c:0.0072449551)100/100:0.0015048126,carGib_chr35b:0.0069234898);
chr36	chrA11	(carAur_chromosome36:0.0081996464,(carGib_chr36b:0.0065073652,carGib_chr36c:0.0069070955)100/100:0.0015402091,carGib_chr36a:0.0072363799);
chr37	chrA12	(carAur_chromosome37:0.0097902140,(carGib_chr37b:0.0068522480,carGib_chr37c:0.0063253638)89.4/89:0.0014674429,carGib_chr37a:0.0060659076);
chr38	chrA13	(carAur_chromosome38:0.0076299953,(carGib_chr38a:0.0065630207,carGib_chr38c:0.0067357789)100/100:0.0014953961,carGib_chr38b:0.0066372730);
chr39	chrA14	(carAur_chromosome39:0.0086025564,(carGib_chr39a:0.0064065518,carGib_chr39b:0.0067587984)99.9/100:0.0014473523,carGib_chr39c:0.0064638350);
chr40	chrA15	(carAur_chromosome40:0.0086296921,(carGib_chr40b:0.0068670276,carGib_chr40c:0.0072505851)100/100:0.0016139522,carGib_chr40a:0.0069801817);
chr41	chrA16	(carAur_chromosome41:0.0078227713,(carGib_chr41a:0.0073166784,carGib_chr41c:0.0070057834)100/100:0.0015382202,carGib_chr41b:0.0067379456);
chr42	chrA17	(carAur_chromosome42:0.0075506796,(carGib_chr42b:0.0065532865,carGib_chr42c:0.0070771077)86.8/88:0.0013884733,carGib_chr42a:0.0063624869);
chr43	chrA18	(carAur_chromosome43:0.0074766963,(carGib_chr43a:0.0064422255,carGib_chr43b:0.0065718074)99.4/98:0.0014007408,carGib_chr43c:0.0061267503);
chr44	chrA19	(carAur_chromosome44:0.0080760662,(carGib_chr44a:0.0070557866,carGib_chr44b:0.0071049195)97.2/96:0.0015439206,carGib_chr44c:0.0072666424);
chr45	chrA20	(carAur_chromosome45:0.0075796031,(carGib_chr45a:0.0068273321,carGib_chr45c:0.0065139304)100/100:0.0016382271,carGib_chr45b:0.0068565274);
chr46	chrA21	(carAur_chromosome46:0.0081601657,(carGib_chr46b:0.0065996784,carGib_chr46a:0.0064481496)100/100:0.0015032190,carGib_chr46c:0.0062421450);
chr47	chrA22	(carAur_chromosome47:0.0089742628,(carGib_chr47a:0.0094305128,carGib_chr47c:0.0086399769)100/100:0.0018767112,carGib_chr47b:0.0092146536);
chr48	chrA23	(carAur_chromosome48:0.0084105903,carGib_chr48a:0.0067571236,(carGib_chr48c:0.0067623596,carGib_chr48b:0.0068305646)99.6/99:0.0015351540);
chr49	chrA24	(carAur_chromosome49:0.0081006795,carGib_chr49a:0.0068188875,(carGib_chr49b:0.0073760065,carGib_chr49c:0.0069756705)100/100:0.0015357105);
chr50	chrA25	(carAur_chromosome50:0.0096408093,(carGib_chr50a:0.0073048019,carGib_chr50c:0.0078014125)100/100:0.0017414219,carGib_chr50b:0.0074112934);

## Sheet: Suppl. Data 4d Newick trees 12
Supplementary Data 4d: 12-taxon trees in Newick format
Original chromosome ID number according to synteny of the C. auratus genome (GCA_014332655.1)	According to Cyprinus carpio genome (GCF_018340385.1)	Tree in Newick format
chr1/chr26	chrA1/chrB1	(carAur_chromosome1:0.0044915618,((((((carAur_chromosome26:0.0054207171,((carGib_chr26a:0.0052929511,carGib_chr26c:0.0052202532)72.6/76:0.0013067374,carGib_chr26b:0.0052609258)100/100:0.0014133414)100/100:0.0517981398,carCar_chromosomeA1:0.0341509832)100/100:0.0384464787,cteIde_chromosome1:0.0882120224)100/100:0.0224653694,onyMac_chromosome01:0.0286825035)100/100:0.0137264718,carCar_chromosomeB1:…
chr2/chr27	chrA2/chrB2	(carAur_chromosome2:0.0042448239,((((((carAur_chromosome27:0.0054794940,carGib_chr27b:0.0048429785)100/71:0.0006584076,(carGib_chr27a:0.0049388770,carGib_chr27c:0.0049915214)100/71:0.0007615109)100/100:0.0477307116,carCar_chromosomeA2:0.0321324583)100/100:0.0319081240,cteIde_chromosome2:0.0894302477)100/100:0.0173303740,onyMac_chromosome02:0.0271307785)100/100:0.0134403137,carCar_chromosomeB2:0.0…
chr3/chr28	chrA3/chrB3	(carAur_chromosome28:0.0055610222,(((((carAur_chromosome3:0.0054741102,((carGib_chr3a:0.0044072752,carGib_chr3b:0.0045036260)100/100:0.0012282807,carGib_chr3c:0.0046969843)100/100:0.0018364603)100/100:0.0454931326,carCar_chromosomeB3:0.0321110043)100/100:0.0143582771,onyMac_chromosome03:0.0300948889)100/100:0.0182324592,cteIde_chromosome3:0.0965494262)100/100:0.0327968524,carCar_chromosomeA3:0.03…
chr4/chr29	chrA4/chrB4	(carAur_chromosome29:0.0063176045,(((((carAur_chromosome4:0.0056056822,((carGib_chr4a:0.0044256198,carGib_chr4b:0.0045670798)100/100:0.0011944688,carGib_chr4c:0.0045625292)100/100:0.0023932701)100/100:0.0439355476,carCar_chromosomeB4:0.0311673267)100/100:0.0140027810,onyMac_chromosome04:0.0288327547)100/100:0.0180625835,cteIde_chromosome4:0.0947984397)100/100:0.0342411228,carCar_chromosomeA4:0.03…
chr5/chr30	chrA5/chrB5	(carAur_chromosome30:0.0052600450,((((((carAur_chromosome5:0.0044974394,((carGib_chr5a:0.0041655409,carGib_chr5c:0.0040778319)78.3/78:0.0010159707,carGib_chr5b:0.0038702521)100/100:0.0016643450)100/100:0.0422506993,carCar_chromosomeB5:0.0291806560)100/100:0.0136132557,onyMac_chromosome05:0.0278559326)100/100:0.0214478202,cteIde_chromosome5:0.0869360410)100/100:0.0333566104,carCar_chromosomeA5:0.0…
chr6/chr31	chrA6/chrB6	(carAur_chromosome31:0.0054024195,(((((carAur_chromosome6:0.0039334293,((carGib_chr6a:0.0039238268,carGib_chr6b:0.0038828251)100/100:0.0010922149,carGib_chr6c:0.0038835120)100/100:0.0010866679)100/100:0.0420330515,carCar_chromosomeB6:0.0307092108)100/100:0.0130351936,onyMac_chromosome06:0.0272763724)100/100:0.0172901607,cteIde_chromosome6:0.0866803619)100/100:0.0319370503,carCar_chromosomeA6:0.03…
chr7/chr32	chrA7/chrB7	(carAur_chromosome32:0.0057115343,(((((((carAur_chromosome7:0.0043817460,carGib_chr7b:0.0039116753)100/100:0.0005279919,(carGib_chr7a:0.0038489462,carGib_chr7c:0.0039494393)100/100:0.0006508890)100/100:0.0456979899,carCar_chromosomeB7:0.0312124423)100/100:0.0127957940,onyMac_chromosome07:0.0283180576)100/100:0.0180736233,cteIde_chromosome7:0.0922042257)100/100:0.0338334571,carCar_chromosomeA7:0.0…
chr8/chr33	chrA8/chrB8	(carAur_chromosome33:0.0054359801,((((((carAur_chromosome8:0.0044237222,carGib_chr8a:0.0042588779)100/100:0.0004965685,(carGib_chr8b:0.0038729367,carGib_chr8c:0.0039926690)100/100:0.0006254528)100/100:0.0422824321,carCar_chromosomeB8:0.0285782926)100/100:0.0130172073,onyMac_chromosome08:0.0262479929)100/100:0.0171828820,cteIde_chromosome8:0.0861926300)100/100:0.0316912912,carCar_chromosomeA8:0.03…
chr9/chr34	chrA9/chrB9	(carAur_chromosome34:0.0054003267,(((((((carAur_chromosome9:0.0044085855,carGib_chr9c:0.0040736850)100/54:0.0005017977,(carGib_chr9a:0.0040516021,carGib_chr9b:0.0038552044)100/54:0.0006266986)100/100:0.0429536522,carCar_chromosomeB9:0.0287315607)100/100:0.0125577344,onyMac_chromosome09:0.0268262392)100/100:0.0177162664,cteIde_chromosome9:0.0860711843)100/100:0.0322245034,carCar_chromosomeA9:0.032…
chr10/chr35	chrA10/chrB10	(carAur_chromosome10:0.0040990705,((((((carAur_chromosome35:0.0054321250,carGib_chr35b:0.0049539721)99.7/99:0.0006165586,(carGib_chr35a:0.0047172894,carGib_chr35c:0.0049881200)100/100:0.0008241911)100/100:0.0478760338,carCar_chromosomeA10:0.0341308601)100/100:0.0314936660,cteIde_chromosome10:0.0889531126)100/100:0.0169610828,onyMac_chromosome10:0.0282843176)100/100:0.0133299996,carCar_chromosomeB…
chr11/chr36	chrA11/chrB11	(carAur_chromosome11:0.0038905752,((((((carAur_chromosome36:0.0053531684,carGib_chr36a:0.0051578088)100/100:0.0005960608,(carGib_chr36b:0.0046882408,carGib_chr36c:0.0048111060)100/100:0.0008269188)100/100:0.0472605417,carCar_chromosomeA11:0.0317045249)100/100:0.0346813452,cteIde_chromosome11:0.0815033873)100/100:0.0227065237,onyMac_chromosome11:0.0269607933)100/100:0.0127702244,carCar_chromosomeB…
chr12/chr37	chrA12/chrB12	(carAur_chromosome12:0.0049576244,(((((carAur_chromosome37:0.0054463947,(carGib_chr37a:0.0046712350,(carGib_chr37b:0.0048324933,carGib_chr37c:0.0047178864)100/100:0.0013218930)100/100:0.0019664307)100/100:0.0446176243,carCar_chromosomeA12:0.0304980858)100/100:0.0311957651,cteIde_chromosome12:0.0812644966)100/100:0.0172003998,onyMac_chromosome12:0.0262859485)100/100:0.0127923769,carCar_chromosomeB…
chr13/chr38	chrA13/chrB13	(carAur_chromosome13:0.0043350321,((((((carAur_chromosome38:0.0055355926,carGib_chr38b:0.0047374804)100/99:0.0006319139,(carGib_chr38a:0.0048758439,carGib_chr38c:0.0047609308)100/99:0.0007509813)100/100:0.0471126819,carCar_chromosomeA13:0.0315440550)100/100:0.0313817846,cteIde_chromosome13:0.0849354547)100/100:0.0169191599,onyMac_chromosome13:0.0256842590)100/100:0.0121300591,carCar_chromosomeB13…
chr14/chr39	chrA14/chrB14	(carAur_chromosome14:0.0037565351,(((((carAur_chromosome39:0.0049603837,((carGib_chr39a:0.0045159886,carGib_chr39b:0.0047836323)95.8/94:0.0012231454,carGib_chr39c:0.0046560079)100/100:0.0015044797)100/100:0.0484585143,carCar_chromosomeA14:0.0331252122)100/100:0.0304660719,cteIde_chromosome14:0.0879473784)100/100:0.0158157848,onyMac_chromosome14:0.0279955817)100/100:0.0128401396,carCar_chromosomeB…
chr15/chr40	chrA15/chrB15	(carAur_chromosome15:0.0044106870,(((((carAur_chromosome40:0.0056036232,(carGib_chr40a:0.0055111655,(carGib_chr40b:0.0052653330,carGib_chr40c:0.0055576669)62.2/66:0.0014378060)99.4/78:0.0012688216)100/100:0.0503000511,carCar_chromosomeA15:0.0351265281)100/100:0.0334301489,cteIde_chromosome15:0.0915770715)100/100:0.0180244291,onyMac_chromosome15:0.0276611162)100/100:0.0135473573,carCar_chromosomeB…
chr16/chr41	chrA16/chrB16	(carAur_chromosome16:0.0042649099,(((((((carAur_chromosome41:0.0054234797,carGib_chr41b:0.0049029523)100/100:0.0006582049,(carGib_chr41a:0.0048754534,carGib_chr41c:0.0047428313)100/100:0.0008347260)100/100:0.0480346297,carCar_chromosomeA16:0.0313579396)100/100:0.0326079807,cteIde_chromosome16:0.0877127877)100/100:0.0179315743,onyMac_chromosome16:0.0268374861)100/100:0.0130229729,carCar_chromosome…
chr17/chr42	chrA17/chrB17	(carAur_chromosome17:0.0043310976,(((((((carAur_chromosome42:0.0055149339,carGib_chr42a:0.0049517425)100/100:0.0007160102,(carGib_chr42b:0.0049051003,carGib_chr42c:0.0053247558)100/100:0.0007806030)100/100:0.0468207245,carCar_chromosomeA17:0.0320034150)100/100:0.0308814833,cteIde_chromosome17:0.0862318643)100/100:0.0164453024,onyMac_chromosome17:0.0259920257)100/100:0.0120721301,carCar_chromosome…
chr18/chr43	chrA18/chrB18	(carAur_chromosome18:0.0074860994,((((((carAur_chromosome43:0.0058175290,carGib_chr43c:0.0053746193)100/97:0.0007093901,(carGib_chr43a:0.0051136319,carGib_chr43b:0.0053363250)100/97:0.0008155534)100/100:0.0478509201,carCar_chromosomeA18:0.0319831760)100/100:0.0314464190,cteIde_chromosome18:0.0859067174)100/100:0.0165349164,onyMac_chromosome18:0.0265928965)100/100:0.0128351372,carCar_chromosomeB18…
chr19/chr44	chrA19/chrB19	(carAur_chromosome19:0.0039242071,((((((carAur_chromosome44:0.0057113661,carGib_chr44b:0.0050695444)100/94:0.0006676252,(carGib_chr44a:0.0050346033,carGib_chr44c:0.0051614102)100/94:0.0008346987)100/100:0.0495470709,carCar_chromosomeA19:0.0339626895)100/100:0.0338369584,cteIde_chromosome19:0.0933885457)100/100:0.0183871828,onyMac_chromosome19:0.0286480196)100/100:0.0141180108,carCar_chromosomeB19…
chr20/chr45	chrA20/chrB20	(carAur_chromosome20:0.0039803219,((((((carAur_chromosome45:0.0052640622,carGib_chr45b:0.0049817436)100/100:0.0006631277,(carGib_chr45a:0.0048474971,carGib_chr45c:0.0047802251)100/100:0.0008124798)100/100:0.0471912949,carCar_chromosomeA20:0.0340293094)100/100:0.0325253034,cteIde_chromosome20:0.0883171329)100/100:0.0181036364,onyMac_chromosome20:0.0267830122)100/100:0.0129490902,carCar_chromosomeB…
chr21/chr46	chrA21/chrB21	(carAur_chromosome21:0.0043724985,(((((carAur_chromosome46:0.0054507228,(carGib_chr46a:0.0052934680,(carGib_chr46b:0.0052140194,carGib_chr46c:0.0055204658)32.4/62:0.0012898281)100/100:0.0016676744)100/100:0.0469693531,carCar_chromosomeA21:0.0327896480)100/100:0.0319440703,cteIde_chromosome21:0.0909594280)100/100:0.0172278344,onyMac_chromosome21:0.0272622496)100/100:0.0135683870,carCar_chromosomeB…
chr22/chr47	chrA22/chrB22	(carAur_chromosome22:0.0058044993,((((((carAur_chromosome47:0.0067002087,carGib_chr47c:0.0062825919)100/100:0.0008804495,(carGib_chr47a:0.0061982070,carGib_chr47b:0.0062299363)100/100:0.0010389386)100/100:0.0551219855,carCar_chromosomeA22:0.0366946498)100/100:0.0354598567,cteIde_chromosome10:0.1021241978)100/100:0.0201450932,onyMac_chromosome22:0.0306923399)100/100:0.0147866060,carCar_chromosomeB…
chr23/chr48	chrA23/chrB23	(carAur_chromosome23:0.0045729392,((((((carAur_chromosome48:0.0049576588,((carGib_chr48a:0.0049767704,carGib_chr48c:0.0048341479)97.3/96:0.0012567688,carGib_chr48b:0.0049021845)100/100:0.0011495938)100/100:0.0483277313,carCar_chromosomeA23:0.0327345960)100/100:0.0328102821,cteIde_chromosome22:0.0909985544)100/100:0.0181326878,onyMac_chromosome23:0.0271228411)100/100:0.0130699504,carCar_chromosome…
chr24/chr49	chrA24/chrB24	(carAur_chromosome24:0.0044778429,(((((((carAur_chromosome49:0.0059205324,carGib_chr49c:0.0054033009)100/100:0.0007399743,(carGib_chr49a:0.0052874798,carGib_chr49b:0.0051169130)100/100:0.0008567747)100/100:0.0487786768,carCar_chromosomeA24:0.0319209492)100/100:0.0307944282,cteIde_chromosome23:0.0842995267)100/100:0.0163095884,onyMac_chromosome24:0.0260622294)100/100:0.0127227925,carCar_chromosome…
chr25/chr50	chrA25/chrB25	(carAur_chromosome25:0.0046601643,(((((carAur_chromosome50:0.0057401825,((carGib_chr50a:0.0052026036,carGib_chr50b:0.0052661143)99.7/99:0.0013816622,carGib_chr50c:0.0053653384)100/100:0.0017417528)100/100:0.0464204460,carCar_chromosomeA25:0.0318212326)100/100:0.0317358611,cteIde_chromosome24:0.0866056067)100/100:0.0179508941,onyMac_chromosome25:0.0264889042)100/100:0.0131078504,carCar_chromosomeB…

## Sheet: Suppl. Data 5 Sequ. difference
Supplementary Data 5: Sequence difference between haplotype sequences and assembly from another gibel carp (GCA_019843895.1)
*sequence difference = (snp+indel)/alignment_length; o: assembly GCA_019843895.1; a: haplotype a; b: haplotype b; c: haplotype c
chromosome	a_b	a_c	b_c	o_a	o_b	o_c
chrA1	1.31	1.31	1.35	1.2	1.24	1.27
chrA2	1.28	1.3	1.27	1.17	1.18	1.15
chrA3	1.32	1.35	1.34	1.26	1.25	1.22
chrA4	1.36	1.37	1.39	1.23	1.25	1.28
chrA5	1.24	1.23	1.26	1.14	1.16	1.12
chrA6	0.77	1.25	1.23	1.46	1.45	1.48
chrA7	1.26	1.31	1.28	1.17	1.19	1.2
chrA8	1.31	1.34	1.33	1.25	1.27	1.23
chrA9	1.23	1.26	1.24	1.12	1.13	1.15
chrA10	1.34	1.35	1.38	1.25	1.31	1.29
chrA11	1.34	1.4	1.4	1.26	1.27	1.28
chrA12	1.28	1.3	1.25	1.4	1.37	1.32
chrA13	1.29	1.29	1.3	1.19	1.2	1.2
chrA14	1.31	1.29	1.34	1.19	1.24	1.23
chrA15	1.34	1.37	1.4	1.29	1.31	1.27
chrA16	1.3	1.34	1.29	1.21	1.19	1.23
chrA17	1.29	1.25	1.28	1.17	1.24	1.15
chrA18	1.27	1.24	1.26	1.14	1.18	1.15
chrA19	1.35	1.37	1.38	1.23	1.29	1.27
chrA20	1.27	1.33	1.31	1.16	1.22	1.24
chrA21	1.3	1.28	1.28	1.19	1.21	1.16
chrA22	1.56	1.58	1.59	1.42	1.46	1.48
chrA23	1.38	1.39	1.37	1.26	1.28	1.28
chrA24	1.35	1.32	1.34	1.21	1.29	1.27
chrA25	1.49	1.51	1.52	1.39	1.41	1.4
chrB1	1.19	1.21	1.17	1.23	1.25	1.27
chrB2	1.22	1.19	1.23	1.11	1.15	1.09
chrB3	1.27	1.29	1.32	1.17	1.18	1.25
chrB4	1.2	1.21	1.22	1.07	1.1	1.13
chrB5	1.19	1.19	1.2	1.1	1.12	1.09
chrB6	1.09	1.11	1.11	1.13	1.15	1.14
chrB7	1.09	1.1	1.12	0.99	1.02	1.01
chrB8	1.17	1.19	1.21	1.05	1.09	1.09
chrB9	1.23	1.26	1.23	1.15	1.13	1.15
chrB10	1.28	1.29	1.29	1.18	1.2	1.2
chrB11	1.22	1.22	1.24	1.15	1.17	1.12
chrB12	1.21	1.21	1.24	1.09	1.15	1.11
chrB13	1.16	1.19	1.18	1.04	1.08	1.11
chrB14	1.14	1.16	1.16	1.04	1.09	1.06
chrB15	1.23	1.24	1.23	1.12	1.15	1.15
chrB16	1.11	1.11	1.11	1.05	1.06	1.01
chrB17	1.19	1.18	1.2	1.08	1.11	1.08
chrB18	1.15	1.21	1.2	1.07	1.08	1.11
chrB19	0.21	1.32	1.31	1.22	1.21	1.14
chrB20	1.21	1.22	1.22	1.1	1.12	1.15
chrB21	1.17	1.19	1.18	1.09	1.1	1.1
chrB22	1.48	1.5	1.5	1.44	1.4	1.34
chrB23	1.24	1.31	1.24	1.14	1.17	1.15
chrB24	1.21	1.22	1.23	1.11	1.14	1.16
chrB25	1.41	1.4	1.4	1.32	1.31	1.25

[truncated: 7 more sheets: Suppl. Data 6 Ks & dating, Suppl. Data 7a Subgenome BUSCO, Suppl. Data 7b Missing BUSCOs , Suppl. Data 7c GO enrichment o, Suppl. Data 8a loss after auto, Suppl. Data 8b GO enrichment, Suppl. Data 8c candidate terms]
