# Supplementary material for: Equilibrated evolution of the mixed auto-/allopolyploid haplotype-resolved genome of the invasive hexaploid Prussian carp
Source: Nat Commun. 2022 Jul 14;13:4092. doi: 10.1038/s41467-022-31515-w (PMC9283417; doi:10.1038/s41467-022-31515-w)
Supplement: Supplementary file 4 — Supplementary Data 9 [file 41467_2022_31515_MOESM4_ESM.txt]

		Aa	Ab	Ac	Ba	Bb	Bc
g77246.t1	5.28539655904753	5.49576684795038	5.22597566694695	7.04629538730351	6.98853872863409	7.23529642691491
g77247.t1	2.0607208301197	2.1569848366355	2.03815590354578	2.15941896583468	2.22162037294821	2.14041973665918
g77248.t1	3.28235306276884	3.38489900570891	3.45337969022473	0.387921642260058	0.266748168243768	0.426558900298099
g77249.t1	3.63956130563637	3.73846024520433	3.71837269634843	2.33015737259575	2.28586676584981	2.32104489523567
g77251.t1	1.24529606910101	1.24092486469656	1.1611950225056	0.503364001700918	0.508275500676431	1.08719736093788
g77252.t1	0.0127460050428227	0.0127460050428227	0.0127460050428227	0.00443811001785096	0.13198714188981	0.136217640735073
g77253.t1	0.523141380518238	0.481419850033766	0.477106352856913	0.296982408777925	0.754973847549383	0.750018159745469
g77257.t1	0.057423930844781	0.057423930844781	0.104319213164563	0	0	0
g77258.t1	0.21666966248747	0.514150545555496	0.207847883822375	2.16352610458537	1.89869594166704	1.12729253896813
g77260.t1	0	0	0	0.0159313974066805	0	0.0159313974066805
g77261.t1	4.00838890959217	3.97356058286169	3.66837298126889	4.6314598471544	4.78991257570271	4.72163470522335
g77262.t1	0.851038585899744	0.743223685295245	1.11631551257044	0.599865247338849	0.765895375046492	0.81776977058923
g77263.t1	0.223732680586124	0.145703537582071	0.279921714652119	0.150414100001503	0.0872713744273042	0.514687862526654
g77264.t1	2.2187604027436	2.26251644545775	2.26854907399142	1.76406584445915	2.03683983541951	1.87412768340833
g77265.t1	2.16359179599253	2.73228331157354	2.21362817161037	3.6855882314227	3.93659685988465	3.89851611397403
g77267.t1	2.88538719647466e-06	0	0	0.0709676639681635	0.142396445669002	0.101385176731489
g77268.t1	0.871992640467367	0.335171084117824	0.677276400190153	2.75216818591036	2.59902255856576	2.813955791635
g77269.t1	0.0172135667898392	0.0160170059437079	0.0160170059437079	0.423742733704964	0.855943466560928	0.454906533220608
g77271.t1	0.0315589371052355	0	0.00754859548505809	7.50181916700612e-05	0.0570689690557471	0
g77272.t1	0.0158985794538799	0.008010644990519	0.0176554300821036	0.0458399368706728	0.0643917551654676	0.0423907929921416
g77273.t1	4.32807863051648e-06	0	0	8.36738858521695e-05	0.0249905111667744	0
g77274.t1	2.59682770223153e-05	0	0	0.117869219298342	0.283822231803154	0.135751553243945
g77275.t1	0.000842287979720918	0	0	0.0575029534193268	0.0586960840084658	0.0586309792226946
g77276.t1	0.00466533779500697	0.0121438472161226	0.00993330481338349	7.35755709242592e-05	6.63624455563324e-05	0
g77277.t1	0.00955356393937338	0.0122468468948379	0.131613188844243	0.0476333089719031	0.0449130464905333	0.00803646947808863
g77278.t1	5.54714177988007	5.5258106187885	5.36714048861938	2.96221565615244	2.99607847941644	2.78856920463113
g77279.t1	2.36639775702649	2.28057748243657	1.97761220888822	2.20528646537604	2.25607165548163	2.14925416190127
g77280.t1	2.52801688740936	2.32136591137897	2.13159376433902	1.57347293273129	1.43191815385296	1.53766582680339
g77281.t1	6.23514417830826	6.22734667938708	6.10430025646896	5.77808985411523	5.66465961087683	5.96158056998739
g77283.t1	1.0148115981005	2.1149426553721	0.935916057595252	2.41283083350945	2.13711394349319	2.5754483636385
g77284.t1	2.46668036370636	2.94475276920959	3.16044862212164	0.406367955903436	0.566738208223477	0.425361546242061
g77287.t1	0.435751257916512	0.575030541923344	0.447416272565983	1.84315777519714	1.82650659132704	1.71036806326799
g77296.t1	1.61385740119618	2.42345661914031	1.77661358010658	2.3413154639661	1.99973740560574	2.0125254098804
g77297.t1	3.31610923990886	3.61299844085883	3.24997483889928	3.92203605953802	4.24104236310414	4.1315343368982
g77298.t1	0.173550903083976	0.419133261908317	0.311854155675704	0.0395328872234593	0.307243148829227	0.501873225959116
g77299.t1	3.15794236507097	3.04344302617443	3.07255089158091	4.13469466734503	3.87645329468348	3.82977123419029
g77301.t1	2.10380947655034	2.17714442793903	2.25775712535696	3.01044328998835	2.83352850586044	2.73075993099022
g77303.t1	0.0785032680587344	0.0750506254808879	0.0977617997932911	0.0260464748208324	0.0260464748208324	0
g77304.t1	1.04166843741678	2.24116656530194	2.33467724593814	0	0	0
g77306.t1	1.4280346271234	1.41680570039227	1.45728644204859	0.573369678672205	0.665894807049879	0.704670150053469
g77307.t1	2.37292814563317	2.95533921665003	2.18035571905731	2.66962254811432	2.4695223921464	2.53801586812243
g77308.t1	3.16663880979803	3.10658132307601	2.91386213890768	2.41077878597767	2.42242705164773	2.48809669014984
g77309.t1	1.14119668234882	1.007832012961	1.08827934527544	1.04148341137016	1.54714230440642	1.16424758001291
g77310.t1	0.440115564332135	0.418762054043858	0.691980750603277	1.14004305366512	1.25602091597769	0.55296819424468
g77312.t1	1.26975431369889	1.11768507008892	1.18653034936981	0.0273338462568799	0.0384670861847849	0.0479180321323861
g77314.t1	3.56032671946554	3.27313718850184	3.29450062344752	3.96299351550549	4.03470248995146	3.80362692583736
g77315.t1	2.62862546935173	1.7557473058807	2.45026505327838	3.03490396605029	3.11161695440921	3.19316757705099
g77316.t1	1.66387605268587	1.80005789669228	2.86835153285497	1.80804230551358	1.68062591835971	2.53639512660811
g77317.t1	1.93878824785527	2.01248107225986	2.13341589510824	2.63324403149197	2.83966920581622	2.74286618029566
g77318.t1	1.89783364823929	2.09824941860138	1.90327857069016	4.27449433764676	4.09116725022064	4.07625619314648
g77320.t1	3.02873781036106	3.01314742314486	2.8991187724778	3.23970659010104	3.0880255522905	3.20713726868435
g77321.t1	1.12348874530655	1.37552659760775	1.50255312522915	2.59283779870764	2.79537006895682	3.01056288120124
g77322.t1	0	0	0.0159699218769881	1.84040079126691	1.88922002647348	2.29616369909643
g77323.t1	0	0	0	0.0212252789512144	0	0.0212252789512144
g77324.t1	0	0.137091641103124	0.137099512574282	0.0980651066091936	0.0301269872187721	0.0515990168463015
g77325.t1	2.5886187025407	2.79643287705926	2.76551586390725	1.5182128255545	1.33080045419989	2.16212590888258
g77326.t1	1.46819750414779	1.31098395411011	1.31098395411011	1.3403258356589	1.11089237951015	1.06648258344154
g77330.t1	0.516472096206456	0.507452665092684	0.507452665092684	0.265871319491781	0.165954375246467	0.236755876638608
g77331.t1	1.92862425290097	1.48536963348317	1.49546953203333	1.73651785642491	1.85088221472643	1.97403437952739
g77332.t1	0.139812610022393	0.176552564168491	0.195769635135301	0.510080847002977	0.311061287855805	0.325745604461428
g77333.t1	4.52887351557733	3.84421098030993	3.9691553722871	0.193084131430403	0.193099275039492	0.141086136242604
g77334.t1	0.0560549057516208	0	0	0.101637975153314	0.10163931970734	0.10163931970734
g77335.t1	0.834057466588202	0.60472513397316	0.757852771045597	0.426591102377971	0.302624375682498	0.554727343754049
g77338.t1	0.682482508074036	0.731423960359972	1.38661066553467	1.54413122221649	1.61500188669323	1.60228963454709
g77339.t1	0.289184073223336	0.489833705980045	0.439268869216687	0.205390010480939	0.267239738056472	0.265730926221765
g77340.t1	0.666206672602354	0.629337966932232	0.418846231642486	0.330754570273201	0.292861831301328	0.434833692807457
g77341.t1	0.308553097457971	0.253172415190249	0.235767491489209	0.889510923618732	0.187026576361294	0.136247832759544
g77342.t1	3.02819516990329	2.77809626894352	3.28921004730669	3.05079699743267	2.73785243471566	3.13796904567159
g77343.t1	1.88567470530021	1.71896214454426	2.16202340216318	1.91266672497977	2.2191833927317	1.92313890943612
g77344.t1	0	0	0	0	0	0
g77345.t1	2.3865601771089	2.35951414247283	2.31589136520084	2.02518971513532	2.05427267296407	2.05509359280198
g77346.t1	1.76534803257006	1.56024734769916	1.69549858093388	2.37625231480309	2.07699785669779	2.0077835848048
g77349.t1	0	0	0	0	0	0
g77350.t1	0	0	0	0	0	0
g77351.t1	0.0244898986565142	0.09059196061497	0.0399441123826678	0.0592542023503222	0.053982947609496	0.0544748209427605
g77362.t1	2.51137593865198	2.65652748941305	2.43796381570785	0.462960066987269	0.607817462901756	1.11735660123541
g77365.t1	0.0302004551308677	0.0899523113379799	0.0426457380826106	0	0.0236584697926469	0
g77367.t1	0.655050434168386	0.660601918174232	0.652456206608911	0.977605248898586	1.38405699261463	1.25977564747702
g77368.t1	0	0	0	0.0169498096855225	0.391703940869123	0.45940223982097
g77369.t1	3.24202394009885	3.14759553453806	3.52466187389413	1.72888613811855	1.59691701916214	1.64349281569764
g77370.t1	2.10070724317496	2.07324989621335	2.23913618179096	4.06770909472359	3.93669889599666	4.41728220860108
g77372.t1	0.264178490139439	0.338667434586091	0.371675946153985	0.20233371211764	0.14100632846317	0.517108356080472
g77373.t1	0.948294335677858	0.757843386090041	0.716095377627746	0.543150387123349	0.311205478055404	0.256964740981567
g77374.t1	0.843266738849504	1.00049403845225	0.883638019050804	1.08158710069614	0.961312161527231	1.01783284999909
g77375.t1	4.17803886190943	4.15298568492216	4.39615071886388	3.37889666046773	3.85837037074249	3.61069545627389
g77376.t1	0.0446431157775898	0.0254781931175445	0.149183911486497	0	5.77076862187191e-06	0
g77377.t1	5.83882402582392	6.08653408323984	6.04324527680589	6.62836721871812	6.38675662025729	6.59130776081404
g77378.t1	2.04559464148204	2.15724295650852	1.78243917993334	1.18320827060016	1.8088821335803	1.94280648665044
g77379.t1	1.72965935084721	1.42789736399062	1.64516717685826	2.10674462090594	2.08898552337878	2.15416385798034
g77380.t1	3.26142354936177	2.99398731927038	2.74977065721394	0.705308247350123	0.723369830200488	0.846722764958018
g77381.t1	0.11134119137468	0.0179176333389565	0.228997188919399	0	0	0.0781083563757138
g77382.t1	0	0	0	3.73688526988376	3.81339098241661	3.6498661558369
g77387.t1	1.36624834636869	1.39004579509836	0.886472108970838	0.964093240214686	1.08394993348148	1.2269881153614
g77388.t1	0.0476528505925622	0.04066943551682	0.0373456709227107	0.0210987487657781	0.0081555430798562	0.0282551196889766
g77389.t1	0.272030357714249	0.223055496455796	0.193669568588863	0.193812106758864	0.154488590248281	0.050181256445898
g77390.t1	3.00811376084184	2.85731899447967	2.96263193617591	1.81510770673429	3.17264784160919	3.28102592367167
g77391.t1	3.30563993235609	3.24226195007719	2.99244958893367	3.24351036359716	3.26949491454922	3.33156162766594
g77392.t1	0.327880476961511	0.473285062535463	0.395587121132991	0.429552765410615	0.280603611933517	0.232841235859276
g77393.t1	0.321519465787171	0.223034483834767	0.336234249691573	0.129384579100899	0.0590284881804719	0.129384579100899
g77394.t1	0.0556246499024616	0.0593192790184875	0.0138052499268149	0	0	0
g77395.t1	0.0441254907650029	0.0233433664347432	0.0238159956668544	0.0195368222597888	0.251048860004364	0.184191412779117
g77396.t1	7.31338488953919	7.51636996031909	7.6143348860607	6.93448886696496	6.86763383994858	6.84272669000071
g77397.t1	2.15368764626761	2.64233952430638	2.26819602078113	0.532256107990692	0.49314004732319	0.44568539210757
g77398.t1	0	2.88538719647466e-06	0	0	0	0
g77399.t1	0.00263627908680558	2.88538719647466e-06	0	0	0.0261286516525775	0.0159271168464775
g77401.t1	1.51940603223658	1.25412899219152	1.3339823836285	2.11009425823356	2.21978342288554	1.93112856232832
g77402.t1	2.50556425439849	2.44592768155604	2.54367206458356	1.21931165969315	1.90425132111206	1.64572747839326
g77405.t1	1.42834502956163	1.65189621725709	2.06827560597918	3.31173167908015	3.77520239058095	3.34410142839481
g77406.t1	5.1199375373782	4.95345527293047	5.03652460915797	5.95855007072934	5.93127964165889	5.95433736183555
g77407.t1	2.64872657710742	2.16546789024871	2.42273920092902	2.23979272751262	1.99997367057525	2.01097886682128
g77409.t1	0.228408676015445	0.0893178026869969	0.151461404045237	0.716309649875413	0.837854457925899	0.328432085385277
g77410.t1	1.45834315376646	0.696680265745715	0.602236415961245	2.15001888952336	2.15872996584852	2.02900684473173
g77411.t1	5.96694095461768	5.8865487573031	6.04474696815634	6.89360343668177	6.90593386781766	7.15265543294941
g77413.t1	0.000100985118424338	0	0	1.74939095641959	1.7503681081881	1.42200419694631
g77414.t1	0.881012224904164	1.05921197017591	0.882401243190868	2.08223796399331	1.45209670418705	1.6199078323447
g77427.t1	0.184833776827636	0.170930049423639	0.16613439420048	0.358363626520303	0.354586437247945	0.345177200819231
g77428.t1	7.16040219122989	6.94145396936026	6.97120261230178	7.68067211049742	7.69083126611853	7.74572181368278
g77429.t1	0	0	0	0.044742422585774	0.0655888545857222	0.0648649212291382
g77430.t1	0	0	0	0.0938386827163877	0.12498844701149	0.034814365912062
g77431.t1	1.45991418498983	1.35981912421428	1.45171014853283	3.00966821322687	2.89310879456101	2.71643872476287
g77433.t1	0.153395487636752	0.0125815450742536	0.0125801149053472	0	0	0
g77434.t1	0.252730517814113	0.0179817518836866	0.1887566484552	0.161304683561173	0.545329884692901	0.372654615833729
g77435.t1	1.96247239795726	1.86169855347852	1.7250299932198	2.40094253787106	2.42509025850106	2.55945485820228
g77436.t1	0.932126953108138	1.40331299334484	0.945732042255512	0.131873912818838	0.133200504838398	0.118242763898706
g77437.t1	0.762068116643198	0.875956949436276	1.01491369357184	0.176511715016234	0.233643909998457	0.27105628931553
g77438.t1	0.149428472229643	0.0994770027596042	0.0518328552147675	0	0.113261757163647	0
g77440.t1	0.0170980898839515	0	1.44269431942324e-06	0.854180811088389	0.4947914046298	0.808927838490251
g77441.t1	0	0	3.89522402511239e-05	0.0392661597808846	0.0180045489017644	0.0392675637386256
g77443.t1	1.95316092159301	1.93569169189137	1.77992574917138	0.587883403820976	0.99318595443854	1.08609757567834
g77444.t1	0.925510337977709	0.981422337282932	1.36020019050298	1.81753566996229	1.80944161027762	1.83463477156958
g77445.t1	4.81045513482279	4.64858307425069	4.88331421101152	4.33247314545278	4.11974535337246	3.76266262349948
g77446.t1	1.43889429276201	2.17191678922488	1.76547534004998	0	0.0564683856097504	0
g77459.t1	0.0226646669296255	0.0201387483038939	0.020191387102996	0.00948333675122752	0.00309558547797748	0.0102799997495573
g77460.t1	2.5625784948528	2.67528933040714	2.03521391496099	3.15038030333876	3.31174940468766	3.67025151550771
g77461.t1	0.213460515239997	0.0236570505624483	0.0250429732428886	2.30569595976727	1.93129198265171	2.33184048072961
g77469.t1	0.0433319048654584	0.0545929011581279	0.0355788687922169	0.0210774223608144	0.0382999128848268	0.0650524893071428
g77470.t1	0.159143469925895	0.336116539819987	0.19345258079917	0.372592214806235	0.421662269619335	0.415173466879075
g77471.t1	0.180475072615115	0.232232182016427	0.204874401105463	0.753998100457435	1.46922176701705	1.52900981151602
g77472.t1	0.624636218858529	0.836546279100222	0.737018684366857	0.64230324523214	0.643879272710716	0.804883737312991
g77473.t1	0.132135906114174	0.280300718258502	0.21370810480164	0.0553497741613117	0.0553497741613117	0.0235491849820385
g77474.t1	6.00892796025204	5.97282398381554	5.9983966584172	3.60832290152948	3.30764476751476	3.68984951640036
g77475.t1	0.950490063745087	1.00512615512623	1.1613891813944	2.17641852355856	2.16500729856585	2.14142069212142
g77476.t1	2.1009456995788	1.99542988537882	1.77679631554749	4.12090802397255	4.08566641659062	4.26277387065889
g77477.t1	0.64354314869873	0.260215994817424	0.683863505352217	0.147888869955707	0	0.136463096707816
g77478.t1	0.0107111032578306	0.0372542891701926	0.0736749284217222	0.0257899963315581	0.0211797862296449	0.00824161426266463
g77479.t1	2.87610139055029	2.86585033933541	2.90226251656322	1.66555604286186	1.78931526473	1.27789015099791
g77480.t1	1.03725920987355	1.25376301455135	1.30484860463658	0.71960227609769	0.622045726437043	0.804201456547944
g77481.t1	1.42314516304057	1.1611717990949	2.88136019225264	0.0190585175725288	0.0190585175725288	0.0354268452423774
g77482.t1	1.53820389641886	1.49500844008072	1.89752971017919	2.31594380879557	2.28738629823878	2.29485332566527
g77483.t1	2.66973954388613	2.61846444084746	2.50718648741886	3.4522442061392	3.42485747444398	3.53164433459387
g77484.t1	4.74849161086104	4.60090757205451	4.58212198518345	4.88072910907619	4.87264528432861	5.13846853605384
g77485.t1	0.0524826711610969	0.0524826711610969	0.0311622570389876	0.0366679023607578	0.10831167493184	0.0147480525159396
g77488.t1	2.72217745660516	2.61526208450873	2.7498800439847	0.162850662097682	0.162850662097682	0.16284937339777
g77489.t1	1.1651330752749	1.7375911553623	2.08238615621374	0.0647242291654867	0.0653765384488404	0
g77490.t1	3.2270653088072	3.34142107915201	3.17693451159689	2.54592291361395	2.38868468101992	2.16064530149052
g77494.t1	0.0228890422618834	0	0	0	0	0
g77495.t1	1.55592312644231	1.89621642654987	1.96873885127728	1.77924921272274	1.70525559951832	1.6372967743291
g77496.t1	0.0146980708761734	0.021152774247458	0	0.0105822153766006	0.0101653990716463	0.00575639539131866
g77498.t1	1.35081347380794	1.27453958627394	1.39515550203797	1.46011712935463	1.67181735837006	1.6194214624888
g77499.t1	1.0939569641366	1.11801014072223	0.741290076873234	2.38112469501427	2.24460579748537	2.25717811805276
g77500.t1	1.04586299668554	1.30313018345934	1.33545295647406	1.46490503773765	1.16154268387962	0.869876932222005
g77502.t1	2.15997819314181	2.16748125169618	2.00536082064569	1.69265349419774	1.75815774887152	1.64491393217762
g77503.t1	0.104841179341462	0.213920823703196	0.126173339430003	0.0636948286935986	0.0816518594132749	0.0959986620435509
g77505.t1	2.52525481190113	2.47141509944403	2.58087919051736	3.77476597897168	3.73694867846768	3.85230312974909
g77506.t1	3.45685463242947	2.53146056482594	3.01995574239846	3.63912250962766	3.7997413453776	3.65060201704019
g77508.t1	0	0.128585078388383	0.087511722324803	0	0	0
g77510.t1	1.19217269832653	1.20699635350813	0.919330165667397	0.718948558935281	0.595265896990133	0.594746309421735
g77511.t1	0.262945436896369	0.302039405711362	0.447380299856376	0.310910105235536	0.461473029836921	0.320178488021742
g77512.t1	3.01063072869438	3.20756243039614	3.16875963479877	3.54488940297084	3.54265637674263	3.52632414108492
g77513.t1	0.289774277871274	0.154151541345878	0.0950831932588218	0.264033126382518	0.26989850389849	0.215611507399204
g77514.t1	0	0	0	0.0828864905743001	0.0676538595873528	0.0676538595873528
g77515.t1	2.78168221162608	2.66815680313978	2.61419344353751	1.60966750913442	1.53967746756772	1.72309717476859
g77516.t1	0	0	0.0284630677788482	0.205042119521758	0.188749053844455	0.736091344673519
g77517.t1	0.21762779052958	0.21762779052958	0.195599575449904	0.0426415360561799	0.0426821551323451	0.0426821551323451
g77518.t1	0.271465119577222	0.37891663077643	0.180797118812947	0.064464878426747	0.0529736654967971	0.0698946047771406
g77519.t1	3.26918474119539	3.28738304739705	3.23791914773699	2.18857784805182	2.39983717796988	2.4351362336972
g77520.t1	0.415652677536343	0.356392879039904	0.357565516625435	2.75410353175534	2.51723386074689	2.51738707252723
g77521.t1	7.13419268739077	7.07908286394299	7.67883038858504	6.97283319506083	7.05704279409932	7.11838333734813
g77522.t1	0.586864641875051	0.50092847450384	0.612037265529753	0.528103179647438	0.867499569452587	0.875563052834456
g77525.t1	0.0739943057066992	0.212963963906031	4.32807863051648e-06	0.136411908801657	0.0437686410672759	0.0874587677527085
g77526.t1	2.32962565292907	2.15898389723953	1.6707415550128	2.09125536483528	2.12877377939122	2.30570646466464
g77527.t1	1.6066838415507	1.93035054884429	1.65518785585817	1.55489773952069	1.600450079119	1.36558056583337
g77528.t1	3.87817866147447	3.79863504564864	3.57183684438794	0.573083631185177	0.567326398367183	0.302140037437574
g77529.t1	1.0736358581064	1.37872579208151	1.3771009768625	0.422921884564294	0.227317198807116	0.276097598820565
g77530.t1	0.018228225533876	0	0	0.294440189362855	0.955515912275267	0.97243386460162
g77531.t1	0.227293783364643	0.263306087817244	0.402324889928493	0.409394194927525	0.386240376041381	0.425084348695409
g77532.t1	0.223726503335454	0.132888707454542	0.225742588384536	0.198033926527096	0.215922079378541	0.411025923671636
g77533.t1	1.59077062538918	1.38004727588232	1.41877608398471	2.87037478142142	2.14878576117538	2.46334937560178
g77534.t1	0.292451952668886	0.377224831439038	0.506401878398663	1.76500382177184	1.54220504677806	1.91313374757498
g77535.t1	1.37687545647182	1.34871909089143	1.60989629398387	1.38939004325889	1.34705613771226	1.55951873347203
g77537.t1	2.781040081822	2.68768109300827	2.66124497867902	4.14334206789358	4.03783753920798	4.15178950466797
g77538.t1	5.42297673222296	5.20015583163595	5.87584035427512	5.63358695139962	6.04369734801283	6.04189957712602
g77539.t1	1.6844260377166	1.78213425903853	1.47170616494859	1.71389637070097	1.73100810862296	1.56567759411345
g77540.t1	5.66811424457381	5.58377383157913	5.5172845761517	4.69128580346744	4.58707678321616	4.72714663588379
g77541.t1	0.12362382204418	0.107416041300721	0.117224261676905	1.1009258577425	1.10757338641859	1.28420258171202
g77544.t1	4.35270069463146	3.1410930047386	3.81299225095484	3.41517738883124	3.50940930108432	3.29571714796979
g77545.t1	2.15057202391253	2.59269358996003	2.18859936856545	2.90206006905981	2.18092693528888	2.96827197634625
g77546.t1	1.16319921316028	1.22506758155088	1.0389755111117	0.871575581904599	0.591155662826392	1.10806874408197
g77547.t1	1.33394919121614	3.53221982041549	2.49192080522804	1.30298693798487	1.64529585794073	1.5987272630036
g77550.t1	2.296502926802	2.39930428056	2.53127489990512	3.41473170569291	3.44661341813816	3.65275986402937
g77551.t1	0.0165690589888842	0.00335325136356396	0.0319329305011432	4.37331892193758	4.67780543276446	4.58637402808754
g77552.t1	1.96906021230342	2.27125444301139	2.39778051368152	2.80129463973386	2.61962264982818	2.69616656994993
g77553.t1	2.42852914867264	2.24081712398027	2.44763314783859	2.54241704705088	2.41609929267795	2.47283683543624
g77554.t1	0.251435524044761	0.37893327248918	0.305590031111055	0.170001943126066	0.128556045274068	0.139257299137831
g77555.t1	0.10730086718804	0.0689789195396574	0.141184254510976	0.0873691478947844	0.0975352891156573	0.148245610458429
g77556.t1	0	0	0	0.112894925125266	0.00772654511372618	0
g77559.t1	0.274309377513226	0	0	0.0232652896488939	0.00227045717335308	0.0239891123743388
g77560.t1	2.86922668731207	2.85188913216898	2.80234606212604	1.44348730595695	2.4379749977702	2.33392458255539
g77561.t1	6.78278850671736	6.75932826231302	6.79461923302485	2.62737524130835	2.32882670073484	2.4510768277726
g77563.t1	2.3128327232165	2.30996019968016	2.31462837664278	1.59517756120425	1.25126887121748	1.26274283174882
g77564.t1	1.77346512994616	1.64877097670309	1.68851564269138	1.5431696935405	0.933385302344638	1.33030827296635
g77579.t1	0	0	0.268192426920033	0.0568207212245966	0.0430168688029919	0.0707355331582408
g77580.t1	0.0592362019025608	0.490512626864421	0.343339594712161	0.226287792912291	0.224920691792598	0.0931044451187546
g77582.t1	2.08655552514431	1.95935620182775	2.06545891806234	2.08753107062592	2.31840101416904	2.23578249991982
g77583.t1	3.28136056802065	3.68849740327067	3.47620526097142	2.31041923397743	2.5367079340546	2.58750253250941
g77584.t1	2.68150099000882	2.349173320704	2.0435723361034	2.66434288760659	2.12783464873247	2.25410358847792
g77585.t1	1.31566186583197	0.822207216421757	1.29728651682774	0.952525912885655	1.81498511468244	1.642353157608
g77586.t1	1.09541204573253	0.775707982388603	1.13826794956665	1.4452775125051	1.54050395457374	1.04434655335601
g77594.t1	1.4068196305424	1.34918238119052	1.68490040569186	6.1345685701266	5.684062105897	5.89439342733277
g77595.t1	0.0466419223755876	0.118734472304584	0.140772112933307	0.272450856370342	0.227216139967617	0.402546467279424
g77596.t1	2.84994903439556	2.92231223168764	2.88632948297274	2.95729765426446	3.38659093939284	2.86397035582688
g77597.t1	3.08789558485431	2.67745908042376	2.8667238472593	4.12982652204644	4.21986495134824	4.26576565082892
g77598.t1	0.212319063246367	0.0889434744196289	0.332394014871664	0.094110377589487	0.117233572394594	0.0301736115198237
g77599.t1	0.0187680409131897	0.0187666168639378	0.043658069720613	0.112039510727009	0.00829899219855411	0.15193283248569
g77600.t1	0.0862593014399918	0.027943848853541	0.0361868028478463	0.0810887021463425	0.0730030458434821	0.102795172486145
g77604.t1	0.0588470603963239	0.0614430434295879	0.00198090241764809	0	0	0
g77605.t1	4.17066883954435	4.29582696241918	4.27278152472233	3.33638137352674	3.3341620672245	3.64964040425204
g77618.t1	0.288645595988122	0.385487363326174	0.346540539121231	0.107768202764464	0.36240929007767	0.0772361614990024
g77619.t1	0.00166391018555712	0.0171921828749764	0.0171921828749764	0.490769321561389	0.686546244484221	0.501536977584848
g77620.t1	0.274663621361769	0.561460072952753	0.287763050726048	0.0530362448357558	0.405159166896068	0.156079434775131
g77622.t1	5.9955625760649	5.90727165721882	6.08598586899185	5.06294404859207	4.9776052946881	5.92392714155503
g77623.t1	0.929201682232433	0.849427670933629	1.09508521927356	0.996945468681811	1.07682790799599	1.57832576951276
g77628.t1	0.0550276308874013	0.0550276308874013	0.0550276308874013	0.0595144914120807	0.0854450523626145	0.192218157386498
g77631.t1	0.919893025456213	0.837115724934442	1.08149302496011	1.03637039922334	0.947637732712219	0.542145106472488
g77634.t1	0.023685434901152	0.0239820178355301	0	0	0	0
g77635.t1	4.32807863051648e-06	0	0.0476472672993834	0.0147366282937981	0.00449276300515096	0
g77637.t1	1.36660813681167	0.91950255527251	1.14384398643444	0.747230123355756	1.00885400591697	0.809954376253113
g77638.t1	1.17725766799357	1.13979493242744	1.2311097936328	2.25463576328397	2.30262174384883	2.05732237354901
g77639.t1	1.71796128780286	1.89937674284868	1.63622971754266	1.74652173781474	1.33602225071381	1.55328824388656
g77640.t1	0	0	0	0.0439267853534601	0.092460496551472	0.0909062605698119
g77642.t1	0.0324323780137296	0.0311453145363858	0.0240799193899313	0.00848832319784394	0.00848688896549117	0.00848832319784394
g77643.t1	3.66831057096181	2.70252700793433	2.35264639266205	2.91742392605097	2.81950980530533	2.77693482537925
g77649.t1	2.66416718785132	2.90580335576594	3.45238154471133	2.08280714346828	2.61880528379248	2.1221333051303
g77653.t1	0.323500352520782	0.167801074087824	0.179619327955159	0.0874804929405002	0	0.014219587556285
g77658.t1	0.00881098923120565	0.0302456642941923	0	0.0219700182663376	0.115968094120183	0
g77659.t1	2.18811286326941	1.92208554982082	2.18274695364981	1.81630929525365	2.15052685813924	1.6873881698259
g77661.t1	1.44710730124063	1.36531235907999	0.228148816727767	1.13941055486358	1.71212867220823	1.23954468672229
g77663.t1	0.598064056567978	0.445315656784136	0.612129766250447	1.31113454758071	1.41084254124594	1.30830902905236
g77664.t1	5.52842369761227	5.53604192452283	5.45991510276117	4.0866733862397	3.93677021335243	4.20052930629307
g77665.t1	1.5673901694773	1.0522044132262	1.16903089471175	2.28814590774393	2.42114114575657	1.76657311302526
g77666.t1	3.39685915255411	3.26856090082639	2.88588844335024	2.89933478229404	2.83649275579127	2.64879007040956
g77667.t1	2.22057822566691	2.10562343947801	2.02978467632554	2.72897078964944	2.88669606771884	2.69933530088424
g77668.t1	1.4197103867496	1.17003079519959	0.903630656385982	0.000213503067214332	0	2.88538719647466e-06
g77669.t1	2.10553862851188	1.72283714282162	1.37874909350768	0.00484795696563351	0.109225478040759	0.0908791684429132
g77670.t1	2.7748083507243	2.88264617927311	2.757741214101	2.97699831858585	3.13378297097853	2.96718594928695
g77672.t1	0	0	0	3.76938055086226	3.65429380788567	3.57061447890877
g77674.t1	0.250077500455608	0.537209577353789	0.197309337209071	0.321534473987876	0.41741670454435	1.32790346485711
g77675.t1	0	0	0	0	1.00988299404894e-05	0
g77676.t1	0.629338899595329	1.76878097417203	1.58262247624579	1.28115993913069	1.4508697050608	1.52700675941714
g77678.t1	0.186463792539678	0.165261092480225	0.217044550010863	0.0177010340718266	0.0177038842733208	0
g77679.t1	0	0.0397307951907914	0.0201159849851048	0.636138749242917	0.855078359564784	0.842206506777407
g77682.t1	2.34790655775568	2.27085302647964	2.03371688492527	2.57085415435849	2.57316363322915	2.60011772008113
g77686.t1	0.240363181671991	0.44376046002709	0.353211485023152	2.78042454411054	2.98068670382179	3.02207196362672
g77687.t1	1.96769872822454	1.94372070393759	1.86870888752993	2.15641700447235	2.20396256049447	2.25133947376546
g77692.t1	0.808519325230515	0.754477077199742	0.986909648339044	0.872381996530363	0.9032666144648	1.00961017316378
g77693.t1	2.11217366149257	2.37955525749946	2.4490375515161	2.28872945104998	2.27442269729698	2.11209023586618
g77694.t1	1.68281013157887	1.78300774606927	1.5081243613842	1.1105997751712	0.769017617682375	1.02900401677325
g77695.t1	2.54090710442534	2.72867154925982	2.75291939296413	0.0238770145818747	0.097438202223155	0
g77697.t1	0.0794456998620689	0.085635402151762	0.0794456998620689	0	0	0
g77698.t1	0.0388182275131464	0.0388182275131464	0	0.101483343081652	0.221893162475536	0.245311891562056
g77700.t1	0.257107197068082	0.125788620573878	0.0991308927221979	0.552511840947586	0.552522661338684	0.483479936802337
g77701.t1	1.30031880475927	1.29270401825818	1.09890257625604	1.17018145776525	1.15229052179785	1.52244952303273
g77702.t1	3.03223734599537	2.54703566736207	3.12849319317852	3.3762871878418	3.25902762245279	3.14783971357402
g77703.t1	0.10602396144784	0.132817655585597	0.260053365078187	0.224421895630367	0.308713845500292	0.229208896348145
g77704.t1	0	0	0	1.46989430950695	1.6182428849884	1.49065689490541
g77705.t1	0	0	0	0.0396199139292793	0.0396199139292793	0.0396199139292793
g77706.t1	0.240824754607361	0.212721226255354	0.141479877215717	0.947255449176029	1.68109433892011	0.975412279956365
g77707.t1	0.347735946999235	0.372357072402511	0.24945140919102	0.857813035748987	0.928747790681374	0.805249524980782
g77709.t1	0.308756941568394	0.249850634429971	0.282905899615563	0.986998452148459	0.262741028014391	0.336566756762292
g77711.t1	5.84508839892012	5.82726680869751	6.23037467294786	4.80640665679296	4.2895430201941	4.62533262680592
g77712.t1	0.201138241663904	0.0291800466220459	0.0291800466220459	0	0	1.44269431942324e-06
g77713.t1	0	0	0	0.0719699302928068	0	0
g77714.t1	0.0783529683953854	0.0149836569255428	0.290663850136907	0.207575548750138	0.231370963568768	0.392171222273666
g77717.t1	1.62996178385795	2.01914500851261	2.13035202879159	0.964313602187053	0.844396902042855	0.8208847655349
g77746.t1	2.08730566379359	1.8130932528201	2.01548650792972	0.00896154202022951	0.00896154202022951	0.00896154202022951
g77747.t1	1.76968415950222	1.80851850149822	1.84393481569575	2.11907059808958	1.96961615996828	1.81895646914391
g77749.t1	0.0337507093871348	0.056978828134645	0.0504989113099808	0.108163110510508	0.177883358400518	0.0757352445699775
g77750.t1	0.325458950575746	0.941832735377578	0.764738498467113	4.6846423724498	4.76206200232614	4.58333668957833
g77751.t1	0.149552037690508	0.206085540829503	0.191598022825044	0.390084327076	0.489308632807311	0.40329826678809
g77752.t1	0.612063694912287	0.879694005133472	0.615097023282585	0.816806112862081	0.888855835591458	0.599823362573484
g77753.t1	0.430278849089456	0.482245270549109	0.963145596008665	0.181368478405361	0.119580615702354	0.205000817542235
g77754.t1	0.175492665040977	0.343574966247503	0.32504441049635	0.383598686787527	0.71891963430937	0.503081035697083
g77756.t1	0.785501170759323	0.827237765592931	0.961959609270639	0.696503119227437	0.535992206275608	0.51361909173196
g77757.t1	0.507382636451994	0.270077973640862	0.789383714267475	1.0963556454308	0.597514011950641	1.16422054326481
g77758.t1	3.07510917311583	3.17127473242498	3.20416779836655	0.239135265045484	0.225711744867107	0.719025688436048
g77759.t1	3.75056748937529	3.69485646333426	3.82195139226332	3.22809323647952	3.23945059112772	3.27342398396763
g77760.t1	7.51993649871924	7.56639518188814	7.60375491342605	6.36913177028704	6.47410893364188	6.421381734466
g77761.t1	2.5152421396683	2.90202532783359	2.84219222291608	2.01997939752934	2.54703023656092	2.91218901021186
g77762.t1	0.296084975118001	0.0103544853088414	0.0759104548389062	1.53802456217714	0.796134223153164	0.187615743072974
g77767.t1	0.0538620378092432	0.0923102907375707	0.0368521406809235	2.16496033053783	1.95383326402368	2.35212148595849
g77768.t1	0	0	0	0	0	0
g77769.t1	2.50227229182528	2.63691666785523	2.62428341384156	1.9048405127469	2.03563024349992	1.9583475278563
g77770.t1	0.452944338113427	0.790510994854913	0.710411707923881	0.847001905435558	1.06329377087667	0.779868192889804
g77771.t1	0.00383391274219991	0.0100608180090998	0.0232922621071789	0.269193570013162	0.242593970148601	0.587631900834654
g77772.t1	1.04149883111375	0.984482898689917	0.929151677809181	0.0931964143122687	0.184553253795914	0.149689898239848
g77773.t1	1.03969781241485	0.593212243663482	0.71660114953777	2.02000323012612	2.169464547953	1.94060428596029
g77774.t1	1.31916991245573	1.04790547200125	0.920710992385524	1.75883103103051	2.17184411184977	1.9282683594905
g77776.t1	1.23373593124806	1.23261164293162	1.15535612890675	1.08802962418811	1.17902051426774	1.15106388185983
g77777.t1	4.30202177981018	4.09167072609571	4.09646554006597	4.58192471594247	5.0287681720401	4.59002833621025
g77778.t1	0.022822301347245	0.022822301347245	0.022822301347245	0.00890275661033278	0	0
g77781.t1	0.455827202174402	0.796535460171447	1.01072757143525	0.943305495262881	0.692581636755158	0.958936934425131
g77783.t1	2.50811726049112	2.47652322806183	2.77565636725804	2.98149394375459	3.15909857170341	3.07289366391208
g77784.t1	1.82657248540178	1.86622275778439	1.96198738227929	3.25800461854769	1.84914139129149	2.89682324242769
g77785.t1	1.79562607868776	1.57350977276646	1.72144747204864	1.78430379248656	1.64805995883109	1.79145027864983
g77786.t1	0.0760924867200675	0.029281837215173	0.0573005360634851	0.0758693918412434	0.0758693918412434	0.148099800182236
g77787.t1	0	0	0	0	0	0
g77788.t1	0.0361924306700696	0.00227045717335308	0.0276254342001656	0.153606911340971	0.146060818802475	0.12631477383529
g77789.t1	0.871095302763658	1.1011841165758	0.454632849750332	0.707558362102121	0.772383148561122	0.585365437261727
g77790.t1	2.31538769373084	2.41037448486938	2.42298322233522	2.79211632837834	3.17958079476974	2.84609068920032
g77791.t1	5.33459505422871	5.00250549760435	5.05399793033814	6.37940309629864	6.36853509686486	6.34080701152003
g77792.t1	0	0	0	0	0	0
g77797.t1	5.65872653292133	5.30564011474051	5.50983443659722	5.87712562317486	5.91464387910561	5.89828945949224
g77798.t1	1.69344993482111	1.88983640965368	1.89630866661263	5.51878651865071	5.69715518258122	5.82621272609572
g77799.t1	4.42602820042501	4.15725379135788	4.29047328421119	3.83471253028657	4.24640208233883	4.43938936213075
g77800.t1	0.215355545836089	0.203196143686697	0.0845473506342889	0.112818879176642	0.129284335979829	0.0578785980405383
g77801.t1	0.478731637779374	0.558860266477266	0.371656990415653	0.771579686290914	0.704037969623267	0.775515838340759
g77803.t1	1.82537494015934	1.93024001873247	1.972250037113	2.30791866678276	2.40608762884421	2.29283680613088
g77804.t1	1.67994844192656	1.69157079014884	1.7366784692832	1.35124103335132	1.86838413106302	1.4630825221507
g77805.t1	2.24550357297771	2.14702073675154	2.34624068116937	2.35710406624472	2.31861041255988	2.32083382861858
g77806.t1	0.866594684506112	1.31247466018549	1.08999094227483	1.61948438056446	1.7328274980296	1.71860537031576
g77808.t1	4.24615373091564	4.14643723749886	4.15795303303377	3.01270596434228	2.6261804797611	2.84883462865962
g77809.t1	1.2685505710645	1.41587924656359	1.75734034846495	2.53070153361044	2.84176283633401	3.01539497996822
g77810.t1	0	1.73122366173127e-05	1.15415141611282e-05	4.05482920621114	4.07505559013862	4.10639539227486
g77811.t1	2.51907158079524	2.98354272070674	2.43155744195407	1.34871965735183	1.38429189392631	1.68025593411504
g77812.t1	0.328668752669707	0.067576767762095	0.0891523507200205	1.25602574838828	1.79974341727431	1.51704685984884
g77813.t1	2.95912265152381	3.0596330250559	2.53765737905064	1.78175123405908	1.48319820386252	1.48599142873572
g77814.t1	2.43393556776543	2.48817280388905	2.40335962644953	2.0308339606282	2.13927138100552	2.18458340311789
g77815.t1	0.0506604983478023	0.623131752078404	0.330515950327553	0.406907772233659	0.716259597322033	0.372589986148191
g77819.t1	2.17358799872889	2.19581938954905	2.1558612508793	2.51463560410681	2.63229846523969	2.67332552908235
g77825.t1	1.82319866736562	1.49003453960793	1.77858665596148	2.21240187067782	2.07393297156323	2.12333941782218
g77826.t1	4.26717860068822	4.40097996045332	4.0343404840437	3.95547043846927	4.06678547805397	3.59666064652451
g77827.t1	3.85712806052859	4.03416834090702	4.14740944236445	4.28966223133255	4.34293001924118	4.59104690255893
g77828.t1	3.74345691009324	3.78176035987829	3.72115334003555	2.29221722116074	2.40640741504806	2.33103702003814
g77829.t1	0.0745848988593377	0.140108513895685	0.13124835955133	0.835727660383359	0.598103133215157	0.203637188462937
g77831.t1	0.0254866977354978	0.0254866977354978	0.0254866977354978	0	0	0
g77832.t1	0.110331168264648	0.122239348318518	0.0839621836977644	0.00850553387486582	0.00850553387486582	0.0424370226437251
g77833.t1	0	0	0	0.0811868955070243	0.0811868955070243	0.0594106583208633
g77834.t1	0	0	0	0.00831190191964767	0	0.0455170607551583
g77835.t1	0.0772306915289046	0.0537675265416631	0.097605403363852	1.66965315838966	1.90965484245564	1.60517238208141
g77836.t1	0.109759042603231	0.131854162652061	0.175082543346395	3.619106713532	4.0216090666852	3.69203154096917
g77837.t1	0.178877781561481	0.206230609210279	0.211419705065092	0.173049378688473	0.204347337991947	0.217653844710185
g77841.t1	1.50519379738228	2.01951547275323	1.26244879325778	0.60750597152235	0.705525012299115	0.70539053339032
g77842.t1	0	0	0	0	0	0
g77843.t1	0.0272290866840526	0.0210973270152551	0.00843238707952227	0.0871871752980706	0.0635471198511066	0.0670989819033413
g77845.t1	0	0	0	0.0136337650596106	0.0503247670853507	0.0947752059304165
g77849.t1	2.04622491760759	1.83710805304464	1.30501268537137	1.87234416897102	1.33744450426112	1.77409418882387
g77850.t1	2.6875120199881	2.64360917923902	2.75241270831668	2.87963245355744	3.03246923010793	3.06520573225468
g77851.t1	0.258538220816869	0.175911609805483	0.180324844662913	0.403862132041958	0.438183181293315	0.445045446409723
g77853.t1	5.26463445887165	5.07541958995658	5.07120143104942	3.88504013642815	4.18484067814913	4.2293245068756
g77854.t1	4.14484697374172	3.50803927516926	4.15491392106957	4.11628972528229	3.86748444656001	3.80643851971809
g77855.t1	0.524546165542403	0.594780699675819	0.503053550430217	1.01748867822279	1.11991853586874	0.772723492375113
g77859.t1	0.0901122502468796	0.313186633310968	0.26873978859418	0.235785869137888	0.716493161049074	0.140173971156223
g77860.t1	0	0	0	0	0	0
g77861.t1	0.582386434233065	0.636265917617488	0.681730805136158	1.12127075196694	0.975738026730779	1.01487371298919
g77862.t1	0.415175630716072	0.426843327139076	0.226799505616935	0.407730168444576	0.302930805267282	0.23606763044011
g77863.t1	0.161576864982753	0.131872596149464	0.0983535259377885	0.190111646389874	0.271907290891191	0.131858112707046
g77864.t1	0.159037520799493	0.17087622531348	0.152406703055139	0.388878338811989	0.206980730135463	0.347320955563031
g77868.t1	0.141549195896374	0.404655750655895	0.0579368072731424	2.11162563374594	2.05835459747771	2.141023991221
g77870.t1	3.6258019906759	3.41143560151923	3.47800066740753	3.38963922002115	3.29899681069379	3.05097282543456
g77871.t1	0.203947843613679	0.203947843613679	0.0803206540805781	0.407012229487612	0.463538759280315	0.521811595567347
g77972.t1	0	0	0	0.414458140905949	0.0741066877620221	0.226348221453507
g77973.t1	0	0	0	0.250264304516831	0.0487244427361564	0.109365908900837
g77974.t1	3.04531907120848	1.69293954952369	2.38165991937804	1.06441727974377	0.861571917481199	0.412010798433775
g78012.t1	3.09786307766023	2.76434721675657	2.68063469420618	2.57410926058599	2.90552901097151	2.86323377548825
g78013.t1	3.58363569337752	2.77831624874461	3.27472175913848	2.26927616921638	2.60785816957202	2.50779793778359
g78014.t1	2.42248948690728	2.54187633522923	2.32000081025886	3.19471194799376	3.39407904535507	3.51796713910982
g78015.t1	0.716333358373564	0.612612938910716	0.409020472381868	0	0	0
g78016.t1	2.08159050912215	2.29469514225411	2.11079785742849	2.36169004758238	2.53404292099352	2.31708261041326
g78017.t1	0.201385445333155	0.163605642329024	0.436420925358001	0.00420509247335236	0.125133966128042	0.0965884131029503
g78018.t1	1.93807873664229	2.04649245713845	2.40211665260735	2.05498388605978	1.87287760353673	2.50796255378793
g78019.t1	3.36230071108998	3.21996381681644	3.27955717133096	3.74711709728683	3.6068280796849	3.72021223985146
g78020.t1	1.88150957510447	1.68073032497002	1.56497609844315	0.225928869211603	0.225925168502195	0
g78022.t1	6.17752097656548	6.61952013758564	5.92482437759018	3.65425106756713	4.00438768001372	3.66118225924818
g78023.t1	3.00671129189482	3.01463541287462	3.13643372950938	2.84160545648456	2.91119973554561	2.84563877886403
g78024.t1	0.895974946693546	1.14575700500015	1.09586839847184	0.150288008418841	0.413434857278339	0.20524110339698
g78025.t1	2.17875797713982	2.14128203907917	2.39393508195492	1.63325868114855	1.6608191171692	1.58864964164351
g78027.t1	3.17392085748159	3.14010311353907	3.14288440174072	3.58278033789709	3.6464002443966	3.70816306212163
g78028.t1	3.25570360259512	3.22460572331707	3.10550259072246	3.43350418894828	3.4035344190008	3.34096910008278
g78029.t1	2.00667718650749	2.19833981787543	1.78471377615556	1.54454473482849	1.21502434370449	1.38014427378914
g78030.t1	0.97180287088396	0.861101798254437	0.90664127636365	2.26444725437676	2.26686687970906	2.31293812143621
g78031.t1	0	0	0	0.60363939964832	0.640118349546163	0.650395108372185
g78032.t1	3.43318354192745	3.09732458877853	3.07308859113588	4.39578581720203	3.95802052235325	4.25393331156446
g78033.t1	2.50702990430207	2.35915679612957	2.38022685543854	2.07098654870769	1.88836023253071	1.85551297124031
g78035.t1	1.96193553889733	2.18462053352232	1.90771635024578	1.84261846490116	1.72148509561864	1.83763287774397
g78036.t1	0.539662084269942	0.552716430966552	0.539662084269942	1.09679483648535	0.680640319720703	1.42944457122299
g78037.t1	1.00717540401987	0.696609943852019	0.744725143652841	0.822519692837852	0.700714913715688	0.825980957998319
g78038.t1	2.29558903279063	2.23234271491493	2.456403504924	3.61150137616841	3.5219008972761	3.51752326111586
g78040.t1	1.66923181325139	1.38289961444112	1.42138436031789	1.75480157910019	1.85589285016428	2.00298005272948
g78041.t1	3.0004147152118	3.0818031789778	3.0937374599152	3.10567288230592	3.22416270664769	3.30103445868772
g78042.t1	1.50048493116884	1.40705575111134	1.15148023816296	4.6111531361111	3.1661867883542	2.26619105317054
g78044.t1	0.513238062333091	0.0341382247536758	0.1524495384764	1.87883243628035	0.702548506096959	0.706723267368276
g78045.t1	3.49777137901738	4.24818224052622	4.21641730336478	5.03292667312934	4.95135648070256	5.02347746232587
g78046.t1	3.0415636623234	3.03484992498261	2.9443972717815	3.99392266867984	3.81748409723582	3.90623094082891
g78047.t1	0.688983298767786	0.545012514097437	0.573838867656181	0.347780160361286	0.247341812245061	0.321495221440832
g78048.t1	0.0399651617115526	0.134462792733455	0.238612013915451	0.523233736965377	0.423810489370703	2.01450455419787
g78049.t1	0	0.15958527142737	0.181108913231679	0.490578345056499	0.764145696061581	0.694090337822258
g78050.t1	3.09452981589642	3.09281463619191	3.22940795915017	4.02683776364166	3.87001043896606	4.07700178887545
g78051.t1	1.76246745834597	1.82037709595106	1.76775436406283	4.14887327258486	3.94829087770359	3.97449150089698
g78055.t1	1.89542322869985	1.84370532477998	2.19718664934888	1.73870126596505	1.31181115202947	1.59800305675915
g78056.t1	2.65238484300257	2.49600950288119	3.00597299935995	3.5990633950897	3.78856826502851	3.75802520873735
g78057.t1	0.0401840565280664	0.11503857144994	0.130032034618669	0.0940549613961178	0.0139695704662786	0.0133421939972561
g78058.t1	0.00278315784903013	0.0273126118230245	0.065936213607715	0.483461362698186	0.615210048699743	0.237154958003975
g78060.t1	3.2426514332671	3.00549340955229	2.95730917099471	4.18291670811744	4.17819817385211	4.15447724853669
g78061.t1	0.144037230343156	0.0532448230298455	0.184033951859346	0.180419057241598	0.421539479087393	0.160097953254676
g78063.t1	6.79069809002795	6.82902479652948	6.78829884788525	6.97022230263106	6.95505831905992	6.97478357425532
g78065.t1	2.35019509813181	2.27825243906868	2.25842666163943	2.00725112663316	2.09146356819016	2.00878553708817
g78066.t1	2.52531345327342	2.58765302109232	2.48876691874182	1.73804144342481	1.57198885457735	1.86351747084033
g78068.t1	0	0	0	0.0799685522246018	0.00793603831855218	0.0598079525395414
g78070.t1	1.73612902134694	1.76834399184004	1.9460724218219	1.36406081515436	1.70077704738754	1.38190739004795
g78071.t1	1.46945414479722	1.34654848153094	1.53286699884965	1.76363635391743	1.96448920214305	1.79605861527861
g78072.t1	0.695012981474705	0.714094260337123	0.411684389111115	1.438619683469	1.82527113050764	1.5993915930421
g78073.t1	2.33974769258643	2.38773392082575	2.21504795913179	2.13901297322775	2.12740051495342	2.23302690929731
g78074.t1	2.19836496535795	2.28898305342389	2.0763617286119	2.13546920167402	2.00451038096109	2.29802773177084
g78075.t1	3.30368855884476	3.2612619584896	3.02329084251668	3.30507194838034	3.21818800677302	3.36982030885377
g78077.t1	0.0958407243848521	0.211738655224616	0.219828329921186	0.11063451669059	0.0832855437529648	0.0471726083860339
g78078.t1	0.0365736645068509	0.100707243174961	0.0482487429051304	0.0518022356802443	0.0506799990077833	0.0588456753636553
g78080.t1	3.51718320656303	3.34364062464431	3.12863835923158	2.60038561173358	2.71348555311064	2.64864812681336
g78084.t1	2.94986806839664	3.68063266901558	3.80847649052743	4.13892609000083	4.06064284817883	4.12763608588055
g78085.t1	1.97748289412369	1.80244884605959	1.67287833366576	1.62742053635317	1.49352693359103	1.62388324538278
g78086.t1	1.43485237000842	1.42502310019306	1.58480042887502	0.527487765632069	0.322088513656791	0.535493623150558
g78088.t1	0.205900432404264	0.160131523038763	0.143371213166305	0.0387760950660278	0.036117860243876	0.0419886726353729
g78090.t1	0	0	0	0	0	0
g78091.t1	0	0	0.0146238092423584	0.630233978158537	0.0332672261151455	0.438287527971388
g78093.t1	0.86466278683789	0.741795721616937	0.352030780357926	0.986655581023356	0.276378743950985	0.555234052500917
g78094.t1	2.1209348067804	1.72177336459979	2.02150637793476	1.98970470908326	1.41829575069954	1.77323596791653
g78095.t1	2.59222044578321	2.51807582053973	2.37967086225101	3.55809543114499	3.37561792297042	2.72743671676597
g78096.t1	2.61382228426061	2.75235832600617	1.49687901684244	2.03692315756742	2.51501904096153	1.99495365416575
g78097.t1	1.53019262682351	1.32415505052852	1.01519638179142	1.37186381750477	1.22984321718412	1.41287363813752
g78098.t1	0.179642256304361	0.152113311135912	0.186913783682018	0.241431412899962	0.285837773026034	0.221935220670303
g78102.t1	0	0	0	0.174837181178296	0.400673449116298	0.259299005261469
g78104.t1	1.54582952773063	1.59703290849053	1.61781330331748	1.71470534807656	1.54767438444968	1.62568009114414
g78105.t1	2.9139410067532	3.02423456193288	2.57040293892433	2.52373657431484	2.44529181672792	2.59396036423645
g78106.t1	1.12418452013691	0.873813985641296	0.640790265879426	1.16712795178507	1.14804967449605	1.09776921472027
g78109.t1	0.0133707820010517	0.0343241951638186	0.0149393947899046	4.51868254819564	4.19529066114441	3.00774071556198
g78110.t1	1.56247543500217	1.78665615931555	1.73387274988988	1.29150926115541	1.1894823821876	1.52587092846482
g78111.t1	4.01684874942331	3.83740863947313	4.05401499743077	4.63412762795319	4.72955353177041	4.45945561963697
g78112.t1	3.76926501469503	3.40522752860602	0.54227786346833	3.71575085071047	3.7692434299897	3.7970226303678
g78113.t1	4.45176071516213	4.23474509580719	4.37471372790607	2.88939410450382	2.88015007145398	2.8132765572488
g78114.t1	2.84790813800418	2.71487939477303	3.20475595387258	4.30505144015146	4.05525648845179	3.82662088715664
g78117.t1	0.567709956119596	0.574612114806175	0.578853718346338	1.8444418973269	1.13011311091636	0.361934512392669
g78118.t1	0.544898797362791	0.0272446595343354	0.0343129249122572	0.284938114308076	0.256609746824178	0.0230012168433679
g78119.t1	0	0.00911637992854133	0.00910061016091437	0.220186297405723	0.0925755084495114	0.125729118807191
g78120.t1	0.0114827575746016	0.0909685705310078	0.0909685705310078	0.12047934846865	0.0534394688079966	0.119726681282049
g78121.t1	3.09718888146989	3.33810417653862	3.26496542261487	3.33545767293649	3.41539808288941	3.41532925484808
g78122.t1	0.0326044639381926	0.039037296405745	0.039037296405745	0.552877721873974	0.549886975363368	0.524444866105837
g78123.t1	2.05279356091833	2.15553294171513	2.57554904880791	2.63245505567744	2.75029027773138	2.76187925203667
g78124.t1	0.370294870621741	0.456546493315307	0.404485726272152	1.9137798207812	2.01504290894914	1.91307513859709
g78125.t1	0.201778123460745	0	0	0.305014437022312	0.323727455730623	0.353542360899653
g78126.t1	0.00221427945119794	0.00206878338634912	0	1.07145378144536	1.12216710724284	1.10053098208016
g78127.t1	0	0	0	2.3936369538161	2.30077037569607	2.43381969160509
g78128.t1	2.47646075494007	2.25781142365958	2.26760770630983	2.3255228482422	2.59376010672186	2.44042337863022
g78129.t1	0.0938832928481578	0.00752706783205447	0.053258727170656	0.0351480937881506	0.157504263921675	0.149459689766246
g78131.t1	0.296860277852631	0.129958205083256	0.113305770740908	0.0853729848169407	0.0495596766522114	0.0471698158127116
g78132.t1	5.61414837928988	5.53552171035014	5.44393808187063	5.73174122741067	5.72405738450859	5.7029896740557
g78133.t1	0.003157487069243	0.00315172889372548	0.00612564431317504	0.0282522902565793	0	0
g78139.t1	2.24563347590287	2.32804914212959	2.45918948786108	3.19239792762167	3.08716816191136	3.40306180315363
g78140.t1	0.0373442650934339	0	0.0373442650934339	0.0211812078989084	0.0938778856329248	0.0938778856329248
g78141.t1	0.201379171652218	0.2205590341871	0.311663535167616	0.0615315234055983	0	0
g78143.t1	1.41053540485701	0.835373562890854	1.72081472410643	0.0280414819352471	0.0985974243884116	0.120166116709601
g78144.t1	4.91439154279025	4.86485312236171	4.91032708672937	5.16528915503548	5.13033522344853	5.10912524551353
g78145.t1	1.08264332726865	1.04171749337351	1.74842130071366	1.87756522688594	1.77896589764022	1.81833031174851
g78146.t1	3.12656456335313	2.62461469741608	4.24094577095725	1.89186981283751	1.94871969674886	1.86684508753005
g78147.t1	0	0	2.01975891895912e-05	0	0	0.0369055794557264
g78148.t1	2.56903920682897	2.48401074553323	2.74807388609089	3.00091509971875	2.86377871463034	2.84286260721369
g78149.t1	1.05994566489419	0.981927160172957	0.689300055230213	1.1790733982476	1.07806257242357	1.38830197204439
g78150.t1	1.60252861881408	1.83812523194013	1.7165247682727	0.617715995171282	0.174405140110892	0.670876584045303
g78151.t1	0	0	0	0.0839771560430737	0	0.00666139005489903
g78152.t1	0.798347527944281	0.989158630794525	0.751038605529006	1.15996366630649	1.22140940508904	1.08741327958116
g78153.t1	0	0.0487690751402685	0	0.123625146263321	0.106397905012984	0.150194407540287
g78154.t1	0.153750869260583	0.239661992115511	0.0858705854183667	0.118552426837835	0.161102126619721	0.173433214035235
g78155.t1	1.21708054401807	1.06089268674439	1.0270450311745	1.40965704639654	1.46736243956172	1.42737929248869
g78158.t1	0.250886405951076	0.14996948060044	1.12551753709301	1.10927095238721	0.725708005760841	0.998562359675487
g78159.t1	2.94463209355692	2.76050626310104	2.91565206626673	2.50495973537748	2.43628552405291	2.49654518136937
g78160.t1	3.33274129781506	3.12641737119245	2.38855905125374	2.25120644720273	1.46560675889442	1.55729734649264
g78161.t1	0.00582249358238487	0.0283739508390846	0.0262448247042078	0.154536548500228	0.0327483233021752	0.0371882095277538
g78162.t1	1.79317633191328	1.39935651266003	2.04297450870794	1.57210579325602	1.81804515853491	1.2975870394097
g78163.t1	0.0275928811872624	0.0473443412575186	0.0771035088772207	0.0131506397577979	0.146975785400617	0.0131506397577979
g78164.t1	5.54990920979016	5.49171500777591	5.5173959547836	6.58063834113847	6.46580862664359	6.67946989504102
g78165.t1	0.40340189492043	0.551427422973529	0.602568999919509	0.693109995464018	1.28869874412816	0.868457622502613
g78166.t1	3.63568208061522	3.11274649838827	2.86990199651432	3.63631731552228	3.67270955318602	3.22355955311923
g78167.t1	4.15359823774174	3.99603200593951	3.95583558336182	3.69232184893717	3.53262279821238	3.73652575761037
g78168.t1	2.78381010801427	2.85558054358816	2.98425538659271	2.31326123658222	2.08745333640464	2.02345373141031
g78169.t1	0.388223709470581	0.410624405168008	0.472285000072728	0	0	0
g78170.t1	0.171325979370463	0.0725682121965363	0.131871279478889	0.527654904021614	0.387697807146336	0.525940566408524
g78171.t1	1.7854170518084	2.05577178408138	2.00517071935538	0.415118287939072	0.663987596947547	0.841540044207556
g78172.t1	2.53417841812921	0.525433485230653	0.632967985550145	2.0834969427302	1.82881068895736	2.08362832809534
g78173.t1	1.88842336125004	1.47662380151227	1.28057451314561	1.98036828809512	2.14328467366039	2.39091994255739
g78174.t1	3.29588491463521	3.09061770327183	2.93601974424065	2.30423824736315	2.27073852906783	2.29770852198181
g78175.t1	1.17668659232589	1.05320589072267	1.03943883633277	1.00982082595426	0.833744241649714	1.11211226070023
g78176.t1	2.46039423078584	2.13624422287683	2.53553119704374	2.90149677200777	2.91005547230267	3.04705671205029
g78177.t1	1.77230332927017	1.81944379222891	1.50163276540735	1.37850440976049	1.33015622500394	1.4508200967364
g78178.t1	0.2297097315079	0.247462131274207	0	0.0748739410210209	0.0737187955850065	0.0737187955850065
g78179.t1	4.86302810608527	4.75331683497427	4.47335618142562	4.21560125738425	4.19269767899718	4.13270630105724
g78180.t1	3.60289485782985	3.84457546880982	4.03225674457399	3.77352199278708	3.72058547047082	3.795882250742
g78181.t1	2.67086842828787	2.62725756093692	2.58806624392512	2.59363893503813	2.9558445085886	3.1720078708978
g78182.t1	0	0.00702466471281122	5.77076862187191e-06	0	0	0.010222700548517
g78183.t1	3.57280965118252	3.77200301713839	3.55954002460016	0.0531113364595625	0.0531349756063219	0.347290336712272
g78184.t1	4.54726349573681	4.67657337297227	4.84288462625599	4.46369274598301	4.21264614047454	4.27573164091748
g78185.t1	2.31116885045884	2.10609567498341	2.12417426138517	1.62666340869594	1.49795923491463	1.53005975212405
g78186.t1	0.0422436887899515	0	0.0302965229095891	1.04005356553932	0.669059429933225	0.996579646844863
g78188.t1	2.13636137536924	2.20733565142325	2.07612293717953	2.95058001806543	3.1957932529507	3.15655485777885
g78189.t1	2.72309498982144	2.29929126177952	2.56393541398864	2.05537476502929	2.57750254711351	2.4577048600956
g78190.t1	3.36412190494273	3.2518276882399	3.20538062603448	3.42450923567448	3.26137510409124	3.2879875779645
g78191.t1	1.57388635968896	1.80442657878715	1.97438173154986	1.28060004884816	0.796257181344267	0.624765340771671
g78192.t1	0.0123369655818978	0.0524951915063716	0.0123369655818978	0	0	0.0581682350372088
g78195.t1	1.10756401314759	2.08474530106399	1.31039829262647	2.07121554941967	1.62875633407445	1.84731346829889
g78197.t1	1.94587172367448	1.85784129568564	1.91897845750714	0.717178706811485	1.04351249451882	1.00945825478412
g78198.t1	0.751986373126188	0.361622398451886	0.400095216594694	0.654131204584173	1.62471154137895	1.89375554881495
g78199.t1	0.53892051405427	0.687241685928641	0.298248907422751	0.195686497349175	1.17120682741814	0.250812446926939
g78200.t1	2.20054766754603	1.71710542777658	1.93612342343462	2.1484180901952	2.04363672427592	2.03950972600599
g78201.t1	2.25017333153443	1.7105580621828	1.76406117215406	0.555856392933615	0.308343399177711	0.210483627818038
g78203.t1	1.91943657672858	1.65578274077109	1.93490557105132	1.55076131228737	1.57618736480926	1.39478794816095
g78205.t1	0	0	0	0.420069489974268	0.420069489974268	0.0161625287991793
g78206.t1	0.519255047958223	0.342224753827106	0.552415437517271	0.300558371665202	0.111811225527412	0
g78208.t1	0	0	0	0	0.109923485127573	0.109923485127573
g78209.t1	3.23197884551199	3.1850722102504	3.29216052055913	2.89803107687473	2.76486394940695	2.82083943786367
g78210.t1	2.55053674447368	2.47132456844093	2.47090019367795	2.22015161932049	2.26579452486581	2.15775679455239
g78211.t1	1.1801866975278	0.804559983280122	1.43157963809963	0.78614299169839	0.636608381070886	0.277030170598518
g78212.t1	2.50744175505698	2.52700450666944	2.46177029802834	1.74626890438935	1.64209803176516	1.85722303292038
g78214.t1	0.929242593653268	0.721872211412833	1.05165956791745	1.38739728422023	1.46213138993304	1.17652639531347
g78215.t1	1.45140631587464	1.51530371287432	1.70316095833512	3.45295817129052	3.53187073969712	3.4208526288105
g78216.t1	0.229340582389578	0.396595739693804	0.209503274215734	3.18535405975113	3.02618620806845	2.67887463170829
g78217.t1	3.0698358451367	2.78651795242092	2.95423260999898	2.72477271009522	2.39979535168511	2.29816619052488
g78218.t1	0.0207574884500832	0.0985866452172989	0.0397321986964456	0.0518704328462388	0.204886918078448	0.124831005255174
g78219.t1	0.769207243141529	0.911191488739349	0.540878347158856	0.240026066861114	0.257582753655599	0.245229125999478
g78225.t1	1.96516293793597	1.86295200741939	1.90020680816481	1.98777088747824	1.99859340820944	2.0537511949232
g78226.t1	2.83907475877067	2.85253065794192	2.78415028036961	2.69542842414123	2.27192521389717	2.66818472087716
g78227.t1	4.3445821102216	4.26241819838783	4.16138869764226	3.86493530944009	3.70262851190828	3.88338709248709
g78228.t1	3.25330314244068	2.71333817568038	3.41532438672868	3.81733827151534	4.02558830632437	4.2071067278161
g78230.t1	0	0	0	0.170060928971457	0	0
g78232.t1	0	0	0	0.678686722850093	0.307518290091023	0.306082547958461
g78233.t1	0	0	0	0	0	0
g78235.t1	0	0.240129896845987	0	0.0987591022913916	0.0532879254301862	0.199044724323701
g78236.t1	0.0490047671249318	0	0.0338606334116807	3.17389417724295e-05	0	0
g78240.t1	0.114380352327309	0.22705221240573	0.194543497039928	0.0251790821664371	0.11672272423916	0.0336280919396253
g78241.t1	5.41005028378098	5.33380285650927	5.64342905996612	3.64468279030853	3.49378693460673	3.32040582586362
g78242.t1	0.367859709811433	0.108088153284248	0.213506552695882	0.0397869343519921	0	0.0134736941244224
g78243.t1	0.101410727520446	0.268212792014546	0.202865271598907	0.16321531792074	0.212382570122357	0.0578882997424042
g78244.t1	0.36920849247254	0.272987053261544	0.555022945484039	0.0497353070558943	0.0670480271004165	0
g78245.t1	4.78242680819409	4.61491751836764	4.71330396876591	4.07873133496844	3.92988367180531	3.50265699173266
g78246.t1	1.967095179497	1.89697083911373	1.70140577834566	1.88682675928599	1.86949795442423	1.60136230491798
g78248.t1	2.58951111310511	2.53184304907917	2.47347678325576	2.74938859638465	2.67720422384648	2.46204132180503
g78249.t1	0.458900609150511	0.572240673403799	0.581684824296616	0.293248047116975	0.00147079896168959	0.252783794810162
g78252.t1	1.59783005108368	1.87176008014675	2.26011179342788	2.95601760987915	3.13380795438721	2.78639018812901
g78253.t1	0.354859465542154	0.457231799723424	0.192793848197653	0.319545104006454	0.197484228017925	0.136754439431364
g78254.t1	2.22501666557614	2.34006827859896	2.20589667996085	2.17580816219653	2.25622325931983	2.06961590477175
g78255.t1	1.9448505765404	2.11699114162335	2.43679108178023	0.123504637343881	0.152873929831683	0.0890546980321299
g78256.t1	0.175304866772519	0.159892644117032	0.162104312160512	1.32976254714952	0.741816426839414	1.04804990690785
g78257.t1	1.99640104003719	1.98530587194628	2.07009010939264	1.43374466083207	1.3976545783853	1.52620455887683
g78259.t1	2.39822749522092	2.10088011958878	1.94356656181813	1.50173516982167	1.39667026178291	1.00419358445889
g78260.t1	2.29030643542491	2.46384946206905	2.36483125378048	2.52060252699544	2.37622980665719	2.4748983065441
g78261.t1	2.59714473525122	2.8268274915137	2.66752294784385	1.7418936374447	1.50063534332714	1.72735851068997
g78262.t1	4.33073542764113	4.12615508082395	4.50828139630949	2.3639234938023	2.87768281142342	2.6976043685405
g78264.t1	3.12568085446051	2.69944524760867	3.13704195145019	1.28657897796317	0.87053359133442	0.313544229481965
g78265.t1	1.73357647685308	1.16946390655038	1.32820859447022	2.36490631452937	2.15227137370934	2.1630780996021
g78267.t1	4.59912571915961	4.50085972147223	4.18659333782742	5.24823435723175	4.33762161657522	4.23485934409189
g78268.t1	1.41677381950973	1.41875881634582	1.12170507647393	3.70199765315155	3.44570869603078	3.5993087470673
g78269.t1	0.484391837564558	0.281089296874384	1.6003354155753	1.76092008486086	0.326459113751775	0.341866229079438
g78270.t1	0.484867159051012	0.273548115001859	1.4897335355373	1.71249497534964	0.303390327642965	0.297808869435021
g78271.t1	0	0	0.0159157019571769	0	0	0
g78273.t1	0.168396859252958	0.125741019356855	0.3267915806058	0.436030679257913	0.261796764121478	0.261796764121478
g78275.t1	0.245285114987863	0.207707974977076	0.448224364074832	0	0	0
g78276.t1	0.182613487352602	0.281137975102217	0.245877734739107	0.290384295677865	0.187220457775067	0.265198027429115
g80528.t1	0.324378594122185	0.422163017509817	0.458206644101654	0.651260687381314	0.630634718758415	0.687384138358038
g80530.t1	0.240136004259451	0.787890443313424	0.237719114757621	0.104070911044473	0.113269759732115	0.0948684195601567
g80532.t1	0.0129318937393396	0	0.012960489874595	0.36613921644736	0.221482412120453	0.80903406593054
g80533.t1	0.864284021691169	0.614068084860957	0.643401842424048	1.07828532843806	1.23250358655682	1.18342807499566
g80534.t1	3.04603016932127	3.23600469831342	3.29649646606703	3.9391213342709	4.28314259548524	4.03393091697998
g80536.t1	4.17133839046625	4.14064443964401	4.29022451541421	3.40857356216438	3.28301973190659	3.64588400112636
g80538.t1	3.18776347215316	3.20291948216712	3.18069067967846	3.43587017857562	3.40413171699368	3.55175162832415
g80539.t1	0.0399609518703449	0.053930137678776	0.109435450551721	0.659622291259661	0.691804812346808	0.605884941736343
g80540.t1	0.247953026140829	0.258693786240015	0.289342271754021	4.53537280774302	4.5230941961384	4.58653334124897
g80541.t1	0.223221114638129	0.190599690499522	0.226380284549616	0.144714685259548	0.024279958431167	0.0522447639536994
g80542.t1	0.882398895359479	0.83531453819157	0.780431893483525	2.00636625179736	2.44736099060554	1.87362541928111
g80543.t1	2.58981668837929	2.38528441327084	2.73615500468637	3.40414861548468	3.49071079918994	3.53416123261631
g80547.t1	1.43015357754964	1.48831704897958	1.9885596326358	1.80431340245601	1.77349044948422	1.69230354596954
g80548.t1	7.67937539827153	7.74437214157274	7.70650740071612	4.91065088448401	5.05042677461519	4.85267476720322
g80549.t1	1.98272859628108	1.53024906989086	1.12499307739129	2.15810399241446	2.04493087692255	1.90514715169809
g80550.t1	0.566209216609948	0.575201945770201	0.493861468127966	1.33317925635223	0.978165603736367	0.99050256358779
g80551.t1	4.46803656623045	4.84906145307122	4.51494780110417	4.18800015548949	4.17524513668912	4.28822861042134
g80552.t1	0.0790087065896681	0.0466321447493233	0.217825046192566	0	0	0
g80554.t1	0	0	0.0017359599908959	0	0	0
g80555.t1	0	0.0715540056416371	0	0	0	0
g80556.t1	0.459259534202454	0.0447270374714229	0.30910399269999	0.0114541321334287	0.00621901914626896	0.00621901914626896
g80557.t1	2.03762118701695	2.5814459774172	1.83188331995011	0.0303374910459496	0	0.229141202583948
g80558.t1	0.095027814420959	0.147380948442807	0.160131523038763	0.0388477194940375	0.0394233945558021	0
g80560.t1	3.20338614150791	3.21959030670241	3.17157290007135	1.6950887279291	1.71349435128697	1.73328968907167
g80561.t1	3.20941811664923	2.96819712959785	2.9401075376797	3.51613898142048	3.64557993037201	3.426349166668
g80562.t1	1.77405917799965	1.89081398351327	1.82746745186471	1.80961653087041	2.00900455421728	1.61554860102204
g80563.t1	2.22125812028574	2.47690915346919	2.53869484024602	2.14016317091282	2.26395473199641	2.52687484259652
g80564.t1	4.97272591830898	4.96267991449225	5.07068307534955	4.37436743090344	4.45355247739549	4.35815232234058
g80567.t1	0.826487880115202	0.904060138573469	0.823449378967297	0.930571583666832	0.743407251990669	0.886477571792988
g80568.t1	2.86938226741048	2.82813414794678	2.49155067575432	3.39587634883304	3.35790623072956	3.57515970193906
g80570.t1	1.61924255356347	1.23750620515526	1.83180469936446	2.89685520362089	2.9314551953541	3.15456295726237
g80571.t1	0.0114713074662895	0.0114713074662895	0.0114713074662895	0.0150136401813875	0.0150136401813875	0.038809801122157
g80572.t1	0.0134493960906445	0.0968555436243761	0.0140338647134836	0	0	0
g80573.t1	2.61268724066155	2.42068126930896	2.47901010387275	3.42295941390486	3.14414200211376	3.57968328960038
g80575.t1	0.922222971626877	0.80671834702469	0.973423189456578	1.44547722900448	1.35473931689437	1.07932622266204
g80578.t1	0	0.0731292190873116	0.00916655531513268	0.216945251542024	0.290825424424225	0.277469449550232
g80579.t1	0.0784267538231116	0.207276920478568	0.382536671177061	0.0319653857332992	0.0422352823824786	0.0681273333018856
g80580.t1	3.05356093532039	3.19265089379506	2.72281397803854	3.01549525006279	3.0373541058696	2.50561303177401
g80581.t1	3.11954094306504	2.78170528940276	2.8998260503456	1.86166957506181	1.88148060034759	1.73569892910436
g80583.t1	0.150102100726733	0.17141565714501	0.191979481339766	0.0745040662822187	0.0828197439439758	0.154408224197946
g80584.t1	4.11559587420736	3.9028454800003	3.81200536581862	0.243411956151743	0.848093083018496	0.242729317288861
g80586.t1	3.51151269584089	3.50679004793706	3.63779697539962	3.30490612260557	2.57542609577716	3.16758048128939
g80587.t1	4.18111782065357	4.226206780782	4.18343593587654	4.61840006863271	4.92651717722609	4.51902690590301
g80588.t1	2.0322680308997	1.94040019442757	2.08971101400834	1.80245794529041	1.97564119077769	2.04658674775931
g80589.t1	0.090258619471835	0.352081644013845	0.391094598495472	0.383725854988496	0.717168175921712	0.666918346417965
g80590.t1	1.5495400492864	1.72140065995797	1.34793999736634	1.93887855846401	2.17395250863808	2.14465530646019
g80591.t1	1.27830835063396	2.03935320257732	1.57173165318069	1.7270155738336	2.05072039239355	1.95737306860217
g80592.t1	2.61645133267721	2.71253459391364	2.46175877511628	2.27731232447724	2.37944879313182	2.34772319289299
g80593.t1	0	0	0	0	0.0101510733468089	0.00508374595243953
g80596.t1	1.91772427487922	1.48261547163239	1.5890031157683	1.29103414689773	1.35485326092743	1.29069923291514
g80597.t1	4.62214332882433	4.65872836063354	4.63646975813142	4.52421014502888	4.76405134964514	4.21777844852602
g80598.t1	1.04459206102559	0.937745126965494	0.888265923989509	0.178914740492052	0.179916094531094	0.0928717909854192
g80599.t1	0.032893578496855	0.044061124403151	0.0439939564419573	0.0726340629359968	0.014829447480277	0.0572838977574118
g80602.t1	1.64764008666022	1.91751081023891	1.49106241105442	0.548625025900067	0.525961607428093	0.625299483278656
g80604.t1	2.37550963853258	2.46042568643019	2.51268377295809	1.53375419990825	1.50791537762364	1.46611859624758
g80606.t1	3.19468059144826	3.25645184295486	3.43192510516093	3.40431881586116	2.11055868556361	2.87791814801307
g80607.t1	0.0193973331058282	1.44269431942324e-06	0	0.00763183272103293	0	7.64608109736385e-05
g80608.t1	3.38730945904996	3.8709454292522	3.82321293667482	2.26486276443376	2.17518125151009	2.21185980042934
g80609.t1	2.99034335476847	2.56989108300654	2.75497961797264	4.1514648948701	3.79211018387601	3.87508065819452
g80612.t1	0.191657395512643	0.146854605216846	0.0942225550748216	1.19580805325129	1.55811331376923	1.70747089865146
g80613.t1	2.9533797932079	2.64334619350762	2.79434391176526	3.0576739808803	3.16455524826348	3.20107706162857
g80614.t1	2.73488560474038	3.06239979083135	3.03789225896151	3.79463306008612	3.85676175099872	3.64740040088499
g80615.t1	2.13179161867348	2.38604995174435	2.25734137396284	2.40178062574058	2.44240478913529	2.28074286229358
g80616.t1	0	0	0	0	0	4.76081508190951e-05
g80619.t1	0.895842367531422	0.71707778262281	0.494569216598648	2.50654837452982	2.55694704960191	2.7028744853655
g80620.t1	1.42162672606642	1.50101869593946	1.82759061368826	1.99781554944926	1.80067174197901	1.84570400557096
g80624.t1	0.494349042630947	0.485839997080801	0.32379315912862	0.128363356163862	0.243617903376953	0.194238375827529
g80625.t1	0.955027063496494	0.61988905662866	0.903996919418401	2.29533218048143	2.88189578436023	2.77164327834334
g80628.t1	4.34504822146282	4.31476938354098	4.82491700197782	3.37846667705425	4.12418518198935	4.49154118400625
g80629.t1	3.14743044609494	3.12685361760561	3.23155805507858	1.29020615466569	2.00570430500929	1.55454612271516
g80630.t1	2.84734774813435	3.32091309049696	2.86846730254762	2.36034601446534	3.05994981682135	3.10241374264636
g80631.t1	3.15213554480324	3.12455196699439	3.22048675430648	3.23888329074677	3.28948510776312	3.34101508741599
g80632.t1	2.11073539597632	2.20057999533802	2.26295956408732	2.92575945563616	2.60306464528429	2.80362010694706
g80633.t1	2.29763721823385	2.09423133969034	1.39512423617315	3.61073112178698	3.72054837063453	3.57194396895723
g80635.t1	2.98577655611111	2.88733770819444	2.97918906277987	3.34267776184232	3.52139402731347	3.57805797779119
g80638.t1	2.0678231718155	1.92943842207195	1.92619075278924	0.755134555892993	1.39767483828365	0.767925092867241
g80639.t1	0	0	0	0	0	0.0767478849745893
g80640.t1	0.747001483515476	1.32353263332916	0.659243226340755	1.3192629968102	0.822872065451513	1.20464657322075
g80642.t1	0.112702801315756	0.0192834544093842	0.0192834544093842	0.46864482897996	0.308902526872585	0.169354222509084
g80643.t1	0.277218279315537	0.313740405311535	0.0235718941954937	0.564410363598121	0.575203882420485	0.373653778888022
g80644.t1	1.54110888498296	1.97608680237474	2.15327614278581	1.0644317664657	0.979389569827741	1.16750180466425
g80647.t1	2.12315530324008	1.7415075430898	2.12909834016017	1.88137526828805	1.74148208742908	1.94621207029087
g80651.t1	1.56839893572285	1.22874236029104	1.03758253359524	0	0.0357365059253378	0
g80652.t1	1.63774423931708	1.89523824156977	1.78083542158394	1.61227652818283	1.69399581153063	1.67177253037569
g80653.t1	0.867801598734088	0.915195803613131	0.910880760760145	0.614923700443168	0.761638456346569	0.535358249487721
g80655.t1	0.407618149980614	0.390532323381991	0.504907123380682	0.421618109315657	0.0904225895777696	0.135557196229938
g80681.t1	4.33680116532243	4.29929902896373	4.30254812366704	4.12350985188049	4.5859084181632	4.49467225159375
g80683.t1	4.10187921850759	4.27830314619142	4.09298888360189	3.39635885991715	3.51413880213717	3.37675282190632
g80684.t1	3.31242702791107	3.16886615571323	3.31931517345661	2.69381253772658	2.85482111942259	2.82063034043907
g80685.t1	2.13004917307763	2.59836758757901	1.40873250962424	1.14727543462124	1.12210347907917	1.52366733167242
g80686.t1	2.60201259131165	3.01403850807595	2.89490117049251	0.614112385788165	0.42875986739827	0.392653737619401
g80687.t1	0.723347110882525	0.742936653933428	0.494132932248681	1.33120875687046	1.50318435525707	1.37694544933128
g80689.t1	5.03378611852101	5.11299572985873	5.00801172102006	4.53163547725333	4.44679859450003	4.56360582123386
g80690.t1	1.87139776319446	1.74498298226196	1.97085107809704	2.9128634752406	3.141328803269	3.03562320597687
g80691.t1	1.21617794045647	1.28569990121754	1.69547140950151	1.30773568452677	1.18527602927308	1.34853837867209
g80692.t1	2.68357003050934	3.25063996217617	3.29773507659226	3.0331452725308	2.55919981840189	2.35139172354413
g80693.t1	0.078922657942007	0.223704265014037	0.103272027865051	1.04285092214953	0.688127529686461	1.75704928307651
g80694.t1	2.30315766157755	2.31567954321742	2.01673342156897	6.55283394337919	6.48647465467588	6.50678842972299
g80695.t1	0.137091641103124	0.176084006005116	0.296855580302871	3.46242654918458e-05	0.0242984003505703	0.0434914968833255
g80696.t1	3.35748824312583	3.85930438403014	3.64425651095647	4.02348105519682	4.1415990575104	4.02548421722711
g80697.t1	4.06212533936922	4.12014263817863	4.04407459260231	4.98516016370873	4.88346676420033	4.75631522386841
g80698.t1	0.807401911930819	1.36863482728167	1.56206996223942	1.489518273978	1.68324145647152	1.40357695501373
g80699.t1	0.349053830214465	0.190128085795402	0.335018975953823	0.281097607907604	0.216783876951903	0.313044963562766
g80700.t1	1.43179676792275	1.07953103466176	0.779156321771287	0.114997275031491	0.472929610386275	0.456482360568971
g80701.t1	1.91207343811279	1.98994988658104	1.72923080634951	1.18001861128537	1.14044558705488	1.06265847700668
g80703.t1	0.701702522257481	0.567320556597839	0.713199583167495	1.59919208805988	1.55913690817943	1.79903797169318
g80705.t1	0.8511777459893	0.616432982444753	1.02553063746294	2.46544507456427	2.1795129611246	2.06413130967039
g80706.t1	0	5.77076862187191e-06	0	0	0	0
g80707.t1	1.98617571582634	1.98004395092859	1.94834031660184	2.6109891390537	2.57707879229035	2.59337648099689
g80708.t1	3.41555344099383	3.60898424752467	3.64822060127564	3.38787519657282	3.24437319774088	3.71366436550807
g80709.t1	2.84253338748581	2.84732509546886	2.8176003379188	3.70326308227505	3.90869677668052	3.71475050993742
g80710.t1	0.219850628067798	0.10853248566736	0.327721850497907	0.360572166984102	0.0351663973034162	0.109237515507255
g80711.t1	1.79320880057521	2.10508968427296	1.83237966545171	2.6951517726806	2.74908690922234	2.8709673196439
g80712.t1	0.713600804968356	0.761806932465563	0.535648889064556	0.486472402099756	0.354141809534553	0.531683381094716
g80713.t1	1.62703338128951	1.63028291175604	1.38449525993485	2.16663929179294	2.26790938224242	2.20177028348952
g80714.t1	2.95084928761897	2.96587310577612	2.95804753583485	3.82743818414269	3.89009692077077	3.71828972250824
g80715.t1	1.54538969282773	1.57160303528527	1.5229009248601	3.69296877663237	3.53017077327302	3.51347785981304
g80716.t1	6.19911620139636	6.16351471294022	6.36333847050573	6.26241618752292	6.29745074447517	6.17077640110318
g80745.t1	0.601564362414709	0.602317193400375	0.366977346305778	1.61647297624115	1.52567301811623	1.47934181209388
g80747.t1	0.859427342754617	0.493415746440173	0.829429879490952	0.132537361307682	0.30793906145654	0.464876292811463
g80749.t1	1.11189533480365	1.14567419486418	1.42538303219975	2.0266492322973	2.02083392355679	1.91026063924066
g80750.t1	0.0893042417642375	0.0893055978622494	0.0893042417642375	0.598724405009301	0.437294864225425	0.569038963711195
g80751.t1	0	0.0439771639630292	0	0.0364920804979495	0	0
g80752.t1	0.000650508784733628	0	0.0129447620703477	1.54114160349531	1.53124420299953	1.19058831311236
g80754.t1	0.0770611121683257	0	0.03588427509608	0	3.17389417724295e-05	0
g80755.t1	1.03441224097351	0.540418152920166	0.84707088010511	0.866101663076705	1.28860543831708	0.746078820155012
g80757.t1	1.99771440422355	2.65648721782	2.12343378399451	2.05952245164065	2.07778681296876	2.10420244938244
g80758.t1	3.20349859339325	3.46070980467474	3.41868866443745	2.4864162796392	2.63657474158151	2.52348843946271
g80769.t1	0.00884253492617639	0.0635609250564813	0.0566334669457739	0.100354699448051	0.100350662188909	7.21345717086418e-06
g80770.t1	3.23565323852163	3.43795702655628	3.31849385891869	2.06407369484597	2.12511809202858	2.23252722458038
g80771.t1	1.07708094304209	0.881238599246854	0.804828406949701	0.894878282489366	0.989370837465026	0.827682470117247
g80772.t1	0.723592635320495	0.482347511305311	0.441399550110276	0.143812647145173	0	0.132774233276326
g80773.t1	0.55285411945285	0.0358476860446181	0.0793938138363618	0.51950869252099	0.612943139627636	0.703035121066414
g80774.t1	0.313399111852279	0.325947033959817	0.291453858866958	0.0108800721475198	0.0108815040027009	0
g80775.t1	1.37584461284939	1.30045235796587	1.11984750617606	0.711888675614923	0.582748670621304	0.61360331442119
g80780.t1	0.400710605474136	0.289732971404258	0.213424430801633	0.44719089932744	0.516880504446918	0.865660729146174
g80781.t1	2.71007949037524	2.77399337222356	2.79104137138928	2.66885435768772	2.65142189233897	2.83377601239426
g80783.t1	2.58599870489625	3.6066538789471	3.2845062860516	3.31310244599842	3.06877449527167	2.99373920459024
g80784.t1	0	0	0	0.00098214094179824	0.000969165464340759	0.000969165464340759
g80785.t1	0.040523558418936	0.0405221556829344	0	0.0135565902187771	0.0135451565579075	0.0135451565579075
g80786.t1	0.0492529691255423	0.120342649750868	0.120339995278634	0.216447414952098	0.117974246949094	0.166894083893402
g80787.t1	3.22977555317752	3.45332055327666	3.04276706631721	2.595087071102	2.59535828566037	2.42099083320281
g80788.t1	3.16158669996145	2.43408480468319	4.3920548283845	1.3068513317295	1.61207785331091	1.23481766099071
g80790.t1	1.198695299709	1.17318309292517	1.10019118141521	3.07004991113453	3.35817019013683	3.41774276464662
g80791.t1	1.92423825607865	1.72366514878065	2.13425248809995	2.9787244599005	3.41990949518616	3.38172220626226
g80792.t1	0.755140539368619	1.41689053252957	1.81175460937505	4.09251859561947	3.8607404686702	4.29599809469657
g80793.t1	0.0216474398439323	0.0294458180658448	0.0399862107333259	0.597722805744858	0.283105100231029	0.707048525751072
g80794.t1	0.0472731374257521	0.0754751275855778	0.0450990315302902	0.199337522222826	0.213079716710976	0.187668946285302
g80795.t1	0.0733403974339601	0.101157889272184	0	0.00774376488074939	0.00800060200940104	0.0225780316723927
g80798.t1	0.0839880449238851	0.135348364583257	0.104335317772213	0.111399954019213	0.0733582227627319	0.126062297096776
g80800.t1	0.00681503911633872	0.00680355190202247	0.00344392729199258	0.0171223265441723	0.0634573827960286	0.0135937489908113
g80801.t1	0.396928867409713	0.340099620963885	0.252713565630038	0.25782167977617	0.231429950703042	0.510267233597126
g80803.t1	1.30177082505389	1.07080764879966	1.19869592824651	1.9598239307596	1.2093947208332	1.55216160992369
g80804.t1	0.529967831637016	0.462269099513109	0.218978265822792	1.63709966022683	1.74770404881554	1.13713296584758
g80805.t1	0.0418233084004575	0	0.0954964413637478	0.14003519823785	0.275394496202922	0.263719523275702
g80806.t1	3.64846325712408	3.71351854599522	3.54966744589791	3.77110519265284	3.78944496132918	3.50974625304792
g80807.t1	0.46148769825037	0.599904275230315	0.653559942430797	0.114958641827921	0.0744191186935352	0.0514792992033866
g80808.t1	0	0	0	0.0518509482706184	0.0270931710368989	0.0835183872726815
g80809.t1	1.24535874937108	1.23529265440772	1.24812856556366	1.23408555847643	1.22651284555662	1.18109746075129
g80810.t1	0.0561686939068005	0.0561686939068005	0.0194386119135331	0.210503577208622	0.0373344242501383	0.0556996069252392
g80811.t1	0.420697975061427	0.304354497984767	0.468199589900078	1.7086322283196	1.23149262189071	1.31746789641783
g80812.t1	3.81170632271227	3.89326007288311	3.89864206342448	1.84960381478954	1.78964621317605	2.84673138864045
g80816.t1	0.248719411575363	0.234953739604401	0.264630105554631	0.243531384751001	0.140834923063539	0.243531384751001
g80817.t1	0.0320810897500592	0.00648330898775421	0.0153691084391436	0.0786904375653532	0.195961085755678	0.124105757527837
g80818.t1	1.98892640313972	2.17879334596951	2.01259262883521	2.21617079931866	2.14842362222281	2.06153117779125
g80819.t1	1.20707259313942	0.945027812010778	1.09694457614107	1.70914680024051	1.71202871517575	1.71789331133576
g80820.t1	1.27718375486973	1.29113613870491	1.33083945439023	0	0	0
g80830.t1	0.261877381473427	0.179551814588581	0.146071249041676	0.725749880257113	0.692065586257396	0.576385722417932
g80831.t1	0.339008506009398	0.339287919156985	0.328828423709295	0.156230913977293	0.208748222349118	0.151353590225479
g80833.t1	3.0602383464896	3.38190448375958	3.78305784126642	2.49241083059048	2.48729519502778	2.42572085681261
g80834.t1	3.22636009104812	3.8310357952277	3.77328460986193	3.46705640638646	3.58634886544804	3.54747561776598
g80835.t1	0.174347610089799	0.185388315701068	0.0982901864468059	0.647825637348	0.779963978717038	0.70820931228701
g80837.t1	1.5428280803115	2.05180745496503	1.86077214696291	2.79375483063033	2.56129118382538	2.50502429047191
g80839.t1	0.0434858974622455	0.0289665457999589	0.0893544165417542	0.181490610565046	0.131434078409433	0.131378760398544
g80840.t1	3.57885601230441	3.16609437407125	3.33303652997498	3.11705832130827	3.28449162797366	3.18462227894516
g80841.t1	1.29156112519946	1.48043523627855	1.70370671690426	2.00106864114264	2.13835282436129	2.14759195293799
g80842.t1	1.84733070855187	1.59559865946397	1.79816127962416	1.05172568400066	1.07614243882157	1.00201043678304
g80843.t1	0.00430578368441812	0.0206792715905793	0.030622823036497	0.044961992246664	0.0601470195990439	0.0122425553883706
g80844.t1	0.356000660725013	0.253487108875932	0.287083347431052	0.58136571020446	0.429289228746323	0.798812006962118
g80845.t1	0.319570537190289	0.254482783132233	0.254477945550593	0.119158270199179	0.351104748365946	0.213328616016476
g80846.t1	0.0721030557547819	0	0.0635429782637342	0.182326175141188	0.212768532181069	0.513084409277176
g80847.t1	3.70417168914431	3.67790339299925	3.54679447071295	4.13211484308542	4.31760073978608	4.30557376176479
g80849.t1	4.20106121714518	4.2867276315469	3.93589070036339	4.85555916595311	4.93305584750419	4.91250017512638
g80850.t1	0.00900455421727659	0.0228691623123047	0	0	1.44269431942324e-06	0
g80851.t1	2.76335930504302	3.22864140123638	2.63826711060576	1.74767698382873	0.881510358197932	1.07440336173602
g80852.t1	0.419777253581637	0.333130584951556	0.30814415757538	0.877783506422818	0.546219336686407	0.525142785217748
g80853.t1	3.57108371493377	3.6316689072103	3.55296647335578	3.80882129439289	3.86000879455643	3.79061994226804
g80854.t1	2.52540466844836	2.67561384940462	2.61545443589006	2.64798883776709	2.64132914612775	2.83026465540464
g80855.t1	0	0	0	0.0245281952676339	0.0545359460255079	0.0245281952676339
g80856.t1	1.73156906744487	1.74051055363697	1.70297352769809	6.65669151017602	6.48025621829751	6.74419596476517
g80857.t1	0.302358828712785	0.154234514535684	0.215007564087019	0.80690143234978	0.481732924918077	0.379101897684085
g80858.t1	3.63885800978634	3.30991859429664	3.05158527070321	2.44423212572339	2.51264231275338	2.46674039097199
g80859.t1	0.322999907605461	0.317584243562391	0.287627135683164	0.163100648109247	0.104225266036787	0.206846987142285
g80860.t1	0.0176525797848811	0.126970213956736	0.325821575461209	0	0	0
g80861.t1	0.897720598503658	0.896287351155687	1.09033789660209	1.08047347775344	1.06871895701444	0.787378968459799
g80862.t1	3.25417889104097	3.63505364934074	3.5361860946423	4.04290685250547	4.16781857236371	3.97206471529639
g80864.t1	0.0813382638453954	0.0813382638453954	0.0650290446309668	0.951542290272153	1.08353064115384	1.00236840284159
g80865.t1	0.30052322986561	0.222168992404172	0.144504564684919	0.275723447879272	0.470658678854444	0.263258006236548
g80866.t1	3.9115251590784	4.50252588449171	4.5592656019358	4.63931772665376	5.03669792180221	5.09329167401415
g80867.t1	4.83196183494459	4.91386448394829	4.96374146018903	5.10349063183082	5.223874750052	5.09012986955088
g80868.t1	2.26191648528281	2.12368870735272	2.33530202153425	3.54495553324539	3.61850414344565	3.56319535682501
g80869.t1	0.584142817125746	0.466812942333278	0.31840361737428	0.277158753893218	0.216693250998174	0.12941623337633
g80873.t1	0.189964948015858	0.145617463917271	0.161856732609404	0.29580764449651	0.0913328944736894	0.29580764449651
g80874.t1	2.96886305548168	2.78772456815152	2.46392608134331	2.15237619826767	2.31423014804552	2.10719505960932
g80875.t1	0.180688929492536	0.149966880083939	0.211636499177252	1.19279511042509	0.64991247422319	1.0109194476472
g80876.t1	2.27448382664226	2.1903737061418	2.14145698824066	2.44763843707212	2.07221146844711	1.5970624754706
g80877.t1	2.56583330036359	2.18791815188007	2.80486845973818	1.140019487255	1.19678202005477	1.15921775887998
g80878.t1	1.0548977812544	0.830961893174955	0.719813400257244	0.282967559888108	0.182258788330322	0.156976425937931
g80879.t1	1.80511288152318	1.68367130516209	1.59888920676408	0.821205693709953	0.838427421907057	0.887848866038049
g80880.t1	0.197236354918707	0.0304632135804368	0.0304632135804368	0.0467313147432611	0.0467173475509225	0.0857074565903126
g80883.t1	2.61381026417354	2.68041123102798	2.63928635013527	2.90024603790476	2.81026540387607	3.08086723112643
g80884.t1	2.71361004231413	3.1047418995487	3.08347430647843	3.91448855996475	4.01010684177373	4.23814873856334
g80885.t1	5.09891541580671	5.15223409100278	5.3824217800555	5.01793148140481	4.90245046431444	4.7209555410943
g80886.t1	7.30464195350917	7.38043794714976	6.90039661802269	6.79842314557317	7.09230469789085	6.69512641866274
g80888.t1	0.348294749571696	0.281695876511206	0.403930827833617	0.735394798597749	0.706338696151597	0.576899390228938
g80889.t1	2.75339936977289	2.83016261707861	2.19028867628848	3.84716852174592	3.98531844252071	3.86708081432382
g80892.t1	0.750740264118395	0.982618721811519	1.14194215677269	0.368475590559162	0.300447086363146	0.0959041715049894
g80893.t1	2.05127916758767	2.18536674723484	2.04479941601154	2.24570344218685	1.88840933288447	2.44683874929608
g80894.t1	0.049777120667493	0.114866717287731	0.058276314329054	0.0698987281708164	0.0698987281708164	0.0638577050242132
g80895.t1	0.771009979295081	0.874810340514622	0.80178610232389	0.604413923059004	1.44302945801287	0.858261945065988
g80896.t1	1.81000169298049	2.16135435082606	1.78585056763261	1.99874214308107	2.16082533883293	1.46342419035702
g80897.t1	0.226201462033914	1.00034115703694	0.226217495301948	1.31212667600926	1.43754149629138	1.24429159627486
g80899.t1	0.0203066166887897	0.0347002893144828	0.0217852905502674	0.02664569156688	0.0210546738480342	0.030230123804093
g80900.t1	0.00483501621061353	0.125471249456419	0.016936977028745	0.127214606324587	0.120358576481703	0.117181697630813
g80901.t1	0.0322842548382314	0.0206323394393131	0.0116072716350184	0.176122313474243	0.428904550213054	0.442829933038565
g80902.t1	5.13321308385662	5.2370221471678	5.29304556900119	3.27529302450375	4.00911431911643	3.40328013109962
g80913.t1	3.14895541136453	3.12514620229383	3.11533543792164	2.48883323053456	3.05090545624737	2.55671608658414
g80914.t1	0	0	0	0.000168785446027835	0	4.32807863051648e-06
g80915.t1	0	0	0	0.020837123077602	0.0208214809083977	0.0206664720643732
g80917.t1	0.387470628617167	0.456050178717153	0.153578377434939	0.113492480077614	0.148953622252816	0.283523569075618
g80918.t1	1.80885660408141	1.17611529051438	2.14725556850147	0.161841257476671	0.966725768717807	0.314020112873515
g80919.t1	1.32260657906763	1.35342379635758	1.3412388810037	1.20821383119213	1.1570068336127	1.10499813480453
g80920.t1	2.87197214513191	2.86012493758271	2.76364506394732	1.97170466697574	2.21184765522495	1.91070350075099
g80922.t1	0.00383679047176567	0.00383679047176567	0	0.181350666601535	0.224636744823259	0.120558972819899
g80923.t1	1.16390894036144	1.12702768291212	0.950043568430689	2.02294655057358	2.13548529063183	2.06712583573748
g80924.t1	2.13831284535036	2.14499588571956	1.8899582533571	2.47293298863322	2.20646537647973	1.96304051046254
g80925.t1	3.11103014353812	3.04793390658614	2.89021047215807	2.52660246002954	1.94448142220695	2.72237246484996
g80926.t1	0.345657524409901	0.41774613962465	0.297639859176247	1.37589964683327	1.09144190290024	1.56056431946743
g80927.t1	0.762435566105407	0.735952755339781	0.701073476925014	0.651315802213804	0.834220122479746	0.651608794056047
g80928.t1	3.2400689739814	3.2860923278689	3.15530333993013	3.59300279600994	3.14320139489502	3.00085310183668
g80929.t1	0.365480904009676	0.155684478305489	0.197503099859462	0	0	0.0548262548069968
g80930.t1	2.65476157691231	2.59487216420924	2.61508407188808	3.75392378066333	3.71754208511232	3.90053713562715
g80931.t1	0.906390374617695	1.46798995671715	1.2897241198646	3.0499623055527	3.14001130438367	3.06914137233355
g80932.t1	2.1358566001886	1.80551740767494	2.5699338458395	0.851954076904368	0.538187503909748	0.541179774155252
g80933.t1	1.98612801185366	2.01182908040537	2.01977555938738	1.7255021051406	1.92406719178584	2.01805049804655
g80934.t1	0.628646697769333	0.628637366635235	0.758515535764582	1.59970103305826	1.86621563484765	1.89220564955038
g80935.t1	0.0758611791014574	0.109598592806676	0.122572008238464	0.255708587114477	0.478171437221378	0.322496981634395
g80936.t1	3.28504882627501	3.19209235224872	2.90485842749327	3.79371634061748	3.75832386001926	4.1148899487708
g80937.t1	4.72562005445665	4.73364534515708	4.62433184775594	4.98977177380903	5.03995761907068	4.95855981434311
g80938.t1	1.68309500018628	1.37414363946146	1.33741481691077	0.775664162314508	0.666126666878041	0.708977355999395
g80939.t1	0.462208362307185	0.241154359171518	0.554135958529598	0.351926786858056	0.0745465382009536	0.85519320546863
g80940.t1	3.4652332119333	3.43001076007882	3.27423094308212	3.57639866309472	3.98694404226626	3.65685831460883
g80941.t1	2.89694643440447	2.95369397891529	2.94233301930934	3.04865400441436	3.09892918136197	3.22344309351891
g80942.t1	3.09598566996147	3.34217055401645	3.93718768360376	1.690274048189	1.54180374602041	1.57165593988331
g80943.t1	7.09916334406574	7.11726039232924	7.09787588433836	7.11021692626631	7.00113068607421	6.99683678463874
g80944.t1	0	0.000112525824739255	0	0.0424846516444959	0.0318087472194301	0.0518648658514853
g80946.t1	1.12333643773725	1.71372044601184	1.76200601524413	2.76803819486957	3.45456020964951	3.43723093542718
g80947.t1	0.0293836206268834	0.0302922847601173	0.658611839348306	0.0459615208337384	0.0673509751448706	0.0671857386432344
g80949.t1	4.72528014015113	4.77139665863663	4.71040267050252	5.11927598819381	5.1513049171152	5.1837651412806
g80950.t1	5.56472876914871	5.59369474219615	5.64373069870238	4.86609760662379	5.05753817425784	4.93458651164146
g80951.t1	0.654452955737607	0.957809131356757	1.14231409599547	0.295386846245013	0.412442282790992	0.755460191845865
g80952.t1	0.174374457718465	0.182807962702116	0.182848633970385	3.52607332008255	3.66271639216625	3.52707959636366
g80953.t1	2.51603179338887	2.72248394875268	2.3476361785373	1.30624940534367	1.02897220185829	1.18775001407438
g80954.t1	1.70525648437171	1.88830294667254	1.65255900071174	2.85681203818948	2.96493586905886	2.66951211898265
g80958.t1	0.0610780061584704	0.301142771433885	0.106975383654477	0.027432936149264	0.0274782321191077	0
g80959.t1	2.39764362697044	2.37238270590015	2.71165744847656	1.82328101972121	1.7709237429067	1.55457804677219
g80960.t1	0.335935956494834	0.112792195437633	0.117274804850658	1.51687193410362	1.75542472587969	1.61245913392179
g80961.t1	0.679858838167455	0.232914894297513	0.0990891384281617	0.857133038272508	0.793236689739871	0.73294034706394
g80962.t1	1.29203194184793	0.2907440498552	0.707131596298893	0.199218148280073	0.203564525589597	0.214343680410329
g80964.t1	0.983080065375897	1.1184873101078	1.04351739392313	2.15906820808471	2.12709043375457	1.88962734392542
g80965.t1	2.22473335479288	2.66801130439819	2.29214446725676	2.97338185866642	2.66874863428006	2.44312576139102
g80966.t1	0.945220385703601	1.25960272469848	1.16412655443635	0.959968929317297	0.847503901522823	0.674071903156598
g80968.t1	1.52659519912876	1.31848980973958	1.25517378594014	1.99201353705334	2.16379754530821	1.70935945990016
g80969.t1	1.32557580632546	1.3604755297486	1.24472025688997	1.38418135689689	1.0620712719753	1.02803794462011
g80971.t1	0	0.00291418412440807	0.0027730784118592	0.0297680709453317	0.0807995384344626	0.0191652957601243
g80973.t1	0.990622367077435	0.203999195481871	0.208672071217863	0.375813481585431	0.299918656893073	0.715975055077595
g80975.t1	0	0	0	0.00603657345591258	0	0.00603657345591258
g80977.t1	0.648260183773045	0.671484511250136	0.694064477471103	0.502233841655977	0.473342217719222	0.565470447075302
g80978.t1	0.22756488626726	0.212184568868291	0.164777269314778	0.17830033463424	0.141842128635077	0.106397905012984
g80983.t1	1.47494787230976	1.54574255977911	0.636932208033251	3.23193139754792	3.15804500053248	2.59459655896729
g80984.t1	0.40036086069017	0.28136947102308	0.196478630967997	0.0455548032515057	0.0309349285544408	0.0309349285544408
g80985.t1	0.280152217736823	0.337955373514149	0.455359049669671	1.19988274705555	1.04996596371646	0.838478251383292
g80986.t1	0.0996183856955333	0.0627890112989561	0.0897503292467123	0.0414925230567454	0.0454625420727694	0.0254271643569765
g80987.t1	2.26023436480226	2.02024189009141	1.96481114149118	2.36554865240319	2.28508109099811	2.27013091295063
g80988.t1	0	0	0	0	0.156683961958635	0.0770953031598312
g80991.t1	0	0	0	0	0	0
g80993.t1	0.0463974618369106	0.0259458726714683	0.0109230271847919	0.284752193817964	0.216796291022788	0.333105389699149
g80994.t1	4.12284695803597	4.16528039057111	4.05997057627791	3.64172589235298	4.03218082410413	3.90101186699423
g80996.t1	0.034245301553933	0	0.0106294756033709	0.068950037127772	0.107963662142835	0.051444495699215
g80997.t1	7.38648760552345	7.45391287518598	7.41778209108811	6.3187653810593	6.33632922127214	6.38904126118589
g80999.t1	1.50490356501211	1.54481424563294	1.57585638554863	1.76814959379202	1.90239547186991	1.8736592764346
g81001.t1	2.14184180173437	2.16444486856187	1.99287318547494	1.79011558738221	2.25110553276739	1.93688778037193
g81002.t1	0.704982596337155	0.872169991786048	0.492017233628027	1.03014252881988	1.2688643232992	1.12529997228694
g81003.t1	0.133721332429053	0.133721332429053	0.222366864797937	0.0496224042508461	0	0
g81004.t1	0.0567749502008177	0.0567749502008177	0.0740518683408614	0	0.0104619096311521	0.0436342747784631
g81005.t1	1.61599862546777	1.31772951960967	1.10942074009742	1.43399243445796	1.29126641832914	1.59461351713572
g81006.t1	1.79597677151985	1.49789078719599	0.374969345952971	0.678105267049712	0.642657216075663	0.787225156245152
g81007.t1	0.126481304985843	0.126482626584758	0.184753814281761	0.0879882260268477	0.113021659465962	0.0906488648208371
g81008.t1	3.89931331812838	4.01934119559059	3.84172188300011	2.86568111640602	2.90323807339722	2.7950150712097
g81009.t1	0	0	0	0.196406865712574	0.134771622094595	0.00392455846619385
g81010.t1	1.10258826225199	1.27669377583129	1.1221611422217	1.41754848760367	1.30830902905236	1.07882294435947
g81011.t1	0	0	0	0.0491818594336351	0.0495568886956363	0.00840083241496383
g81013.t1	0.0111821621107468	0.0183678277651138	0.0163422720631292	0.0354409221699813	0	0.0147594766476173
g81014.t1	2.53099311273136	2.6342136108144	2.50981566044395	3.54199957987235	3.53056545983004	3.55149103940809
g81015.t1	0.364349427633586	0.449203198443179	0.501512520100307	0.7277636550344	1.30478028082056	1.10399506971524
g81016.t1	5.74592753047073	5.70123253862371	5.68534540459499	4.47931671671277	4.64698194901131	4.49375248396323
g81017.t1	0	1.00988299404894e-05	0.0356478371573678	0.359115179629048	0.394891640751778	0.309873496197122
g81018.t1	3.84706556676669	3.63536110752462	3.43911857145547	3.61086019523129	3.44757641958967	3.84696761738146
g81022.t1	1.59831898879112	1.41727842740943	1.90897272875016	0.621905111149196	1.09173232614017	0.843255480993579
g81023.t1	0	0	0	0.0231815298535367	0.0102785672972666	0.0385331072782354
g81024.t1	2.55894473350757	2.78874563027755	2.34709895417079	2.15347461301906	2.36098673468886	2.17505890349576
g81025.t1	1.94250211922133	1.9916863662855	1.95882040839553	2.32681976198953	2.28366905636175	2.1848829579383
g81026.t1	0.0270450311744982	0.108160433533772	0.141273209306769	0.123295378162646	0.00835349912402973	0.0617609930558397
g81027.t1	1.84659601093451	2.25749857707393	2.13929004745549	2.17388313095361	2.22714958515844	0.782707138351978
g81028.t1	0	0.0705583194125918	0	0.050734320885031	0.0262278243541412	0.00389722146670128
g81029.t1	3.41848844292298	3.53034284541475	3.39720878862512	2.09952985466918	2.03263196757276	2.1532829534913
g81030.t1	0.226705807949407	0.153988173931592	0.284671660309171	0.563776086674676	0.614564742917313	0.709476806373539
g81033.t1	5.56472410560132	5.6910180187979	5.43053678586989	4.64092494698792	5.36347882624533	4.99628338789696
g81035.t1	1.93163049132874	1.72469479597607	1.92112665895985	0.0403706521663585	0.157938809065844	0.0826140359254591
g81036.t1	0.456738874450564	0.322298531411848	0.252508912833789	0.00722851792783762	1.44269431942324e-06	0.0335759411308404
g81037.t1	0.425863159876417	0.266689408449946	0.4939280583951	0.345214678624177	0.27357914609168	0.1138111637635
g81038.t1	0	0.0116258762614479	0.00157888678693175	0.031468599635275	5.77076862187191e-06	0.0248019155162534
g81040.t1	0	0	0	0.16366489026796	5.77076862187191e-06	0
g81041.t1	2.99704178874722	2.86775673319957	2.77710636547559	2.31399371126175	2.37157029261435	2.42949063508683
g81043.t1	0	0	0	4.2067672979225	4.30046634226312	4.40111987680077
g81044.t1	2.50382802722904	2.58133871242057	2.0490786744322	2.44675618929284	2.49974921530597	2.05388323250094
g81045.t1	0.523773703058658	0.403599313184331	0.704168147065146	0.301843972888832	0.311297333651701	0.253644429981079
g81046.t1	0.480661162457612	0.409692886068462	0.525539726481049	0.438798504759078	0.253172415190249	0.25154095989076
g81050.t1	3.93119911527111	4.04198867263537	3.94200236327092	3.82723613936507	3.73068092678741	3.73570510202982
g81051.t1	0.88647679139109	0.315377259091021	0.31695898446004	2.11966659700449	2.76046730154399	2.69620463600828
g81052.t1	4.40217751668928	4.56932289735549	4.33158233571985	4.96310660609398	4.98700700468579	5.1610965220325
g81053.t1	2.62542129807265	2.05765648052115	2.62851488990549	1.36749519918359	1.27180273558494	1.54843859761099
g81054.t1	1.53207004657291	1.25461339170528	1.4745357240003	0.723010648332191	0.980580329346969	0.945121479469018
g81055.t1	2.73494173321673	3.10448125758272	2.81975952404446	2.58618082301433	2.51769672232061	2.80349302173025
g81056.t1	3.59563338742233	3.60619441390775	3.59985810797618	4.31291053862396	4.33464485602797	4.17190502342244
g81057.t1	0.226165694870807	0.102464639379923	0.104507089068827	0.0534047125593196	0.0734733965012134	0.11396981265682
g81058.t1	4.52326868280199	4.2296884310955	4.29069259871032	3.78452345604035	3.57859653044587	3.55682507533303
g81059.t1	3.48194960941172	3.38866594745058	3.88545888557982	3.02487583235091	2.88902216732518	2.78078356971415
g81060.t1	2.64889703650135	2.64525481038333	2.522582849393	2.69407874530837	2.45941771623628	2.69612071125926
g81061.t1	1.9571033420192	1.95810917295064	1.95466459834152	1.5832114494091	1.73822913008675	1.53826350397286
g81062.t1	1.69013992842173	1.63963689474409	1.64217753233772	1.47631843054884	1.39044097424746	1.66176464680441
g81063.t1	0.130804381428771	0.755553339267616	0.228501031786525	5.51475788457943	1.5734147623393	5.96041861955352
g81065.t1	4.18245736378299	4.05912109757595	4.11883810836729	3.40934232498231	3.70739668308033	3.39945864693062
g81066.t1	3.04947429303799	2.83969721880931	3.00224092813058	3.67777961704972	3.84195762546628	3.79263695385588
g81067.t1	1.72520279887197	1.49418875532994	1.74198205792247	0.93557591308199	1.06262601426422	1.24198231100101
g81068.t1	0.0217881326942859	0	0	0	0.105326746921546	0.105314676780226
g81070.t1	0	0	0	0	0	0
g81071.t1	4.18055399967739	4.4893381796694	4.38235620293586	3.75423696721936	3.79121457714529	3.74459502312061
g81073.t1	2.39516427829928	2.04271752081042	2.44385565400136	1.87445351049446	2.15833056346516	1.95579337372878
g81074.t1	2.23009354641844	2.16272468623762	2.31462025654569	1.84540293462407	2.25153338573343	2.35119664318271
g81075.t1	0.245950730598994	0	0.0943590484436806	0.659996691351114	0.745201183613216	0.631846514613431
g81076.t1	0.738035388609816	1.12682686187283	1.23412358299594	0.669663588409197	0.625568818150216	0.387073531690602
g81077.t1	0	0.0820676093016812	0	0.365194197903724	0.276640779061393	0.339905857255849
g81078.t1	0.610102830959968	0.645415765464375	0.596398026013241	0.639856346955741	0.639962820178608	0.832312415572859
g81079.t1	1.13437604578681	0.894525218137097	1.03117919934262	1.39942979849187	2.04279385169532	2.02664215082777
g81080.t1	4.57765480738162	4.10004968634994	3.99503698788112	4.65629579797517	4.46394575850362	4.68352708207144
g81081.t1	0.0594992630263401	0.0442220349236097	0.0780536888018563	0	0	0
g81082.t1	0.294131950854009	0.17765760538639	0.139286117696617	0.351733474674564	0.492408010407887	0.18335946912625
g81083.t1	0.535873795945672	1.21473906366247	1.26629541617942	0.488193117350037	0.543390956334494	0.381999834642085
g81084.t1	1.93919008667507	2.15172960467933	2.22302459543662	2.34320625732433	2.55238592497521	2.54869308101898
g81085.t1	0	0.0445256172043092	0	0.566988510492828	0.434130186731254	0.482227713326676
g81086.t1	0	0.0524840623159379	0	0.568385315020721	0.429811969962004	0.488496499565566
g81087.t1	1.44194234935219	1.78130725093294	1.32590617482111	0.726547008627163	0.98776324883333	0.901603348154587
g81088.t1	3.03798641072606	3.01519156370623	2.91306671096656	2.97021920748395	3.29164142238514	3.23004496011164
g81089.t1	2.00732863950456	2.10640929603757	1.91433260214942	2.82270139571444	2.88483994525896	2.64137146167464
g81090.t1	0.0560465794366684	0.0206351838555784	0.0245211033793087	0.00902319243776126	0.00844242705533024	0.00844242705533024
g81091.t1	2.15393468653213	2.13600923289854	2.10722586514817	2.70051695574648	2.89464977048136	2.61108926330373
g81092.t1	0.934316454134027	1.1847011381198	1.06244918309632	1.27634181699585	1.37395940460144	1.0995645271632
g81093.t1	0.330379414434346	0.0595172601922183	0.0595131070200194	0.665884804414942	0.399567062682546	0.402913141235272
g81094.t1	0.531356006472233	0.961469975914305	0.95044900389222	0.0268099723062583	0.0275122031632307	0.00737205924693374
g81095.t1	2.78740362704505	2.90721737711306	2.97779700264745	2.42534059712522	2.80059305845976	2.99165861501869
g81096.t1	1.19567956898407	1.10162856324005	1.33339568104888	1.08668934939408	1.17472343143359	1.00706629904811
g81097.t1	0	0.0502857558972037	0	0.0329429337292061	0	0.0329429337292061
g81099.t1	0.991850323660781	1.2396809311545	1.3060638774002	2.38278648109965	2.5090071358496	2.32982539360447
g81100.t1	4.09276229867752	4.02940031878219	4.39492942634448	3.23324661757044	3.20099972007612	3.24799782413065
g81101.t1	0.691759261382907	0.72210661748745	0.52258812193364	0.386135507798882	0.292786460061105	0.412198369048066
g81102.t1	0.19366452273184	0.519591218041172	0.344730799379676	0.0982133667369199	0.0218421323668351	0.0195951759657949
g81103.t1	5.0879926797795	5.19988918425161	5.10742893085461	5.04643810627242	5.16066224144531	5.07067818147961
g81104.t1	3.28575227038764	3.18983752331419	3.09087967642497	2.82662719146737	3.175468393171	2.92710834881147
g81105.t1	0.645940474232281	0.534038686502973	0.520950197158012	0.445137641519538	0.732145007314412	0.381491592922546
g81115.t1	1.39509955211702	1.73007820076494	1.8222912572027	1.05071830310823	0.645258961312996	0.609660418115207
g81116.t1	2.0920497615895	2.56649468185017	2.16950271089548	1.78116412328099	2.02469200818475	1.68501437437747
g81117.t1	0.635147008375178	0.657236634392965	0.609287854222189	0.520138584910298	0.815540180769053	0.538593784535081
g81118.t1	4.20331095987123	4.31269849629271	4.2412213390407	5.38990018997681	5.45841724422948	5.41232033107428
g81119.t1	0	0.211789730535832	0.0713329539798397	0.0914953884948772	0.142614714918656	0.153618584139873
g81120.t1	2.13023636452656	1.57812961120898	1.92298521556849	0.662920971885818	0.535220872050282	0.528023140643546
g81121.t1	3.18983610039418	3.34162232442341	3.27490346185422	2.76919856662782	2.75158947481582	2.66486644611762
g81122.t1	1.24801802073553	0.945384465182668	1.28688706046064	1.52936520775636	1.45167533761979	1.42498656476054
g81123.t1	2.62481329071339	2.75281815588549	2.74324674014161	2.76059887241528	2.86218812133532	2.80900051043311
g81124.t1	1.16129436287598	0.946649273522427	1.20784038904961	0.653823136242526	0.929681182105651	0.985004874180374
g81125.t1	0.439755035074204	0.917575349391468	0.992075915961726	0.474747522724709	0.776327219961266	0.592155131087596
g81126.t1	1.97646225624145	1.97870670723648	1.6575256825293	3.47438412346816	3.33521439770083	3.32163303358045
g81127.t1	4.83557234920958	4.8383378608533	4.01967478582821	3.32987532445267	3.42600330125066	3.37520003086767
g81130.t1	4.12012173117926	4.28701114708346	4.12150268426052	4.0248829224957	3.90663021374764	3.84690164567512
g81131.t1	2.33589166441104	2.45943555325477	2.27547703913442	1.06550200176085	1.30992703184903	1.50603417613986
g81132.t1	7.64608109736385e-05	0	0	0	0	0
g81133.t1	0.0717269789717953	0.0442654077321896	0.092529504790542	0	0.0114426817979245	0.0114355252920847
g81134.t1	3.10387878312027	3.12203123119953	2.95315160717067	2.68505206282797	2.85113296029888	2.79354364305543
g81136.t1	3.79931457482623	3.9465114452803	3.67545780936676	2.82480796704193	3.57109354722566	2.94962644086825
g81137.t1	0	0	0	0	0.0286045119360133	0
g81138.t1	0	0	0	0	4.32807863051648e-06	0
g81139.t1	0.188717409202678	0.174369343922953	0.0564697729265719	0.06005291917986	0.0714373055686525	0.06005291917986
g81140.t1	3.40233539651972	3.43731191142653	3.27332162750866	3.19129938536894	3.35906357912525	3.22587983404153
g81141.t1	2.44271609592349	2.50865049103958	2.1996805102709	2.66625576482756	2.72692797460322	2.7986038393227
g81142.t1	1.31632186780416	1.28226068025788	1.3244033661514	0.979715151467513	1.43962686063629	0.415860322111768
g81143.t1	2.51478429580045	2.76734080312289	2.67009614106573	2.04274763347672	2.14969087362133	2.24393011935336
g81144.t1	0.371541020476008	0.10833041170036	0.101839644255201	2.6697096156383	3.3902987112161	3.15954313172651
g81145.t1	2.78703161377497	2.88401212845181	2.99381201346738	0.377302582242723	0.0731676174496346	0.591520491542348
g81146.t1	4.23939208379201	4.20115745793444	4.16537752037587	2.51790832430781	2.62698737344969	2.56561789007688
g81147.t1	3.28165018418829	3.28987709633361	3.05337794967724	3.08331277885386	3.45893590215826	3.30453776354553
g81148.t1	0.395600281567091	0.214514031763713	0.0801405196808505	0.50533203115283	0.901453521470534	1.19728354216622
g81149.t1	1.85025015853297	1.79070323718054	2.03678885536123	2.90534781854181	3.00358550707711	3.01517800160227
g81150.t1	2.03204652061955	1.75024246244861	1.95405668798173	1.76761030915806	1.86005618680929	1.79076411552644
g81151.t1	0.282266611896977	0.310591406894974	0.27871156350288	0.337485037926077	0.548417881869489	0.30777473045909
g81152.t1	0.0445396056315139	0.100374885574292	0.0445396056315139	0.621116474168477	0.515527776785984	0.648162606353102
g81153.t1	0.293922499329098	0.467675971444215	0.297372219100784	0.145331819051497	0.361026050643966	0.0675258298316779
g81154.t1	0.12299733009544	0.612739367542331	0.253787214286502	0.0126373205557908	0	9.08869246678283e-05
g81156.t1	2.39553283307332	2.76344387007999	2.65907307144651	2.37128116936435	2.55418852500564	2.3224289116688
g81157.t1	1.37789945776787	1.56922615227019	1.8264927613243	1.36081710214183	1.39976609990264	1.1712516707056
g81159.t1	0	0	2.88538719647466e-06	0.304582298671635	0.129097020955239	0.204826835617679
g81160.t1	1.22683710625932	1.19423963679177	1.32984634181442	2.12298905010345	1.50155226330214	1.15063765798352
g81164.t1	1.66763875165789	0.299799118285983	1.64870794267315	2.46408767452573	3.22537998114773	3.79869766361534
g81170.t1	0.123867457904669	0.0139509960391886	0.126735029781272	0.0780085864939201	0.00715674191230378	0.078440417377096
g81171.t1	1.29843309680889	0.785209872283047	1.31160773903449	0.93759976047149	0.904151107618241	1.54164418557069
g81172.t1	1.95619570961395	1.79171406861735	2.05865175766502	2.09620314537723	2.4723440146867	2.23714975596627
g81173.t1	1.81633633177583	1.90826569405672	1.89825247449925	2.34340526382158	2.45232421206029	2.62845003135013
g81174.t1	9.22357944800433	9.51406616523443	9.40198712450975	8.70117677820835	8.68184008518277	8.46354819593396
g81176.t1	0.0435208934874517	0.13776843069855	0	0.111267734703035	2.88538719647466e-06	0.11094314499777
g81177.t1	1.01922864708265	1.02650688808706	0.890656806932801	1.74831223269713	1.82987959031499	1.82841223637642
g81178.t1	0.550539207029606	0.532773761218066	0.544943296282963	3.04951663697217	2.88232924129014	3.11187514234932
g81179.t1	4.28419762062775	4.36849647392016	4.36743166595523	4.3696993062109	4.39843068506683	4.49650466085783
g81180.t1	3.17038258379536	3.14247307239319	3.07782081589915	2.67111534606588	2.04327240332333	3.2614396472748
g81181.t1	0.551921514824321	1.56153876706697	0.57920911761623	1.20611242960482	0.733704016189584	0.562922788362645
g81182.t1	3.87741474788488	3.9823701957771	4.10598265752509	0.314266117853443	0.20612556115017	0.0871342088118171
g81183.t1	1.97849695303911	2.07059094760925	2.02648245445962	0.781159925774828	0.732235329965225	0.648310810965946
g81185.t1	0.699313532660271	0.355445963169505	0.543110783407802	0.00895724072999408	0.0549720816726929	0.00896584329764068
g81186.t1	0.449918405707463	0.724657256018831	0.451645272973468	0.0384993947569411	0.0398711389980183	0.0384937759268012
g81187.t1	3.5327462125828	4.12772942867991	3.63486888747317	3.58613613652805	3.5318868299472	3.66331842971563
g81188.t1	2.16509543991572	2.1806376958366	2.21374511516838	1.69005363811345	1.805325891064	1.39919789624649
g81189.t1	2.53154215999516	2.65585416542021	2.59488911913839	3.0158427515473	3.02197676748499	3.10144048017153
g81191.t1	3.46443642400953	3.84383072539089	3.65023597185796	3.48809900447813	3.5251272461541	2.98574814454917
g81194.t1	2.17398064241648	2.16946262374429	2.15930044121761	0.953427661127296	1.02882655128973	0.918590029351077
g81197.t1	3.34839376426748	3.2757775210716	3.39837664072968	2.29430196077161	2.72990924011958	2.15348920534101
g81198.t1	0.331115866698155	0.0907125406758648	0.304505200927518	0.0281320342499395	0.0281320342499395	0.0302908720408598
g81199.t1	1.70077039033641	1.79570544910238	1.73478677864093	1.35270937993242	1.53449693572038	1.00067862838193
g81201.t1	4.00202088171876	4.0192048906627	4.08896916173187	3.64310833369552	4.00314471108624	3.71417725596587
g81202.t1	0	0.179944112255659	7.21345717086418e-06	0.0119979184156083	0	0.0119979184156083
g81203.t1	8.65614427685549e-06	0	0	0	0	0
g81205.t1	1.97399435156335	2.22549335390053	1.72692579545008	1.23059837816067	1.11357915834236	1.30446781871996
g81206.t1	1.75706123413119	1.66950713019809	2.02297778869567	1.49734513254532	1.72063001090191	1.32738327409187
g81210.t1	1.56290276786959	1.56048997431665	1.65361313529546	1.47993000557832	1.16339181431364	1.27637338364517
g81212.t1	3.4257934868282	3.38828915821644	3.40012336844041	3.35952862002227	3.25632668506761	2.88839355081014
g81213.t1	4.0937776795079	4.04440898341261	4.02008584081882	3.81753260020875	3.92260947164492	3.78397737642788
g81214.t1	0.144749919875218	0.104661397403685	0.0167145261729102	0.041157455500992	0.041157455500992	0.129681310670921
g81219.t1	0	0	0	0	0	0
g81221.t1	0	0	0	0.0449368203509124	0.192081775909138	0.0566806295724811
g81225.t1	0.438603716204486	0.413310281147991	0.717804279247194	1.22947164114087	1.02892978088029	1.06602648569273
g81226.t1	1.26727390192796	1.30602595208486	1.30029947366564	1.33332239801466	1.14467944978333	1.13278344417841
g81227.t1	0.954721169742809	0.856665453604819	0.891743465133173	0.466448582824142	0.220249458919212	0.359308629937886
g81228.t1	1.64291547680878	2.22732520926598	1.83654627910022	0.237629794439954	1.42466200353949	0.702872934312933
g81229.t1	2.81351155517222	2.95917181338705	2.88221007807612	3.32263469811956	3.49324497805788	3.4280556711952
g81230.t1	3.85759022059336	4.11430405143843	2.83125666782354	2.05652838584344	2.4757881550797	2.23774174985026
g81232.t1	1.48642142857975	1.47908721601984	1.40451243014599	1.20469414465204	1.23771238533727	1.32728726258631
g81234.t1	0.0339381389070435	0	0	0	0	0
g81236.t1	0.0531516618296545	0.105168485939417	0.0697296593655521	0.108185864612206	0.127906606577158	0.185431451666204
g81237.t1	0.33291641127946	0.104401076387737	0.239251381503311	0.439471014963345	0.423567414594702	0.1624047032081
g81238.t1	0.46189416352085	0.131627674745686	0.366922530262947	1.47588903911794	1.78874667415208	1.13681151996388
g81239.t1	1.44760934604772	1.08952662480234	1.18574161202379	0.333140891973448	0.0397336022007346	0.0305988121228393
g81241.t1	0.957422847335176	0.951137908176943	1.08680957683941	1.35473085534484	1.16321080860593	1.30088690607941
g81245.t1	0.070834433691223	0	0.0705171037935987	0.131750140645009	0.180259910790801	0.0187680409131897
g81246.t1	0.00878374466680611	0.00599203596500987	0.00608685606741309	1.13123123533224	0.898266407479084	1.3574028011232
g81247.t1	2.84862294042934	2.83204703154329	2.68564014430077	4.15662167629674	4.1363580118799	4.17179408399605
g81248.t1	0.0466949997619172	0.046692206263951	0	1.1849048509257	0.17953270645837	1.16878899300458
g81249.t1	1.78477574516395	2.34096041500389	2.12109300591766	1.93388833488349	1.75311927787747	2.3102895090516
g81250.t1	0	1.44269431942324e-06	0.00534824382939625	0.00858728178699852	0.0002567768648152	0
g81251.t1	1.67618434708653	1.61616523071099	1.75955257365526	1.91643154757002	2.08906656589912	2.05073049056328
g81252.t1	3.01382489793297	3.20056885331677	3.28874701865845	4.1210767556527	4.1230364938136	4.04600344396252
g81253.t1	2.76217210923264	2.59408079212497	2.68270542598291	2.81588873017043	2.71115324482144	2.73245134317815
g81254.t1	0.947435755989652	3.27473398268064	3.27642311460656	3.19520001378097	3.41488064275059	3.14828515244629
g81255.t1	4.45513978108071	4.37401200577536	4.25959948596439	5.6516635799119	5.69790411874089	5.61759502658876
g81256.t1	2.23509164402291	2.04182926464475	2.09322312485437	1.17568299344399	0.936546357347785	1.17484932247524
g81257.t1	1.85534312941841	1.5412908103331	1.7468609293898	2.81713634251565	2.0289329624969	2.08534748836085
g81258.t1	0.342369276701536	0.396365573644734	0.474168117109869	1.29838323894594	0.539685903500085	0.859355775491197
g81259.t1	0.354762444876537	0.25743310300358	0.504978288909077	0.597354774455603	0.547947258467005	0.493586878868072
g81260.t1	5.21287543163547	5.27450045039429	5.47384579989954	6.48247415651362	6.53702319049912	6.47107110669809
g81261.t1	0.461196397542849	0.277593233010721	0.594250425469748	0.628074587676935	0.576280257621355	0.781773471586432
g81262.t1	2.33483825518482	2.22975986697741	2.29974842858224	2.44392750935937	2.26506297113516	2.39269796927681
g81263.t1	1.00678560294654	0.824633453273198	0.982035991743804	1.24215308939914	1.12390121941117	1.01799813727684
g81265.t1	0.410722082116528	1.26121666767017	2.33228315314714	0.0882542394031564	0.261107121205289	0.217295248232976
g81267.t1	3.79309453262176	3.93304182145625	3.75666476908659	3.17379440578132	3.56143526630954	3.37636637846445
g81268.t1	3.24599209328021	3.05004191206871	3.02278023168427	1.27339712729047	1.38087902894442	1.40013949400749
g81269.t1	0.920419077915227	0.846420301813214	0.7678886611208	1.33468782791455	1.61439559680172	1.27994607367711
g81270.t1	0.989470389426887	1.06785689423592	1.0100665486746	5.20090711654636	4.71379901003178	5.3709495612114
g81271.t1	0.0630610924375724	0.0247962430847082	0.00699451496131636	0.0429706577285354	0.0132492790723977	0.0735350929362522
g81272.t1	3.09241076797992	3.19466798560976	3.0255674891057	2.78121680094497	2.59684786265875	2.65677618735485
g81273.t1	3.29823248174949	3.12467652363955	3.28702496667218	2.73146805881724	2.76354117748129	2.58566131719384
g81275.t1	0.15555884653369	0.111789863660542	0.0758310653222448	0.146464935428224	0.207053221155891	0.0988884315695858
g81276.t1	2.78816010642671	2.41840883230925	2.4018941902855	2.10835818182039	2.06219909577328	2.07705324812566
g81281.t1	0.797154126704918	1.21002471568145	0.846283891849898	0.661148503662234	0.540314985794197	0.624566039058377
g81282.t1	2.75469833641253	2.83625722963902	2.68313790533108	3.16114922042053	3.13119731560592	3.39075475634564
g81283.t1	5.35192106417205	5.37502483050395	5.43603007941319	3.69036602478859	4.51687666040218	4.64689113790956
g81284.t1	0.0486505172793878	0.0527845203275585	0.0259699611488138	0.569368593783079	0.686112319957843	0.81152446269002
g81285.t1	6.33420930913603	6.38850110565887	6.43351757551338	5.9979051067243	5.99666984572594	6.09976339400689
g81286.t1	1.43764216119476	1.8069727633601	1.44183773564034	2.48291331901763	2.50684868317557	2.41791028902521
g81288.t1	0.0669406029708994	0.234747777795506	0.0511103393334787	0	0	0
g81291.t1	3.31600001694072	3.58344831929618	3.3684079794774	3.50489505030883	3.52664640021833	3.48706104149604
g81292.t1	0.934887082248693	0.688047834972994	0.714586667834711	1.02180234333039	0.900696427105032	0.834222550040728
g81293.t1	0.263036810323525	0.364797643224096	0.22201191186914	0.176902287691307	0.156546768159894	0.0392310603933206
g81294.t1	0	0	0	1.46203870346138	1.58626274464444	1.51736389021045
g81295.t1	0	0	0	0.0906475099848762	0.000809124979596748	0.0532851446690238
g81296.t1	0.308024133271844	0.139584748867663	0.238385783525309	0.501595062448973	1.02692750652766	0.56601237832283
g81297.t1	1.84922828216623	1.98314830541874	1.76010850769665	1.56671775358952	1.93037628751776	1.74536427510164
g81298.t1	0.286154887349008	0.34892696692056	0.352292991554418	0.177715003569479	0.424075028645438	0.121454444088338
g81299.t1	1.44269431942324e-06	0	1.44269431942324e-06	0.24867569847442	0.504133225807921	0.182968099190503
g81300.t1	6.26268730951464	6.24782063615485	6.2745329891572	4.20577190565947	4.5562861811565	4.2424901649207
g81301.t1	1.23056825308623	1.11672605065857	2.53626704993694	0.204301007324348	0.113935151362845	0.0566514998968618
g81302.t1	1.41350580670114	1.52641241269105	1.92854656268245	0.68140608501984	0.547382702530827	0.21368073518027
g81303.t1	0.00834632727780694	0.0400591782978775	0.0890479163500164	0.134916157807308	0.105556060421866	0.15832539248276
g81304.t1	0.289381228431732	0.5747060777572	0.39645545237662	0.00951200132255284	0.0158372221482344	0.00951200132255284
g81309.t1	0	0	0.000213503067214332	0	0	0.0538967830422867
g81310.t1	0	0.0705583194125918	0.070551450224528	0	0	0
g81311.t1	3.54544999273455	3.5309830033114	3.36602112297663	2.44841072147212	2.88409440386888	2.82529250369363
g81312.t1	2.72461665938433	2.65713188588381	2.72939897629474	1.81741451206399	1.98028236595681	1.76036531521891
g81318.t1	2.04257990492904	2.1949594674511	1.30770771067177	1.43013002100235	2.53536024036891	2.02992351808835
g81319.t1	0.273753385199931	0.332668983928614	0.17869679657645	0.114411004823303	0.00908053929826447	0.033394103295451
g81320.t1	3.8668122567498	4.02763153780831	4.10647730528344	4.77106545954056	4.86809304250237	4.86583143881162
g81321.t1	1.02516561362668	1.11494332147797	0.847532764996694	1.1894071050747	1.24077591789656	1.30371237376912
g81324.t1	0	0	0	0.02327948574243	0.001694171542067	0.00711798137906205
g81325.t1	0.621045184897788	0.429273157880237	0.374756844027293	0.518469674894741	0.47579360144186	0.3569449597501
g81326.t1	1.57581041020083	1.75373031737503	1.57914828101727	2.75418350897996	2.47641020416851	2.43769435504621
g81327.t1	4.53817446428085	4.5291165395568	3.86558570946682	3.52506872253318	3.70785229762168	3.89389598684079
g81328.t1	1.81499536525309	1.94289504513664	2.26522953874525	1.3361805386114	1.7350628679301	1.56699824900305
g81330.t1	2.60016911345493	2.74576633089803	2.59605805108788	3.38212423800211	3.54443555626161	3.65426504711361
g81332.t1	0.754620739218841	0.836931588318289	0.795253270206897	1.19300462487466	0.938078736642294	1.23944753597308
g81334.t1	0.141886586441349	0.0743766430234392	0	0	0	2.88538719647466e-06
g81335.t1	0.276776542173012	0.105136295140369	0.184609108884275	0.0262944079143657	0	1.44269431942324e-06
g81337.t1	0.0273763141869918	0.0273678207009773	0.0273748986094617	0.570157844060936	0.248276147927545	0.295328065770242
g81338.t1	1.59118774464142	1.05462693424952	1.56782188903254	2.19866041544763	2.5742856186302	2.06843762203797
g81339.t1	5.56338425085713	5.37496781627347	5.27326503738398	1.55536217448686	1.73504769956063	1.60588636365922
g81340.t1	0	2.88538719647466e-06	0	0	0	0
g81341.t1	2.81929111264469	2.88557983059397	2.89055136453097	2.65670046142647	2.61011440938885	2.4050145344352
g81342.t1	0	0	0	0.177366752823693	0.0606879779311714	0.174408975364065
g81343.t1	0.640344207581396	0.666023925747858	0.667233624755505	0.358734951688711	0.411150697203035	0.425912559922038
g81344.t1	4.16628787476441	4.18803973085348	3.79673261107694	2.98982911916892	2.32619590442616	2.24344729829779
g81345.t1	2.0559008611457	2.00411985906344	1.96047427073315	2.3344858989742	2.26759092804082	1.95898999889288
g81346.t1	2.69482694021564	2.72231518937757	2.61768191226374	2.5710406219999	2.50530052314998	2.56481347239581
g81355.t1	0.156227030093861	0.386984169817272	0.459673971047134	0.31337124759693	1.25071847712415	0.838846106590688
g81362.t1	0.417899490296476	0.359922550385972	0.367320738199526	0.611357486484575	0.765860588913734	0.601959837770867
g81363.t1	1.33261972249276	1.3376933972438	1.22489538574421	0.281903550651218	0.380054481665354	0.415387670999646
g81364.t1	2.40742264061125	2.50262211582396	2.30695745936841	1.36453489372293	1.44175648219368	1.12806965373397
g81365.t1	2.47371055453667	2.41492487450127	2.4836909424736	1.54627169843278	1.15106713003393	1.61399927434043
g81366.t1	0.627298656760569	0.632038296744145	0.58417938570787	0.799109692547502	0.64023128298362	0.720523636880302
g81367.t1	0.580372244751787	0.575677315408038	0.520135566912407	1.59934731388879	1.60218747213599	1.43531655417265
g81370.t1	0.24328886122899	0.0846643555452605	0.212017678782969	0.06462766784895	0.07644553571845	0.119682863160902
g81371.t1	0.593785917126662	0.428513337327776	0.432593878230113	1.41938841192176	0.875601582396959	0.509236741076227
g81372.t1	0.426819716479004	0.418232054052804	0.509265122407606	0.374049020266636	0.231503681229463	0.507098427368274
g81373.t1	2.0560004369036	1.81276764016104	1.67015824751835	2.07810152304227	2.20467254992041	2.13164874488814
g81374.t1	3.13367711542075	3.43328090542933	3.09120508683839	3.0298495061398	3.057719376862	3.25511409950132
g81375.t1	0.34854404397563	0.596609843561132	0.144306161892346	2.39462389016193	1.92173222813855	1.74810996270081
g81376.t1	2.957978469432	1.32376837661944	3.17946694070909	1.79780489343892	2.24194083319607	2.47057903255872
g81377.t1	1.69850609937976	1.71902262086419	1.80648203364414	4.00215809954143	3.75361405581106	3.6127971530596
g81378.t1	0.263614973756294	0.261459807024702	0.263614973756294	0.575884453988044	1.01691630195273	1.00315748706924
g81379.t1	0.484448554429757	0.489043454751639	0.438403578167002	0	0.0357505798318032	0.00362094482376555
g81380.t1	2.17888765860977	2.29180156140881	2.10320286002711	1.80982105817101	1.65928068056209	1.71399004184542
g81381.t1	2.0720581101296	2.04413388616571	2.07048241306834	2.44033353979302	2.49318155929547	2.23544155562841
g81382.t1	0.0424146084522022	0.0640937050457775	0.0408770044206127	0.0100063755514515	0.0100063755514515	0.0099032157866744
g81383.t1	3.38420249775875	3.4194137626298	3.23599091718936	3.61764818114523	3.58431783269819	3.53591098679154
g81384.t1	3.03940075801583	3.09753933426106	2.99489375225671	3.98506865013671	3.9359144551068	3.9229998628434
g81385.t1	1.51754329147039	1.58046438610529	1.53892696845141	2.61065471147963	2.62522652976369	1.89434904163195
g81386.t1	0.162940868231044	0.157782336162274	0.146677377157747	0.16321660629381	0.115245035812704	0.372457374797572
g81387.t1	2.06516488055172	1.97320274489205	1.78965998366035	2.88085045123423	3.18142684232883	3.0369029427205
g81388.t1	0.227058375432997	0.296096725238263	0.170539138197217	0.42887775819388	0.649035965563213	0.502469110086744
g81389.t1	0	0.0660864342616286	0.081935400198142	0.245937348301168	0.287904861468333	0.237216157039223
g81390.t1	1.45917558312658	1.4182898129954	1.6769114215181	1.90533125784365	2.33995857495926	1.98080695967573
g81391.t1	1.24334675371375	1.20884933485235	1.24009141954662	1.09373593898424	1.14704288617748	0.973786849362437
g81392.t1	2.2416111032269	1.84931036320874	1.71940382626158	2.38319831021285	2.12600016253835	2.34742556506696
g81397.t1	1.7997106809583	1.77259386716314	1.60306013370827	0.889900252366292	0.523680377641741	0.640484888157507
g81398.t1	0.416342547845404	0.788486934882948	0.743090089213017	0.395993942378482	0.264954316672809	0.145057859888208
g81399.t1	0.912914238966777	0.510687528023152	0.814063085521905	0.649648565948223	0.782002540123651	0.854112175513608
g81422.t1	0.0481036302124567	0.125065177102227	0.0701859622576246	0.267261315332591	0.279351239403846	0.303432413978769
g81424.t1	0.0103917266464145	0.0103917266464145	0.0103917266464145	0	0	0
g81425.t1	0.297322911565629	1.07850941634795	1.57025161173114	0	0	0
g81426.t1	0.578943542190043	0.684136493382589	0.576573411334371	0	0.14189443179436	0
g81427.t1	0.635113567027432	0.921619893312128	1.01191994060367	0.550007197322376	0.399295802920369	0.646940488722805
g81428.t1	2.52772670753307	3.19824771147783	2.56304583504797	3.20441604864115	4.14824447137276	3.95675133986374
g81429.t1	0.173131272131977	0.0375256057611508	0.00286235097655888	0.495402501181732	0.730517362383846	0.610488413546434
g81430.t1	0.0427367789834055	0.090585186155241	0.0762293376710621	0.0477296186827041	0.0908154999420297	0.0868774975207141
g81431.t1	0.114496295297911	0.0995147062306239	0.110996580423392	0.417846575357246	0.155781608774285	0.797702815519175
g81432.t1	2.39198625190974	2.02732641424058	2.70297352769809	3.00331043019399	2.3616529953395	2.71516019858198
g81433.t1	2.56764717255381	2.47946573030797	1.92612963488971	1.93122275824684	2.26793064996248	2.08692130466383
g81434.t1	2.31005678937089	2.17784095268996	2.09053336048579	2.09057129841335	2.59549936391945	2.3114057506118
g81435.t1	0.218564204847967	0.0756366794419204	0.123047671423981	0.0388772108720576	0.046119424938175	0.0522962442779156
g81436.t1	3.30506392028276	2.93840474109193	3.61172656599726	2.58996669616039	2.82016752294721	2.63098713869072
g81437.t1	1.72077095534291	1.72890877037677	1.89855858202973	2.2099271156773	1.82429373233002	1.9796950333837
g81438.t1	0	0.04168595759281	0.00689113960106565	0.00579231869692584	0.00579231869692584	0.0138466890450149
g81439.t1	0.172966200901505	0.0744917354909677	1.66577931786084	0	0.196351465529992	0
g81442.t1	2.85949552715028	2.36044462694107	3.06377557900334	4.079013145468	4.03347436497174	3.94945742692968
g81443.t1	0.0395370983139601	0.0211214965835981	0.039742023197795	0.0334307546258451	0.0572090230053983	0.0439337824877676
g81444.t1	2.13116306575269	2.08477556944003	2.15838550400859	1.72746176795509	1.81861908955153	1.69787743727196
g81445.t1	0.128670854631208	0.302986937984869	0.932503439290047	1.03508543768943	0.751566552906026	1.09673007938798
g81446.t1	3.84741339876186	3.50428147815074	3.51582786193392	3.89523436317902	3.71756270268846	3.76236008499395
g81447.t1	4.27495764031027	4.17557817222432	4.2726503114534	3.23063096171672	3.81241463901447	3.25177649633746
g81448.t1	0.25686332299251	0.175990786914418	0.250488680016227	0.180065091637076	0.258110027799985	0.250973696970019
g81449.t1	3.80453685521172	3.81533728255514	3.47983858490862	4.04552806908526	4.13067096367957	3.84520529756928
g81450.t1	1.21261415974807	0.836352373905848	3.65645197925391	1.14837578575327	1.21667276626091	1.32522808947767
g81451.t1	4.97735223963885	5.41650442494317	5.75325267066806	2.69871188890795	2.81602415198945	2.97954743122578
g81452.t1	0.860602923188592	0.534204071484983	0.39220749896897	0.0200960667865309	0.0152748964676311	0.00424824671005207
g81453.t1	0.840674310142015	1.02266892754576	1.3545926430103	0.841925631949057	1.04651410960388	1.01456311179885
g81454.t1	0	0	0	0	0	0.0062420027936973
g81455.t1	0	0	0	0.0427087670104462	0.225783300817885	0.0427087670104462
g81456.t1	4.11399855756943	3.90098270183941	3.83595892886059	3.46502275530075	3.65391723701088	3.41862012812511
g81457.t1	0	0	0	0	0	0
g81460.t1	0.107587446210915	1.17659596512549	0.0232510934156672	0	0	0
g81461.t1	0	0.0700155527611746	0.0642496370942959	0	0.0816164128966232	0
g81462.t1	1.63790464374511	1.60022883215902	1.87633816408535	2.02702202258468	2.1911583362468	2.02593737075991
g81464.t1	3.33273070155142	3.49820567088674	3.15257365666289	3.37484780090812	3.34543682819746	3.5679117940723
g81465.t1	1.42551086703228	1.85704184327895	1.75555462107092	1.28918525387363	1.19004335762322	1.28756212830996
g81467.t1	1.5797517052185	1.66741485589685	1.45875417986685	2.07795152322024	2.51974644380498	2.52804415131189
g81468.t1	0.446149281192239	0.674858332219573	0.123905853281776	0	0	0.00374613923289464
g81470.t1	2.22188141070196	1.83512855416917	1.78143735465944	2.3753984265423	2.3836871528096	2.24589689650984
g81471.t1	0.177995584041027	0.0556649050840182	0	0.172730717776507	0.22662073505949	0.118002164405371
g81475.t1	1.77119680712151	1.86984772289099	1.9029098105307	2.40174568100513	1.86568804405009	1.19982119973081
g81476.t1	2.54143331076263	2.55618659551082	2.51977059412422	2.37274988362511	2.57258266904928	2.3126021559132
g81477.t1	1.55463943720413	2.05152558656306	1.76165590049419	1.03342723049992	1.40088435338826	1.07459037887013
g81478.t1	6.74835164466783	6.64587201471336	6.83916427409165	7.21609928896503	6.98391629645245	6.79882585868551
g81479.t1	0.0627337601300371	0.0796941807484587	0.0376169703303635	2.09981225976554	2.91455897465619	2.22335952719046
g81481.t1	3.09472657034136	3.41465337567571	2.95750066959925	3.33144138610223	3.53472837096469	3.7259656673098
g81482.t1	3.23001051819423	3.11503657326336	2.84492932324265	2.47781407924928	2.86589170192151	3.15217514260306
g81483.t1	3.79006730103878	3.59442601081068	3.74080680913598	6.9345537479246	6.81550896653121	6.88799235293689
g81485.t1	0.353919444280709	0.573687658118842	0.367533219931447	0.489595340279778	0.669771512010533	0.506392737765732
g81486.t1	2.36769703316515	2.15288106684514	1.93034562816325	1.50897165275344	2.05071725846443	1.58924718778141
g81489.t1	0.0872007561351669	0.372954326010558	0.821125672500227	1.32166203739057	1.44556198096653	1.20479804521847
g81491.t1	0.122492494915031	0.107503085401608	0.214073812644198	0.0827175747533184	0.0647035379988696	0.0355943517734353
g81493.t1	0.0942103916727255	0.0105263603852726	0.0105263603852726	0.0307287487676862	0.209651742053544	0.124947434427375
g81494.t1	1.55701888087908	2.01170279668949	0.802825175433994	3.5032926292694	3.54159016887367	3.2839519886019
g81495.t1	3.35662401812815	3.35316066118602	3.31615617137644	2.40828877146823	2.25751396455786	2.18038404652868
g81496.t1	3.16682629366752	3.39673847899706	3.42506527597566	2.58980374768016	2.61591084406267	2.14413678002499
g81497.t1	0.0316591486178579	4.18375495443255e-05	0.00971550340378345	0.525469568042102	0.134604731032523	0.0998284147620753
g81500.t1	1.24433422448215	1.4575401864948	1.37166256565866	0.260170219411346	0.315823562368823	0.369101261787412
g81501.t1	3.16078275138282	2.72939245001306	2.93324912861424	2.04028437222051	1.73250582984525	1.79760695528703
g81503.t1	6.28228375790411	6.24907394342966	6.25400007884178	0.586349706211581	1.63231847625769	0.289312758419051
g81505.t1	3.41057461451209	3.51906478526704	3.57997008257479	4.00795648379994	3.93734156702663	3.97424551783838
g81506.t1	2.30203969825562	2.41028248376008	2.39024477417501	2.96790157605019	3.20268068970718	2.37652460775857
g81507.t1	1.44269431942324e-06	0.0968703827587218	0.036283879704397	0	0	0
g81508.t1	2.04386345974463	2.15748906540567	2.46929028588144	0.550737182773094	0.701056615800636	1.51586481640163
g81509.t1	0.014886564011588	0.0656136687182018	0.0149079821278637	0	0	0
g81512.t1	2.04672293444408	2.43100403247054	2.29352940146612	2.55168876155753	2.59418472478024	1.53824909903965
g81513.t1	5.52576749864249	5.43464934253333	5.49827269929644	3.61899892470008	3.85603951326611	4.21389672335635
g81514.t1	2.34897312606186	2.25136492619724	2.42779360369786	3.11143200536199	2.83182496281183	2.14680671669312
g81515.t1	0.477456632737079	0.666483930837426	0.577861420617475	1.00462579122894	0.835589427183479	0.973359264000562
g81516.t1	0.736303533793181	0.961031312952428	1.30186445361802	0.999066274215671	0.873413990943274	0.836980855242103
g81517.t1	2.56323770834058	2.11917985531791	2.42072276388601	2.43115598042946	2.33778643565856	2.37050384596522
g81518.t1	4.78326192453524	4.74360312765975	4.71744782174925	5.78764744746409	5.70451686178074	5.69437022974252
g81519.t1	1.00502695883529	1.27994726191172	1.2043247989341	3.064778542066	3.16397606299633	3.13269626721381
g81520.t1	0.615800462543838	0.447668056421556	0.767019109731407	1.46467924398917	1.18529823349725	1.55292590895151
g81521.t1	3.09417880013544	2.25205772646775	2.1484734095168	2.44083422698211	1.18006254480727	1.46899769021443
g81522.t1	1.08806423485381	0.312259721606744	0.59003091197619	0.0252301197023809	0.0566917264370573	0.0365638184057493
g81523.t1	0.0810887021463425	0.0599795719496476	0.110126672763561	0.149359531109918	0.105885886097686	0.110276371659616
g81525.t1	2.69111313132856	2.99145563364048	2.77036434941287	0.351140941484782	0.998030820678418	0.235625363100175
g81526.t1	0.531786169385981	0.553436199828587	0.503337539606992	0.529927864381052	0.623067119421493	0.7166230974292
g81528.t1	6.45982392916051	6.37557521483511	6.35496319499232	7.57193846430701	7.72389473249801	7.54793473847886
g81532.t1	2.79275750392615	3.03632450231982	3.36986301324595	2.97390566179674	2.93694637189578	2.43630524865583
g85131.t1	1.61536638593139	1.60115308616081	1.60219127365762	1.95967409596843	1.9375451501022	2.12658174305312
g85138.t1	2.92776222565965	3.04071238930302	2.97110794373305	3.18041364655056	3.74690735245036	3.69329436228037
g85139.t1	1.59933207773683	1.41791460849407	2.26763706781109	0.532773761218066	0.612343061632404	0.43743336690424
g85140.t1	2.04521263841415	2.08329677829438	1.82928941760008	0.728032817076701	1.06862472622573	1.12761083029199
g85141.t1	1.39055213327449	1.21693718324121	1.30445087958826	1.17239214343099	0.370319424701415	1.14156227451924
g85142.t1	2.65623572375026	2.62907586471	2.64549577513354	2.32116788288239	2.69796214923209	2.31680088993725
g85144.t1	1.2574584481575	1.16305104092832	1.17177367213343	1.57887496750255	2.02367833886883	1.83163933899639
g85150.t1	2.7277427471429	2.60832668691852	2.71087871125467	1.60964529049107	1.44944674678306	1.48172001063103
g85154.t1	0	0.0078069022681172	0.030398234762017	0.683167331682253	1.3542106568014	0.828543847565211
g85155.t1	4.21617731948936	4.32238066946252	4.34176064647773	3.83449865844706	3.87427594779157	3.85414090708179
g85156.t1	0.0213944424242169	0.0655819616954004	0.00851557334164669	0.499336182965443	1.46372759504513	0.407717118197371
g85157.t1	0.416320926824656	0.859731861525509	0.548850877638414	3.48805580307121	3.86447886440481	3.63904944118304
g85159.t1	2.47717320277329	2.41681272489879	2.54748659938374	4.6316228141666	4.84124308549544	4.97354207776112
g85160.t1	3.0461651859507	2.95665535815696	3.05128682530812	2.30064095152497	2.18903129334387	3.58767378104427
g85162.t1	0.66060648151461	0.943697077382156	0.621822610467763	1.10968817947661	1.40381742349976	1.19139651644383
g85163.t1	1.8219824036684	2.45137677317523	1.9598892004561	2.7131437024199	2.82112730563051	2.8957047359222
g85164.t1	5.67542342635129	5.62715300648297	5.58804938857282	3.94672431092617	3.99354765622679	4.03455099026327
g85165.t1	3.15945997889766	3.10959658707129	3.69584630781259	1.0082530900324	2.46282530196304	0.970556988074269
g85166.t1	3.53988797895974	3.67661946234486	3.78286290037897	1.66188729674827	1.72224129628695	1.69400740471093
g85171.t1	0	0	0	0	0	0
g85172.t1	0.0328188373591487	0.0375804251969999	0.0867565964880974	0	0.0106194508361514	0.00352164498056614
g85173.t1	0	0	0	0.328437830196596	1.78935533314605	0.978371378778276
g85175.t1	0.219415752032642	0.649351496445704	0.101058355679354	0.085202999931172	0.465847031694292	0.465842853378799
g85179.t1	2.75561016478685	2.59922637250206	2.70857859812946	1.81722702472135	1.85997113796675	1.65315175950012
g85180.t1	2.26071310650757	2.04832478170913	1.97623934229263	1.37265573011326	1.82822982941573	1.63694287731229
g85182.t1	2.67996442593183	2.89183016028788	3.29388587160591	3.92395950591429	3.98264637373261	3.9454740829086
g85188.t1	0.41884946914435	0.59951966165279	0.640482111699889	1.42997528775603	1.6168676790679	1.46803532767545
g85190.t1	1.13258210677002	1.21590655236734	1.36299777506158	1.79382515027224	1.7028556510429	1.63156670903029
g85192.t1	0	0.0342002175540383	0	0	0.0234058248212667	0.0234058248212667
g85194.t1	0	0	0.0333010611209282	0.345693854440694	0.501681675885148	0.94868307129244
g85196.t1	1.09080804918913	1.55106462033029	1.25702329455027	1.82076429696521	1.31219116689226	1.70695617043147
g85197.t1	4.07083434784301	3.9844404251969	3.82737476870802	4.26864825172515	3.94586283015348	4.05629946981726
g85198.t1	1.03751576615473	1.12432350248775	1.12663063800263	2.71458776677062	2.71866323159005	2.79673437586596
g85200.t1	0	0	0	0	2.4525607227946e-05	0.181836595547296
g85201.t1	0.300818394381138	0.0157901322135952	0	0	2.16402633119071e-05	0.0652455486241387
g85202.t1	0.572115497284757	0.587446605319088	0.368197303144346	1.29258505821078	0.708483029927311	0.97372661304591
g85203.t1	2.82259270302901	2.8943080988567	5.23371035759805	1.95131474602754	1.7978783352794	1.61447993675885
g85204.t1	3.6446724088167	2.92139348349841	2.57403367196704	3.71601710324081	3.89878144627336	3.50842611703747
g85238.t1	1.21695207853055	0.880084424033866	1.15389546117884	2.73848813217732	3.67539310764302	2.66569565062634
g85239.t1	0.0438736060236532	0.192682767858017	0.200771750162942	0.0385471539296053	0.012128110506527	0.0460369815884335
g85240.t1	3.5017983410591	3.71286294591083	4.10367790237639	2.84501727132007	3.59899791322379	3.59015849648717
g85241.t1	1.43292627834294	1.73070776914074	1.76528734538407	1.19046694873282	1.87447042945649	1.80112595187561
g85242.t1	1.96011391330333	1.67859388594035	2.0388708913418	2.33831087741915	1.72512032602905	2.3737587232488
g85244.t1	0.942250995898373	0.966884468254188	1.32831086453254	1.02105325205408	0.990482958433181	0.924704208358
g85245.t1	0.898936579701961	1.18607516612503	1.21208368985593	1.6183490856799	1.47165518720751	1.52281356778652
g85246.t1	0	0.0302612046168937	0	0	0	0
g85247.t1	1.58906497682541	1.68196193254601	1.75844176813622	1.73689360188744	0.984845968677508	1.61287757721287
g85248.t1	1.77064597597001	1.7066247031369	1.80556156845868	1.91685035914272	1.76226843923783	1.95650389291058
g85263.t1	0.0315617600600263	0	0	0	0	0.0424930565990544
g85266.t1	1.83610066225134	1.87230358204914	1.8270279670627	1.79152862888884	1.68257060071881	1.75484518248824
g85267.t1	0.0505030905130825	0.0676524829837398	0.00657091613068567	0.0908669768198245	0.0358969403207706	0.124070015093564
g85270.t1	2.96440085031045	2.85532259554292	2.75451769737598	0	0.101549231816922	0
g85271.t1	0.381286695406001	0.418564541165655	0.282255934929041	0.120130276537042	0.22108887288135	0.315284503419898
g85272.t1	0.100614406045824	0.0338197652011663	0.033816946661215	1.14076295289417	2.09155902699889	1.75188785486161
g85273.t1	0.738121883555497	1.12224001106393	0.28386133782041	0.705377261765793	0.391799608442128	0.598583403593982
g85274.t1	0.269993027412259	0.66795024049251	0.0742245424643503	0.325814669171994	0.103712475324157	0.383854117644877
g85275.t1	0.804213849511475	1.33546553367296	1.89583228791549	2.74090511582329	2.76753573390981	2.86443320205241
g85276.t1	4.90576066729283	4.51737661533263	4.77159442257251	4.7904633473238	4.69816996150838	4.67082759217012
g85277.t1	0.881634081625864	0.399973856719046	0.503178756849834	0.285245955429247	0.325142298757392	0.213576228213229
g85278.t1	2.83899814214779	2.95957395017958	2.73848359247427	2.20236882114267	0.925577938180332	2.54980813585297
g85279.t1	3.54140369661459	2.97429435064775	3.56778599844655	2.39701679372032	2.18376279943582	1.85292849634175
g85280.t1	5.44208558348865	5.44258035531488	5.76935058323508	4.53623807567605	4.54466157023547	4.58140608541172
g85281.t1	1.98326032886455	2.01236092476174	2.00243285610583	2.52479963370812	2.90751235934962	2.69140797941672
g85282.t1	0.00795325558529595	0.0257134690555723	0.00630089671899666	0.0224871300718395	0.0627033710851776	0.0444248965243704
g85284.t1	3.25778895044331	2.60882958216715	2.50521895488156	0.644065769286778	1.92037067385432	1.96973513220046
g85285.t1	3.05382624934437	2.85229334063718	3.33731390389767	2.20450040644361	1.59874822145548	1.34757552047489
g85288.t1	0.171502767360017	0.294279019426115	0.00912641514546408	0.893741960443694	1.09203690308858	1.36473546163045
g85289.t1	0.0427199718648971	0.0425883093286836	0.910568430885996	0	0.0617319657792445	0.0203535594371301
g85290.t1	2.94713442148695	2.85578563319175	2.86978377607481	0.602039680218132	2.01831619075892	2.87980416413731
g85291.t1	3.89485840066651	3.8581528148498	3.60235769920766	3.73485537247472	3.49204185261222	3.3962449958197
g85292.t1	0.0185814784910864	0.0523129402047866	0.0523129402047866	0.033777486523707	0	0
g85293.t1	3.05921370102702	2.66771640312678	2.88260783739215	1.97705127256747	2.01546117328571	1.91866711280355
g85301.t1	0	0	0	0	0	0.044210841729076
g85302.t1	0.0899428228794626	0.0268128045687601	0.0899428228794626	0	0	0
g85303.t1	1.73894419143722	1.68594059683597	1.80962105794538	1.65275997873487	1.50913740201932	1.40558562566911
g85305.t1	3.34467555753697	2.88126111724334	2.92691656711911	0	0	0
g85306.t1	0.420787428380157	0.287436833109104	0.347046496744998	0.467513214645615	0.252745048099066	0.173364131208925
g85307.t1	0.345865274430607	0.340905170983063	0.629830329180374	0.586051805033216	1.13958081991145	0.264291407247541
g85308.t1	0.417708339419732	0.242848802409084	0.38086573353322	0.690519902050451	0.848775751607787	0.903821124767295
g85309.t1	4.06584860638409	4.45657152796824	4.40445881753195	2.17266352124924	2.15014695477521	2.62751999367845
g85310.t1	0.711273749879922	0.706455404458579	1.06462283961347	0.519548949462029	0.361507864891713	0.352373227699161
g85312.t1	0.171930555892301	0.294135480675334	0.23684035399097	0.15151465850143	0.190281089738351	0.219435578293436
g85313.t1	0.0419059928872077	0.0199765518198362	0.0120723153347593	0	0	0
g85335.t1	1.8314719328477	1.78208392201948	1.51236444807155	2.0753809947519	2.23001174827687	1.98787891541131
g85337.t1	0	0.000385148160925658	0	0.0520861373504057	0.0816368629163629	0.0816436795251927
g85339.t1	0	0.000385148160925658	0.000357744011716378	0	0	1.00988299404894e-05
g85341.t1	0.0530348542132691	0.0142795852112873	0.0142781567246885	0.0358575370343748	0.100606332969651	0.0489029640684946
g85342.t1	6.971867589398	6.7677033771561	6.77952660214912	5.22453271982735	5.58183694504802	5.15015463345349
g85343.t1	0.139283497851424	0.306910810818413	0.552470525980532	0.0869929553408594	0.190334194751488	0.30470728171529
g85344.t1	2.69161634706373	2.53608448994094	2.62768854184588	1.49327585365844	1.56826758787901	0.751239179724273
g85345.t1	3.22914151029006	3.44875046439098	3.39016221357392	3.18469257012847	3.37157768025064	3.44148573711178
g85346.t1	3.19729990005177	2.57904736385862	2.50312913365415	2.62320832397891	2.50948961933499	2.28695387197567
g85347.t1	0.0783871287847529	0	0.107221847071714	0	0.0772170165129242	0.169151509586055
g85348.t1	1.35093055628108	1.22076393647644	1.2590380206247	0.82365888337547	1.03111284085025	0.91136025119974
g85349.t1	1.55300113657932	1.38589538600929	1.38312585451246	1.00416984888914	1.15492793193022	1.01695622597111
g85350.t1	2.80847566677068	2.93219651217126	2.83626813821737	2.60033969778016	2.59568553745964	2.80910693837197
g85351.t1	0.241771859813829	0.0414168242212724	0.0407087076000271	0.36547642466492	1.0119907646635	1.03677901072866
g85352.t1	0.331379613297457	0.00865898666829428	0.125090311934241	0.121507491611981	0.488168432600553	0.238852879713962
g85354.t1	0.536617928051107	0	0.0533991514818271	1.2726503114534	3.39315723900837	1.67785458280461
g85355.t1	0.609253808053701	0.490002182114793	0.383296755638784	0.0567610799069138	0.111819236145942	0.0920896898882014
g85356.t1	0.61607440029424	0.333913708827385	0.730960736504822	0.765543232779434	0.776863677613	0.745458506897998
g85357.t1	1.77176390539884	1.70886394079317	1.37685879100477	1.79309640593986	1.730793400517	1.53053175149735
g85359.t1	0	0.0880805219385985	0.146805087803814	0	0.0231730116358272	0.0226348422643569
g85360.t1	0.187879206448525	0.162025658678803	0.151989964860443	0	0	0.138218136551182
g85361.t1	0	0	0	0.00641005958808944	0.00650628842518725	0
g85362.t1	2.34725291278994	2.40156575682076	2.37801991338986	2.93425983189397	2.99599095613692	3.11489952436283
g85363.t1	1.39140095169583	1.26014191020968	1.39771754740755	0.702854321552016	0.713469716258032	0.72388354079766
g85366.t1	0	0.0172933972716233	0.0172933972716233	0	0	0
g85367.t1	1.06959493995538	1.89534179074758	1.15116522144652	1.00410655212728	1.33935063712042	0.985863972792442
g85368.t1	6.02887697385759	6.11036128045187	5.70425691780195	5.72706383830106	5.99025591405855	5.76424616794564
g85369.t1	0.0261272348503067	0	0.0261088162941676	0.781550241611828	0.970045224225953	0.596506801071038
g85370.t1	5.75715811938419	5.58104583234038	5.47394165865368	4.23456738381403	4.04908651814588	4.22873989795913
g85371.t1	1.83906709729148	1.9965745854179	1.79053518293372	0.932873025928797	0.0587750369343639	0.506761364030274
g85372.t1	2.38926640257026	2.37924415986339	2.38522780306108	1.80157629414478	1.80977208948557	1.98619647202427
g85373.t1	1.87549136249409e-05	0	0	0.161235017503282	0.161235017503282	0.158998756979872
g85374.t1	0.428490825961521	0.685035013412796	0.353701560815578	2.77983101115134	2.73635787517032	2.15580200534193
g85375.t1	0.839360623832674	0.913026104420331	0.733810724113963	2.18283655980728	2.29340109185319	1.97188746065184
g85379.t1	1.92457158310409	1.96376411352359	2.08398736437124	1.78797859590276	1.7872009126066	1.73547495317246
g85380.t1	1.35076935330969	1.25803221570561	1.59151953410741	3.33816965641985	3.12305727582002	3.11055818446361
g85383.t1	0	0	0	0	0	0
g85386.t1	4.19536216694858	4.17869854918077	1.63151549081824	0.167937201866623	0.415728384749566	0.0791766915399996
g85387.t1	1.62919059858888	1.4216208020558	1.22855644241142	1.30469034539498	1.24282685690438	1.16371640823712
g85388.t1	1.7908816951961	1.69114373578887	1.80279333598072	1.52531721225445	1.40677501355944	1.54407927744485
g85389.t1	1.33857103022033	1.36721895954856	1.6881167845886	2.27716470654597	1.96819362682239	2.09817630313335
g85390.t1	2.15054115537151	1.97595845100717	2.2505353699905	0.890789863467161	0.923698384200485	0.96557670630845
g85391.t1	1.88474833632826	2.31954654908573	2.30437990830524	1.82869900336055	2.09886553035463	1.79465250091805
g85392.t1	0.172219945656132	0.117113858586698	0.161103416881321	0.691584189390787	1.33736743006657	0.963154476126605
g85393.t1	0.374539859504064	0.48739785036208	0.436974126209418	0.388483833460723	0.568835702915327	0.590792657666019
g85394.t1	1.13639353321285	1.24367639190294	1.0855279935725	0.878542516602294	1.03547963301268	0.540183040160962
g85395.t1	1.94794288834309	1.88881064614039	1.78421876596515	1.69573953796606	1.66134692044525	1.59004049618117
g85396.t1	0.255437887681479	0.142268344145655	0.331715533709016	0.735029930696412	0.881645043949536	0.169791626135756
g85398.t1	1.90062185499445	1.74857071909812	2.01426958577539	1.95681163875423	2.12901786645202	2.08970050716839
g85399.t1	0.210435000022766	0.236011282581779	0.128970371665429	0.361160840070797	0.473357805103639	0.512012426158459
g85400.t1	1.88998511208641	1.91487331137366	1.79607315556222	1.98384001155733	1.90928924503324	2.15033740643432
g85401.t1	3.11493915831128	2.80871268337388	3.11808907064706	4.29550623671186	4.0239809536517	3.88374533621548
g85402.t1	2.83215521688141	2.66884755169309	2.80352153938723	0.671464583271923	0.902931028367416	1.07040238078748
g85403.t1	0	0	0	0.0972723303325495	0.0930598108970578	0.0245239401388223
g85404.t1	1.8473018410352	1.73059778839465	1.71716554318726	2.87921387240001	3.05355103070878	3.03161733585763
g85405.t1	1.68493854582126	1.5633773252811	1.45798662634221	1.21058898241858	0.94882882014753	1.14588610108515
g85406.t1	0.294751890342661	0.208168873376924	0.230455124741288	0	0	0
g85407.t1	0	0	0	0.875033756939555	0.797009656519998	1.4072075225013
g85409.t1	1.11146405599272	0.714313226564485	0.663444818856907	0.399825149620046	0.238849212008396	0.615748681522573
g85410.t1	1.03848745471674	1.01062804349803	0.98880391434265	1.071732469849	0.953482791082054	1.00984303585057
g85412.t1	0.203677276757549	0.386001927735658	0.565465572669178	0.0692099580212163	0.0444780555372581	0.0496405250493693
g85413.t1	1.57817696220706	1.37818087524948	1.5090010530951	2.6991771405974	2.82058868069116	2.71431300673554
g85414.t1	1.12881732227163	0.729604974079364	0.887087716872397	1.77433164945949	1.92476614663517	1.99237290412087
g85416.t1	3.39073742513889	1.9014589278586	2.4171598550146	1.30722391029523	1.81478705935975	1.47886828956753
g85417.t1	0.34534641106146	0.363497434183373	0.349760435849553	0.377665734071861	0.513292645663599	0.617992389561265
g85418.t1	4.6858944679847	4.72695129133574	4.72121738913447	4.45403214305136	4.52634498869608	4.38307130292464
g85419.t1	2.32955906655812	2.44735384876236	2.37038583023257	2.60478964490829	2.46343413048706	2.59352635814132
g85424.t1	1.16974801999555	1.08694405668619	1.24037050938006	0.297682113597169	0.498252910280419	0.186194998482779
g85425.t1	3.07014215931917	2.99635168425686	3.47252598287941	3.36485408050354	3.20915231785056	3.41422119891765
g85426.t1	0	0	0	0	0.19225982693318	0.0190172278878663
g85427.t1	0.681426775739187	0.610006419209182	0.537781108838576	1.61248366833208	2.0045190100855	1.90089887287988
g85445.t1	0	0.0871532226460044	0.0872143368444207	0.0187979456227827	1.31882816621675	1.28079541170812
g85446.t1	2.28789097644876	2.12205509328469	2.15035333043407	2.25676129413122	2.53169286187477	2.46713181189144
g85447.t1	1.11552071956837	1.08369810043264	1.19903655528991	0.505532243349532	0.594618294048587	0.578034421337051
g85448.t1	0	8.36738858521695e-05	4.47228530667614e-05	0.0233391078099205	0.14289697827252	0.0470106301974134
g85449.t1	4.71634191967992	4.55950778187857	4.72603288290894	4.33027083622869	4.40776449274996	4.48510592064785
g85450.t1	3.81834585650166	2.19957090116147	3.46097631124249	3.54227612978032	3.38265798516324	3.44527327418961
g85451.t1	2.98393228693282	2.53035096151836	2.57675357939785	2.41447491887463	2.24803988741753	2.49951375799281
g85452.t1	0.470853351290715	0.273561243621317	0.422992907008035	0.0960175594086372	0.194306466319592	0.185034298322252
g85453.t1	1.81802879222136	1.89262106157009	1.92915584491065	1.31751767793659	1.09545188108566	0.994169122208533
g85459.t1	0.766357696419936	0.585804788700877	0.53113139250011	3.13763991756074	3.21569490254154	3.22011694040168
g85461.t1	1.32972236989905	1.14032516607497	1.14844477389749	2.20139109162267	2.25529194269559	2.25507979756978
g85462.t1	2.19914337746404	2.5173525508981	1.70580277772499	2.40476146084343	2.52430443928138	2.48722469565533
g85463.t1	0.198335731368114	0.090807371846052	0.0643241473434861	0.0430854825163253	0.105584219216143	0.00100520816913334
g85464.t1	1.6990056326021	1.73482232214045	1.80229001387787	2.47343599927393	2.34982326622902	2.55204648734176
g85466.t1	0.672804579477601	0.756520349767354	0.483111505734338	0.0465497306947789	0.0126988141002431	0.0890628360085864
g85467.t1	0.511701806764487	0.643355660902194	0.752363250473027	0.755866065516139	1.19518820006475	0.940106597774337
g85468.t1	0.238169302858432	0.166917215374272	0.134632328524658	0.198763180178347	0.141993802573305	0.290154241887478
g85470.t1	0.221775640431831	0.478521458630628	0.380453515001246	0.294484890243427	0.215235004517643	0.084947304943416
g85471.t1	0	0	2.4525607227946e-05	0	7.21345717086418e-06	0
g85472.t1	3.65737441970331	3.75229923109275	3.73817139957777	3.81438245814246	3.91109002998623	4.05083495024065
g85473.t1	1.86622196634871	2.26473007841869	1.82265592115946	2.64671980780599	2.63572282109717	2.64601838043985
g85474.t1	2.64521399227208	2.58834861677016	2.72794375526098	1.2358232363016	1.37277662433054	1.44641557933017
g85475.t1	0.0474392742335982	0.0630528064599494	0.0630528064599494	0.069792890668978	0.030505589494032	0.030505589494032
g85476.t1	0.0288279654436128	0.0180843356283339	0.0823946725454759	0.0156702599892859	0.0156702599892859	0
g85488.t1	1.31155484695763	1.31227598834893	1.57817116420916	0.89152962073023	0.98032295109388	1.01616538204178
g85491.t1	0.0150036458320097	0	0.0150036458320097	0.199509654622762	0.147142554386213	0
g85492.t1	2.91631975476448	2.63723601967702	2.79989155017788	2.63734222270132	2.47808107027015	2.6250191065074
g85493.t1	0.26359454365495	0.319457240466904	0.218853068301598	0.36328660026004	0.432964750581177	0.532949262344354
g85494.t1	0	0	0.0137509485908743	0.334815377523859	0.516769590187879	0.743877696591837
g85495.t1	0.83236184048795	0.5471319372619	1.21369690820111	0.00317188240748899	0.0029602564702796	0
g85496.t1	2.63498049065154	2.86705214156169	2.92463827727006	1.87132402705714	1.95686589631044	2.08651578306536
g85497.t1	0.319127704527154	0.358466031792604	0.358603310973401	0.0624781959461137	0	0.0202952363985555
g85498.t1	0.380621962611001	0.684388781780838	0.396776558689649	1.21302246379619	1.64228059923288	1.5101031336241
g85499.t1	4.13670170354153	3.80050453437081	4.06633920722284	2.38469583473679	2.96516774128536	2.81227497539066
g85500.t1	1.5712695460535	1.7001182942736	1.50593309238441	2.10943545055172	2.12589571757007	2.17917374504891
g85502.t1	0.66992658137019	0.505317801817398	0.523512778135712	0	0	0
g85503.t1	0.378206405480524	0.0626577863176347	0.137216267686719	0.572327028891314	1.01839061868341	0.581316535291559
g85504.t1	0.0741012059136413	0.444951125775273	0.428546567750275	0.452328693315094	0.933053627902994	0.647625812541872
g85505.t1	2.45764419306106	2.79943943822205	2.68122660306848	1.71423936215415	1.00278171793375	1.82764304572918
g85506.t1	1.37092979407996	1.13510994433489	1.12071024698127	1.57591736111815	1.61555472154289	1.64419547175035
g85507.t1	0	0	0	0.253974748471795	0.253974748471795	0.244980800819005
g85508.t1	0	0	0	0.0122654432753494	0.0122654432753494	0.0122654432753494
g85509.t1	1.70696103138517	1.80359572398474	1.83727521024585	0.408314046198224	0.432404664541894	0.263446717242949
g85511.t1	2.99349412681845	2.829124986741	2.93504668186172	4.39570720564405	4.48971581235021	4.50835201524574
g85512.t1	0.43730871509167	0.35990119124063	0.374671166858134	0.439423140898826	0.35847053295648	0.393360183055832
g85513.t1	0.373174890753116	0.410354131147068	0.494616319223765	0.220024046333512	0.15176791498582	0.228879013123388
g85514.t1	0.044631925849561	0.021319103159162	0.0218748153972923	0.0605731623017525	0.034738315849268	0.0877398121098385
g85515.t1	1.20158995239153	1.39943472054119	1.25171303403139	1.49190028771562	1.55657214506796	2.00315604752752
g85516.t1	1.11692828255063	1.08382742559726	1.18306150393419	1.56112227492467	1.39391696542841	1.37431839036515
g85517.t1	2.13905751830091	2.0320377018312	1.68927053002464	1.97777008173926	2.13205856379693	2.19884142731211
g85518.t1	4.02960810188201	4.14404269759411	4.02429689308716	3.2709586968368	3.51840823666447	3.45114845628717
g85519.t1	3.3232511607237	3.37587643831323	3.39668491916726	3.42988600072834	3.50610884150166	3.4061428820794
g85520.t1	4.54969689090289	4.5282614312017	4.54758475159175	4.6719632095159	4.18035022855609	4.60225370033775
g85521.t1	2.58980949911632	2.51219654028684	2.39909314515737	2.46233323732111	2.18043719882228	1.96470876443726
g85522.t1	1.35573912259676	1.47943960230075	1.3570125469535	1.41718281398395	1.45125279275095	1.62249513473152
g85523.t1	1.73115412664958	1.93644911614108	2.12538131494526	2.29364798942386	2.57136251331956	2.54221346794379
g85525.t1	2.26953082032681	2.38875217495124	2.31374388748175	2.07187968620253	2.11077948669386	2.30379418891892
g85526.t1	2.98501872291338	1.72108037201219	1.76845706100828	2.05483562983456	1.48468364783908	1.69878655258083
g85527.t1	5.59527649095257	5.88944110099751	6.031771701841	6.4960847847519	6.47187189518194	6.52329489162395
g85528.t1	1.98666868587613	2.06319366160775	2.06636340565022	2.22160397919078	2.10161276453331	1.98924765965385
g85529.t1	4.22877083069855	3.39001001448332	4.01942562345053	4.38355507380686	4.46435205475678	4.44063486321415
g85531.t1	0.664158766470759	0.594524663673138	0.406213374514227	0.278600958799776	0.584796100297165	0.313132057268437
g85532.t1	1.43557579204737	1.3460321339301	1.42436424575581	1.14221474727619	1.3641913984376	1.34372219606586
g85533.t1	2.52816845817227	2.62228192927148	2.56041562533451	3.33672969723872	3.24697714783877	3.5267849720482
g85534.t1	2.070869115953	1.96961542326755	1.85081942153194	1.87573760711289	2.07410154852978	1.96631122223041
g85535.t1	5.15680476420999	5.07940533474337	5.03162920057202	3.0534000204016	3.65069678761476	3.17222618738429
g85536.t1	2.13414206589394	2.18311169854322	1.89246602467585	1.88487647001231	1.98878428609091	2.87177525683647
g85537.t1	2.82002207037426	2.73670249473668	2.61505816875027	3.76010073461694	3.78190573583407	3.58957463015716
g85538.t1	1.19231664710276	1.13428272127778	1.4633274013002	1.78257798776859	1.78049908601492	2.08173706382314
g85539.t1	3.05349507706431	2.85505682493998	2.82322598277686	3.30390258684628	3.37690989782703	3.33877253082273
g85541.t1	1.68299750417088	1.32039456091836	1.78600954658031	3.31330826078653	3.90974392358756	3.48105489772252
g85542.t1	1.63034023185941	1.33519281254643	1.22243364060592	2.24555955131641	2.10081655459962	1.52857131887076
g85543.t1	1.70641782895087	1.79925146548011	1.74237837386789	1.10483715461787	1.10483715461787	1.02886614707441
g85544.t1	0.0159014332185417	0.011867714574798	0	0	0	0
g85546.t1	4.24701946883201	4.30986033019576	4.14467953134793	2.8576526202673	2.95804567925436	2.99525783061291
g85548.t1	3.82499742396072	4.35759577743282	3.70054014841554	4.42986003015066	4.52563932054829	4.31208404362886
g85549.t1	0	0.0144052864934558	0	0.814716113675806	0.645742232365463	0.947770124331993
g85550.t1	0	0	0	0.189901711357269	0.120321413836246	0.108953939611376
g85551.t1	0	0	0.0147137795781175	0	0	0
g85552.t1	1.6758931437702	1.7668864274006	1.70003659502616	2.55625797409751	2.57202088022019	2.86315605186223
g85555.t1	3.17949974433892	3.08345966931452	3.08861483993417	2.57566037518993	2.6610996935129	2.55281846923053
g85561.t1	0.0541969470129892	0.0747383312937482	0.0747397011527037	0	0	0
g85562.t1	0.788002408711371	0.345120414411131	0.528149200064056	0.190905582161307	0.304519219005634	0.0618466892269899
g85566.t1	0.011641618450266	0.0407087076000271	0.00908197294057121	1.15891153457739	0.664695815583661	1.82156491792071
g85567.t1	6.3485302878719	6.19719673610024	6.18752742299211	7.48145726857568	7.47723712672797	7.8301151581766
g85568.t1	2.59556333394766	2.86349130421254	3.01302500782268	3.16146141989255	3.31047129518554	3.17539733173014
g85569.t1	2.3893707681249	2.26510018790923	2.22396122026899	2.13124506644806	1.93417640441103	2.45738206113797
g85570.t1	5.17541781215611	5.16316962019426	5.16207397144327	5.52889951341225	5.53260799401183	5.68217914281986
g85571.t1	3.37694281077318	2.52970352760869	2.49315183479477	2.70482372630039	2.68231552179453	2.88348494633053
g85572.t1	3.60669251874536e-05	0	0	0	1.15415141611282e-05	5.19360866279441e-05
g85573.t1	5.0946713044745	5.03551741907211	4.95572694219053	5.4878364652582	5.55617190849927	5.57489468143435
g85574.t1	2.40639272004446	2.17989317053355	2.04637650614888	2.5923608743275	2.80633313221235	2.81317618402437
g85576.t1	0.590674828969293	0.614780504998999	0.721092624771688	1.16822803563769	1.0060502217666	1.01636866105391
g85577.t1	0.348226752711878	0.37589797916763	0.449710324361512	0.191955485267055	0.0784089910094684	0.0838968480088891
g85578.t1	1.77909705337821	2.1105947643061	1.27881502474266	1.67830361939453	1.52433352881747	1.68007135662307
g85579.t1	2.67985861302537	2.54619266110379	2.66958989643808	2.68293212872847	2.77157820737262	2.52562867245425
g85580.t1	0.754805426510968	0.836996200333766	0.719297361788109	0.648765455584238	0.633174501728314	0.819776075068491
g85581.t1	1.57571797111995	1.515100814176	1.47121816123522	1.23232736362988	1.2653846844269	1.38347814310093
g85582.t1	4.82428751966148	4.71351321219668	4.70044404621972	5.12428524231306	4.85839986310623	4.80123254833759
g85583.t1	1.08898552337878	0.947750677736637	0.761962627748992	2.11710022388401	1.95714755685686	1.85069142694009
g85585.t1	2.00311681946263	2.76206981801377	2.17438116954757	2.11871852763415	2.05857072004758	2.03430834634741
g85586.t1	0.953364333579453	0.787851169809384	0.923428372482816	0.738064797473186	1.48834018856082	1.36396216930123
g85587.t1	3.51434082611834	3.33156263083111	3.10457904576998	2.97729109861822	2.94730071503819	2.94238575958854
g85588.t1	2.56889089737524	2.46006233194563	2.44523883741475	2.71702600138562	2.75116589623204	2.68836793032524
g85589.t1	0	1.20452701177742	0	0.255361744313464	0.310825203433078	0.414287102737568
g85590.t1	0	0	0	0	4.32807863051648e-06	0
g85591.t1	0.172136720033531	0.154758172686806	0.221288131007052	0.0330994491554946	0.124764848130149	0.235359447390946
g85592.t1	0	1.00988299404894e-05	0	0.12676674224343	0.0399679682655331	0.0399020128035292
g85593.t1	3.50084410980841	3.42939930936607	3.36464120378924	4.18114319059848	3.84308157616673	4.28473206086222
g85594.t1	3.30612193037492	3.33572034125932	3.57175288616445	3.77015890918067	4.03849281018817	4.09428311715462
g85595.t1	0.054053821057376	0	0.166275821907763	0.39382253621311	2.19604515226039	1.65767384298311
g85596.t1	2.38089730993476	2.74732144023315	2.51159656548344	1.66205050987079	1.92742394586827	1.67600827768824
g85598.t1	0.802769766062694	0.985576206236167	1.07290017905562	1.28819139480319	1.20076045271289	1.28575789182399
g85599.t1	0.913442841810542	0.171128668642513	0.0621562587892035	0.23587407859299	0.189933330033039	0.436942155057328
g85602.t1	2.75919824031338	2.82002452194362	3.20664619313175	3.88397343197773	3.72952742926311	4.0290009236873
g85603.t1	6.21577425545428	5.8974732471163	6.15254589324407	3.73902144786065	4.43212387166083	3.55259409847514
g85604.t1	3.82949868458876	3.91946079463712	3.80022142789944	3.91561717281516	3.87988060405408	3.94400091162861
g85605.t1	0.731580362593704	0.646413378534253	0.800797626684504	1.02856844499315	1.15615064492809	0.951143877740591
g85606.t1	4.13014903351033	4.03832230328956	4.0174215979203	3.26379778024224	3.38716716265351	3.67338263434768
g85607.t1	2.76975143137574	2.40655843835541	3.19506170848021	0.018946036001155	0.0822556797265001	0.0487788382946113
g85608.t1	1.94482434533993	1.4997540618026	1.89631603006093	1.80016270793336	1.79495104592513	2.01038850387635
g85609.t1	1.14387206063633	1.0413740666422	1.20286339142704	1.16955370014231	0.421313258640884	1.86923063625305
g85610.t1	2.11814274052947	2.45307792153659	1.98770941342701	2.1412800769122	2.23364728421461	2.57114452840536
g85611.t1	0.855539282973247	0.875626744004811	0.872383572657144	7.28099032140361	7.23860052173193	7.31380723612159
g85612.t1	1.10509069027881	1.21985248623113	1.2381913193253	2.13161746878481	1.98695405092703	1.75676968551216
g85613.t1	3.09082041064449	3.05329261795249	2.65061499810503	5.02339948151475	5.14219072608181	5.05253205633649
g85614.t1	2.372515602711	2.34979807780189	2.28379586426897	2.88957517010019	2.78063052235611	3.06878739084598
g85615.t1	2.68051475301699	2.43161092606221	2.72070902027363	1.39624335150698	1.62397686198565	1.88732873889625
g85616.t1	4.49995970405857	4.38739893864623	4.56310802578366	3.48727769915455	3.40800786603374	3.72801779236373
g85618.t1	3.85272359930079	3.91481238170083	3.98910057738522	3.81227980222675	3.8356271192743	4.24455731692808
g85619.t1	2.1252718650177	2.04033312453131	1.99886703964776	1.83525793689673	1.90782054558722	1.90211603927575
g85620.t1	4.20438380669391	4.20033728380555	4.27596460165978	3.15076225702696	3.08699040857684	3.28993978692186
g85622.t1	0.155057505696169	0.113141713309528	0.137064090615858	0.411178905375391	0.423423271269688	0.263202710437653
g85623.t1	2.87291620488444	2.75104160577582	2.14491335808839	0.803590764687729	1.31631201924775	1.46139287480075
g85624.t1	4.2963765701325	4.04399054548549	4.07052380141181	3.47970086108169	3.44160299097416	3.47294442264111
g85625.t1	0.440507896452556	0.117443712610669	0.389748513817414	0.485556663881357	0.294290784264246	0.508032047047912
g85626.t1	0.00138288155843852	0.00138288155843852	0.0131935272449952	0.228219020296651	0.164660149423978	0.0279254534752478
g85627.t1	1.51499783974189	1.76887538222981	1.49001399525195	1.4298821185583	1.03261856843167	1.30702742936538
g85628.t1	2.7484975146106	2.48902803592343	2.44771036872305	2.8632984098046	2.65135759622472	2.75458418372273
g85629.t1	6.40355364216196	6.36539266185585	6.35700087782656	4.34946457270252	4.06815098570756	4.22560903119985
g85630.t1	2.36020159542843	2.46825121130827	2.15725427649848	0.102969813874209	0.132578158696812	0.250927627368183
g85633.t1	0	0	0	0.201919862792446	0.175638287686136	0.212448564502065
g85635.t1	0.519144316110714	2.07093195396684	1.51544552313129	1.60679373857997	1.35105102253091	1.25344777591898
g85636.t1	0.0314756574538204	0	0.0712574316747857	0.128509855024383	0.0583095678669105	0.0583109534143542
g85638.t1	0.998208503600677	1.11728744036743	1.03720437823059	1.09974629165214	1.11857368880704	1.01019118501788
g85639.t1	4.90875176960034	3.75437381128651	2.98133647789925	2.72058032689266	2.37848276906437	2.38277624610548
g85640.t1	3.96680179904613	3.82163603778868	3.63369333620408	3.70843590563118	3.87247074948821	3.91970276070707
g85641.t1	0.669376055041216	0.927050684197585	0.91513995602577	0.735990002531428	1.30011493655215	0.719331536425915
g85642.t1	1.83848914318093	1.76520670811057	2.2177788362	1.61162896444912	1.86822725777822	1.46734156979654
g85643.t1	2.36612494500115	2.77734080569836	3.11868514290966	3.09433658198245	3.11747230527428	3.0523722439663
g85644.t1	3.53993201252003	3.60610330897276	3.66078204507526	2.21901978933396	2.16748093055373	2.35914751687872
g85645.t1	1.06927458716403	0.994200989686363	0.776482198390743	1.17738397599028	1.32542786420118	1.48865999098183
g85646.t1	3.0277485628662	2.66750659832129	2.80931359612205	2.74577665509296	2.75889071156365	2.7277044152215
g85649.t1	0.0151421327917883	0	0.0554788889864392	0.387015060967374	0.289754214877864	0.188262915580772
g85650.t1	2.52028872233586	2.57244854850489	2.51395379911598	0.557480673029311	1.27447875747797	1.45896830798868
g85651.t1	3.0204298381456	2.74762972628529	2.65103791014555	1.43355987090159	1.87121519036378	1.50204590489171
g85652.t1	1.70752169877588	1.33073162776261	1.31885361204246	3.27165828743258	3.05895076094051	2.6140581876594
g85653.t1	1.0809945939039	0.902927942156016	0.866078709339145	1.09983649219251	0.906724387566041	1.19420622086693
g85655.t1	2.15810269946756	2.53876584813271	2.48465632535328	3.84278146565003	3.83973621440845	4.18608824355267
g85656.t1	2.98590112327813	2.91597878098262	2.90688463245669	3.69680287578577	3.33448246650995	4.49418369805262
g85657.t1	3.8757288602446	3.74968206929995	3.93578040535928	4.01118493574803	3.77904482371572	4.72136237791374
g85658.t1	5.18527955818154	5.51736240980529	5.16845085617285	7.4952696215412	7.31040032860449	7.53567513052575
g85661.t1	3.05630068386169	2.67033639207046	3.07650642109362	3.63603199341262	3.50002212423407	3.30356494868877
g85662.t1	1.08654193823193	0.63412019135686	0.533755694730481	1.80289712174048	2.30549839509018	1.65516632732482
g85663.t1	0	0	0	0	0	0.00726153369589538
g85683.t1	0.322529284901108	0.249668630545711	0.209941148033189	0.608353184363686	0.852923304378436	0.3651303532411
g85684.t1	3.16806625455055	3.052920644766	3.06597945533035	3.69162449802669	3.77738930944396	3.67647086537997
g85685.t1	0.1723249311317	0.185581148834532	0.172725598151242	1.46020626901813	1.53893739472425	1.62626717121802
g85686.t1	5.51414539992966	5.55559317029298	5.28615584864373	4.16559571696788	4.15542680805494	4.25758886305503
g85688.t1	0.0195268591960431	0.0672270495429024	0.0193887925153933	0.364765152275261	0.264322638078886	0.26433344859376
g85689.t1	1.69858255161631	1.71841379787037	1.40450044071276	2.90768155270832	2.77684831091872	2.79907569813617
g85690.t1	5.10888383125726	5.045035888452	4.88292593656818	2.23344052221499	2.06774368013413	2.13609292785193
g85691.t1	0.410779599892462	0.342954048225705	0.392041498142639	0.493527445954379	0.50568771893437	0.479157079171517
g85692.t1	0.389746311505275	0.39256252271495	0.421396210256721	0.0662063239267829	0.0314276636068136	0.052168235752386
g85693.t1	2.13430079515758	2.13470526221271	1.96184888222803	1.45300652049609	1.50596560250552	1.46129752118009
g85694.t1	1.92628792871435	1.71583627646345	1.86605258912458	0.435826984312892	0.23523321217992	0.556635412443652
g85695.t1	1.56285540120664	1.4744645983371	1.58740675887379	1.80756924939976	1.6929158996741	1.67576806631744
g85697.t1	0.0487941802608049	0	0	2.16402633119071e-05	0.0464421662873964	0.124349312021687
g85698.t1	3.41889479340762	3.40404872072505	3.40673107536493	4.07509838820371	3.9937215451671	4.057916711494
g85699.t1	3.03426749081778	2.73453122977659	2.93127760845837	2.99443273198826	2.9375295198574	2.98787891541131
g85700.t1	1.91481324257755	1.87076358811471	1.88759194510682	3.31552043895013	3.34614790265073	3.40218993483006
g85702.t1	3.01663288095641	3.07570050797556	3.0124286877506	3.20687261176003	3.35429050422957	3.14572587025073
g85704.t1	7.21345717086418e-06	0	0	0.0192236644951561	0	0.0193062308678028
g85705.t1	0.338149399344889	0.130252182409307	0.190531424830665	0.60867868469239	0.623316267064115	0.607761607694274
g85706.t1	0.624789666794931	0.393701745649301	0.625167603077571	0.146369782669957	0.242201269648046	0.158435271871268
g85707.t1	1.35226812874481	1.30597810641865	1.20584289386599	0.386514101429749	0.408489054760794	0.305163903402507
g85708.t1	0.181666157432839	0.203868933522168	0.159560730448579	0.0307329856351704	0.0300224302776641	0.18991182940891
g85709.t1	0.0316464461353091	0	0.261257594984169	0.188471823187805	0.0556898904938346	0.13204770262888
g85710.t1	1.03157375755626	0.86016507380282	1.00281843532458	0.563417840954692	0.358076627961868	0.199172909257761
g85711.t1	4.37225132941023	4.13962641151585	4.12762477869458	3.36141451892963	3.60011343721733	3.37673740504553
g85713.t1	4.32807863051648e-06	1.87549136249409e-05	1.00988299404894e-05	0.209357286738375	0.275550638415324	0.471860647714157
g85714.t1	3.79457151305113	3.74076493773336	3.77437782953711	2.91726427464986	2.93810678495601	2.96785639877593
g85716.t1	2.86294962772212	2.83905762119514	2.77536960631425	2.43904940262305	2.33533146652175	2.43807696353063
g85717.t1	0.346483806351659	0.36120576708139	0.353581880248452	0	0.130669975353912	0.0869413400456665
g85718.t1	1.02880251046168	0.954562615343217	1.25456985682804	0.760140877331674	0.84846330255488	0.962748154768285
g85719.t1	6.35079961559166	6.19327779201137	6.24822684161035	6.21415916222867	6.22328144004491	6.20149864137655
g85720.t1	4.77755974351308	4.76865565169109	4.64239474993551	4.38430384523526	4.48150271041469	4.14269794587901
g85721.t1	5.56962108298736	5.58927008239905	5.61047710388218	5.53087148297187	5.38489689956246	5.46983255780894
g85722.t1	0	0.191556334158728	0.00826313125604566	0.0726724744793417	0.0726724744793417	0.0607861864597001
g85723.t1	3.48960561547565	3.48522960243037	3.50655814887227	3.23685764675208	3.23206375658166	3.18942323621527
g85726.t1	1.06027017116888	0.468301788068303	1.42335818691484	0.832134958072144	1.22542425156858	0.585620219711266
g85727.t1	2.78530990813216	2.83350887351648	3.06504042224199	0	0	0
g85728.t1	2.36459848461185	2.8475087121419	2.19712058233312	0.0254569313533209	0.035095997896732	0.0263595718276311
g85732.t1	3.4813484170782	3.21384245723057	3.69859088555418	0.780024471752462	1.00816845408464	1.42753323170919
g85733.t1	1.98174636475251	2.05118936037794	2.18608816429589	0.467881477837507	0.20908648452553	0.517910591303925
g85734.t1	0.859727091492013	0.737254969768006	0.692570924780164	0.100708588596684	0.336157682226089	0.379811682382723
g85735.t1	2.12140106304873	2.22737542766772	2.15354789741192	1.81308298872568	1.76723315613959	1.78844350124555
g85737.t1	4.61305132288927	4.39227427868195	4.47683257272208	3.85012951634178	3.80419742881187	3.87368083042943
g85738.t1	6.2374276370934	6.11010092081562	6.13832726413777	6.83635794146917	7.1148363971416	7.23801849440588
g85740.t1	2.25333824311096	2.3880958347218	2.26483214566724	2.2577067467708	2.72554878434007	2.31920980648592
g85741.t1	3.58581824593277	3.3000859357167	3.6150558138965	3.846447682553	4.05711282404418	4.08529836391836
g85743.t1	3.96318259613949	3.93588994623814	4.61550616862022	3.83038717300435	3.6685472619385	3.62057890372644
g85744.t1	1.18689097060733	1.15009625009586	0.965829342209989	1.84777607716396	1.68473347467365	1.74345852583793
g85745.t1	3.59114632544768	3.13934195201615	3.61068270150551	6.71497922316302	6.52272890419593	6.65765002230086
g85746.t1	0.117160415136844	0.0500642080735061	0.206163079192568	0.268785292905825	0.321352056042035	0.271933577890431
g85747.t1	3.32339529078207	3.04974506367366	3.6244504688811	3.44659436327314	3.55471273395836	3.77894193520759
g85748.t1	2.78509831785273	2.4409660138276	2.49576397037432	3.13885345127976	3.16762479521379	3.14485806519646
g85749.t1	1.474659796143	1.20116647772826	1.21023548421802	0.317102586446627	0.194784270291402	0.0275390963392061
g85750.t1	0.174687643142326	0.370262503241834	0.209956115729029	0.392397661871549	0.392397661871549	0.394443898722472
g85751.t1	0.0707217964368704	0	0	0	0	0
g85753.t1	0.408581442023655	0.0857360054667784	0.308463396924121	0.913815045856752	0.829216339531959	0.790062190726438
g85755.t1	0	0	0	0	0	0
g85757.t1	0.59445013719439	0.320324080802561	0.188838920842466	0.0592555869908474	0.0544956593301031	0.0205498489280185
g85758.t1	0	0	0	0.0424005994056605	0.042389392070483	0.0182353484237288
g85759.t1	2.42952009376357	2.32295204490714	2.67044449197109	2.37215393869163	2.27538674824849	2.35004286804076
g85760.t1	6.86272673679863	6.80305061587527	6.95993023587521	5.56452736941971	5.66651679490525	5.62303439218025
g85761.t1	1.21566617291576	1.10600385420922	1.21792056282769	1.66063842449311	1.38480909468832	1.17506018133542
g85762.t1	5.16706129687381	5.1586286311935	5.08789706953539	4.58365073519971	4.55993905275738	4.52597607295104
g85763.t1	3.15949388645511	1.77709478979183	1.88634021455753	1.17332639011953	1.18584371567072	1.2081051807404
g85764.t1	2.9630775132885	3.05686683752993	2.74998534772651	2.08696578962621	1.85469308048867	2.16130919883773
g85765.t1	0.961942574894142	0.982157230671969	0.941856016977629	1.53090474651587	3.18975388485492	1.33781611536291
g85766.t1	0.444406276938761	0.219312898931838	0.0128904283363906	0.452583838276687	0.5875925395294	1.15860395276453
g85767.t1	0	2.88538719647466e-06	0	0.576244455891746	0	0.0363345259061307
g85768.t1	0	0	0	0.267809030319475	0.267308064990454	0.269841068865392
g85769.t1	0.0117460849873846	0.0343115161246217	0.0343086985452232	1.11895236514122	1.14874607023621	0.669336140517423
g85773.t1	1.58912443766693	1.706482369808	1.74203942050488	2.28722936288401	2.41766432793328	2.54425959198685
g85774.t1	1.58999976287027	2.43907387812748	2.29061077434241	2.3418164269282	2.32768132898497	2.33462204680278
g85775.t1	1.22839451427442	1.43677589364442	1.41365690109584	2.85921223266756	3.24346451204676	3.17668451817545
g85776.t1	3.08039877356091	2.71552243825083	2.97536495251538	3.13276074577788	3.31100793964388	3.43961821775919
g85777.t1	2.27974673346971	2.37932596119689	2.5162933181966	2.1795113687472	2.14666336739368	2.11292093992434
g85778.t1	0.606374000545955	0.562519395080572	0.498540909444314	0.508327229280321	0.424209430424755	0.449838134226133
g85779.t1	0.173916701217537	0.169500466044456	0.138041155349146	0.0363218645223791	0.0363218645223791	0.00196217299460223
g85780.t1	4.8598375932187	5.0215478185221	4.84911461223079	3.95555664219752	3.89132760585796	4.03937583986347
g85781.t1	0.121014074344626	0.0785715809116122	0.213276350724164	0.687411014597641	0.382131571791942	0.233755561688356
g85782.t1	3.11767277047762	3.46980355280441	3.01269631150716	3.56905537406913	3.56010424734927	3.65684859226703
g85783.t1	2.64084578215749	2.91860605694272	2.68706292854784	3.0060354959522	2.99446495570408	2.99071366517837
g85784.t1	0	0	0	0	0	0
g85785.t1	3.35429360775063	3.45549109457731	3.29569114385942	4.03311672121402	4.05294889375854	4.04716030356927
g85786.t1	5.54022926590904	4.8043227997339	4.74124557639747	4.86165444055458	4.99510077428053	5.05735733883451
g85787.t1	0.00531087207120798	0.0230594305934922	0.0689679167842619	0.0609300291384213	0.0610434334471871	0.0406357728803254
g85788.t1	0.10445475466822	0.104845204053829	0.212371363229729	0.0353198561036215	0.0212295438203148	0.0195709808131526
g85789.t1	0	0	0.0259317027910305	0.00983300561715543	0.00983873718764512	0.00983300561715543
g85790.t1	3.7233811897253	3.14508966138855	3.80986951084353	2.60620531294249	2.44659026115122	2.14021848039704
g85791.t1	0.697290764953555	0.515570163341446	0.642267196331178	0.527996126477473	0.558820112299634	0.640932753364822
g85792.t1	0.0431022853772694	0	0	1.43713130740274	1.45454915540049	1.02582613280087
g85793.t1	1.90413607499376	1.52071641516979	1.49997443265803	2.38287029467129	1.95435974451587	2.20459900022079
g85794.t1	6.79324489768891	6.8192199665131	6.80026412006034	5.94811542135999	5.69122029994341	5.98374524535121
g85795.t1	2.75615566133646	2.73106743022869	2.59099883473187	3.56478079868456	3.48059576641258	3.61881503104518
g85796.t1	7.29874125165122	7.25269617808252	7.21407035346987	5.39371265839421	6.11037147084168	6.42340294953304
g85797.t1	1.42122006704593	1.24749008274361	2.27813495824163	1.55975512078923	1.70499542908621	1.88598076058747
g85798.t1	2.63246412949088	2.59014519947327	2.48123615814442	0	0.0586988543597122	0.0389670856393186
g85800.t1	3.89802614148811	3.91360014036975	3.83240326293429	4.5615445711989	4.49792526686316	4.59193212969863
g85801.t1	0	0.02432393492672	0	0.278545058573576	0.249066640827095	0.0938048862436542
g85803.t1	0.497928076281213	0.606196783270129	0.557445382030748	0.16507710438507	0.533658029756177	0.130523695690378
g85804.t1	0.404332033144666	0.484930042354727	0.305953015983859	0.118669363790929	0.0899035128865065	0.11867733641986
g85805.t1	2.18182832849147	2.6332844920863	2.46790703369264	1.85370149098127	2.27979278320697	1.83175120249588
g85806.t1	1.13155326834311	0.87740424419834	0.982793202942654	0.553225812741085	0.547811074631342	0.435231731667619
g85807.t1	4.00690765144041	4.1598057178837	4.22061993530113	4.05536018707558	3.63944148936546	4.17315238453168
g85808.t1	2.70731826664737	2.75209859008366	2.72128821723523	1.93320323082701	1.97434134607641	2.12709769946528
g85810.t1	0.26356209525228	0.263560893445573	1.35736620168281	3.25199594231748	3.1830020941339	3.58496454453768
g85811.t1	0.893557922468414	1.05812389247255	1.29917137804795	3.6665248332798	3.04063840280209	3.05178675169095
g85812.t1	2.68924905676832	2.78255345623757	2.93508459832311	2.69793746988316	2.49875585007513	2.68895220098762
g85813.t1	1.30431360687429	1.52149353107872	0.623881841087494	2.08008524666249	2.34916822415532	2.42426318763083
g85815.t1	1.90409830001525	1.70330007549785	1.30218216026215	3.07240854597193	3.17027152723109	3.74929955588256
g85816.t1	0.446533624211194	0.649851788789604	0.567911429110526	0.153241115792565	0.153241115792565	0.204336068507038
g85817.t1	4.01978498709197	4.00868381365284	4.32209839498517	2.68064954551704	2.34219744079121	1.794864981488
g85818.t1	1.39240810361711	1.28463968252201	1.21300192687091	2.09412592077367	1.95209943561911	2.00052107946921
g85819.t1	3.85236825561906	3.88523444177597	3.96839548342557	3.69730655796984	3.07155246114349	2.92279821196446
g85820.t1	0.00654506539589689	0.0691480763415315	0.111861958693579	0.00640431437984759	0.00640431437984759	0.00640431437984759
g85821.t1	2.80519235096974	2.76630426133831	2.6552192319751	3.62623422440468	2.99011858082347	3.17527468262769
g85822.t1	1.02308853658772	1.67817334104164	1.67367084009419	1.77701775651247	1.90576331430366	2.05572771480476
g85825.t1	0.0292563902401885	0.029252149034053	0.029252149034053	0	0	0
g85826.t1	4.49633329891922	4.47336066277251	4.45295369199055	3.4477608774081	3.43604360918353	3.50803179342896
g85827.t1	1.49709624958633	1.73762187111812	1.52086372737492	1.61117804692011	1.63026380454881	1.36098280303442
g85828.t1	0.496033798096804	0.478021254074494	0.492382372131482	0.265530512157418	0.261781121426859	0.249381017601715
g85829.t1	2.65796783240995	2.80780167614221	2.30756695898354	2.96607861059174	2.98796093121769	3.22855659632686
g85830.t1	0.927284363377221	0.879085430881431	0.977693894677993	0.150592169341025	0.158459832001991	0.261748632211466
g85831.t1	3.96130604865087	3.725053667945	3.81514655271102	0.424207280094847	0.350484800249696	0.050434828679726
g85832.t1	0.745529929638478	0.760784711793682	0.647151463129184	1.00911351271089	0.938233089732742	0.961935909213805
g85833.t1	2.59653256238354	2.75557534339963	2.82635241997447	2.36468644271932	2.33324023643683	2.36508302796169
g85834.t1	5.14046501544929	4.97288382140395	5.03261169250833	2.51838003463346	2.47568259533315	2.59117864688575
g85835.t1	2.38581782089159	2.2752559207349	2.25375000702597	0.807156228658771	0.776203393708177	0.739167197316067
g85836.t1	1.8283980183998	1.82447256423701	1.84370291312294	1.38579490940064	1.69607485111084	1.76605996147245
g85837.t1	1.9750038920994	2.23172331442419	2.10678213492469	2.43557925890494	2.22182357821099	1.96316631619883
g85838.t1	0.0345636671980419	0.0284262900263902	0.0329246019828634	0.00018032560999518	0.0459112114710716	0
g85839.t1	0.120885386722469	0.0883682301224957	0.100135325330265	0.249021724266472	0.239914899417795	0.190555444600999
g85840.t1	6.63696795560585	6.02401791140956	6.75884922852612	6.27517651322801	6.55401474435779	6.6493917090263
g85841.t1	2.7805790830417	2.49160967711199	2.50384456047273	2.88171238211043	2.37655544586364	2.67859681535159
g85843.t1	2.08926830470244	2.65751928019143	2.57103236743187	2.74758461536792	2.65036385695452	2.4865416511178
g85844.t1	0.225214456354929	0.358965575267025	0.663178819469939	0.607511652818314	0.440554671483655	0.46755494890853
g85845.t1	0.303703607585013	0.181995568175563	0.387867616274222	0.622396267545852	0.674738135761445	0.657476292329917
g85846.t1	2.91495212396226	2.93594678732352	3.18682997554576	1.59165500483567	1.84233123307842	1.64803279974472
g85847.t1	4.31985756871678	4.00136756752843	4.41629592711549	2.23321501355241	2.03149894801005	2.2478540100554
g85848.t1	4.4974680250296	4.36418691508733	4.4465366016758	3.87210132000088	4.2558048755861	4.04035390514142
g85849.t1	0.285531241818401	0.285528874528625	0.978119465090359	1.45002824365531	2.58281730224091	1.6008182730277
g85850.t1	4.56119787082463	4.43507654425545	4.58952849068969	2.20363468290754	2.3339351700539	2.15262313871432
g85851.t1	2.28264915111152	2.18531789981042	2.32023222040149	0.767025891886951	0.88896334962973	0.719604904389175
g85852.t1	2.25640534406654	2.37646765276854	2.37108792354844	2.75631025949223	2.73946686120118	2.8420177874545
g85853.t1	0.0264049015096613	0.0285224760139176	0.0264034849786564	0.0133907932666516	0.013395081358882	0.0133264703536984
g85854.t1	0	0	0	0	1.44269431942324e-06	1.00988299404894e-05
g85855.t1	0.055748188100695	0.0556787859206706	0.0557468000898127	0.985191456465426	0.970585700379252	1.1149992732725
g85856.t1	2.48137877328713	2.43162429677944	2.54906609426526	3.99408836397049	3.65856922676351	3.63239200273094
g85857.t1	2.66893625397212	2.22606794732457	1.86354244763323	1.99561620966811	2.23610070315808	2.30257173809687
g85862.t1	0.977848462305332	0.873433678316496	0.687403847649369	0.830434635635922	0.794708638748344	0.701038867035766
g85863.t1	3.87672271545507	2.86629141317711	3.45733215086549	1.71026313434901	1.73678798747476	1.8187822684424
g85864.t1	3.91237950188927	3.89057023578531	3.87626821677814	3.78074620162419	3.80080000762161	3.9215482990964
g85865.t1	0.50290898966661	0.780201735346246	0.57467992373599	0.131245725069316	0.121126832412744	0.190183725470328
g85866.t1	0.0319061191064812	0.0969567165131102	0.0319061191064812	0	8.65614427685549e-06	0
g85867.t1	1.92238740378742	1.33293645561872	1.93454329828892	2.90470816788997	2.6300433543198	2.93017907213794
g85868.t1	1.95608788567829	1.63184604909181	1.40789709244456	0.593392019223328	0.640673674741316	0.603553948806781
g85871.t1	1.49845002230009	1.4734035271264	1.12190064557711	1.57003783198539	1.70722040579626	1.49069796501916
g85873.t1	1.60662273139119	1.30743027391245	1.30106080577982	1.72010988555413	1.73152953372753	1.97080912148482
g85874.t1	1.70569751622934	1.81201676747223	1.51157126595399	2.20329200721533	1.65775111816975	1.60792206726114
g85875.t1	1.44269431942324e-06	0.00267660023607488	0.00165958708281009	0.000125509008994535	0	0
g85876.t1	3.34322672783065	2.87716391466548	3.26549360653238	2.2608281012902	2.27580895111427	2.12404982684584
g85877.t1	1.16803672112411	1.02581479596676	1.08416633865672	0.232470431273773	0.413576752634931	0.334243318063179
g85878.t1	2.92277481102789	2.98086160150081	2.94164665683101	2.86483292144731	2.80284336909181	2.96388024095107
g85879.t1	7.91557005934162	7.85931999052811	7.74870767235743	5.89739320760377	5.75031075419519	5.95093903296966
g85880.t1	0.96633521970967	1.23357642401815	1.80187878892231	0.0406441886130857	0.0406441886130857	0.174691477644568
g85881.t1	0.0898099779073201	0.075805057461615	0.205486353934238	0.0149451061095198	0.0261938230530131	0.034273478338443
g85882.t1	0	0.0207930401662401	0.0247863162758365	0.887295201026319	0.232973818340507	0.158095265000398
g85884.t1	0	0.0227541372262399	0	0.492964761381582	0.507925523165519	0.433335527616913
g85885.t1	1.20519417571079	1.63816792795765	0.90158790282403	1.45749921215234	1.20620497318689	1.6158494174366
g85887.t1	7.01834554840421	6.98537753641648	7.12499134100061	7.31402043926404	7.10304203618244	7.03953105583391
g85888.t1	1.87979044372353	1.62090259578748	1.93316583155036	0.68987880617551	1.08749407101674	0.853560578097794
g85890.t1	2.62460884914255	1.66604165593429	2.54603679668221	2.92226503302584	3.04790896093753	3.08479308399679
g85891.t1	5.35206458369579	5.35723721644535	5.3791957701116	5.85080624761285	5.96136738463407	5.87054823844896
g85892.t1	2.6720195198468	2.68705239954022	2.70932151877289	2.11928013886458	2.07455647096929	2.21378803356442
g85893.t1	3.34524974220408	3.28549795144915	3.26072168627767	2.77026369475581	2.70404704700274	2.90170412487713
g85894.t1	4.60807937367815	4.43323903592206	4.96537713329936	4.66537514658593	4.62649310533231	4.73391091827273
g85895.t1	2.41697833124024	2.44310161982561	2.33362638379513	1.21755706966746	1.60713853353942	1.28539097319554
g85896.t1	2.06444073436353	2.08172240902296	2.30583601877668	1.66993292888361	1.62061596780359	1.86523945992336
g85897.t1	2.99085904048777	1.26617785730995	3.20221333183063	2.35545554816968	2.27574370694357	2.37303899121251
g85898.t1	1.48875663757081	1.09446107218146	1.2229800968062	1.32902540355622	1.31590585257228	1.17406887661742
g85899.t1	2.00707527180783	1.83790571115425	2.36061008971203	2.78960093656629	2.54998847488901	2.6503280089065
g85900.t1	1.03154976246402	0.969710822882445	0.95795618924187	0.555104446272325	0.6965912501137	0.878973255804282
g85901.t1	1.90030690952735	1.84575779029852	1.79700052286117	1.40943221359825	1.3998256963654	1.75857565572397
g85902.t1	3.35975574391522	2.9391152206974	3.03861229348762	3.73000416060123	3.80164675088575	3.78518109499574
g85903.t1	1.74121024473917	1.96508275658848	1.77421355669314	1.6528407291425	1.87237608603959	1.78423175063498
g85904.t1	2.58847383155807	2.73201667863197	2.8134653795628	2.32604601186506	2.11502458408575	2.62842203395043
g85905.t1	1.33214592489885	1.32807298927604	1.11131848698462	1.33812828603447	1.23976768099416	1.83978064996911
g85906.t1	2.02477958018806	1.86072606921629	2.00407166579303	2.56080542573348	2.59490416348615	2.42649905619063
g85907.t1	0.555805359344071	0.861339259376014	0.728595369067477	1.53961444462984	1.30754743333765	1.08479631481413
g85910.t1	0.911162336860297	1.14810696085238	1.30842553463533	1.20538625670968	3.47192826122852	1.18100774650944
g85911.t1	0.145395735371397	0.146726898954291	0.036283879704397	0.228004703961588	0.157859928153026	0.215115695976017
g85917.t1	1.30240269997468	0.453598699723056	1.12539586355511	1.60118066673317	1.85984713253924	1.82338008093038
g85919.t1	4.26655569101989	4.15826527845222	3.9304126236868	4.06321299359398	3.92774279188871	4.10506268952084
g85920.t1	0	0.358126153357702	0.197637711835046	0.0770447002045781	0.0770296557404624	0.272067395188339
g85921.t1	1.24805021323548	1.16685231778022	1.05008650373374	1.51597983585375	1.70504366150154	1.16120147338667
g85922.t1	5.64383417408042	5.57426633051911	5.63150070704159	5.14314852671366	5.09697294567033	5.11244588746746
g85923.t1	2.60490348069852	2.6210580828887	2.56199300725298	3.0276261418662	2.90972549345982	3.04864406605746
g85924.t1	2.48319665572734	2.74084274419034	2.47647890093885	3.65403837841482	3.43488959028071	3.66414089932489
g85925.t1	0.407730168444576	0.254713758777651	0.477750885006338	0	0	0
g85926.t1	0	4.32807863051648e-06	0.0214783060353268	0.196512623790397	0.0315250612168886	0.168179888400788
g85927.t1	1.5133007319073	1.54994708759516	1.53247057261421	1.88520573700522	1.6932978196302	1.8906000012827
g85928.t1	2.17636905304436	2.30900209876019	2.19185476055552	2.85858640201685	2.52004804222712	2.87023430392186
g85929.t1	0.000618783452978812	0.000618783452978812	0.00877944284644767	0.0981459776585401	0.162714053500513	0.0773441891590304
g85930.t1	0.849418863176275	0.280325664846516	0.657343662131774	2.38983742936212	2.39630199750205	2.45071005516243
g85931.t1	4.747394811842	4.83317280529605	4.72495803930854	3.84840340875785	3.76938827410395	4.11518468134355
g85932.t1	0.398409478036641	0.453784100899763	1.53818005270767	0.239198824685391	0.172122635222391	0.224545376088152
g85933.t1	2.36459792435194	2.6041652856149	2.67367558839252	2.30964478348668	2.23260304783445	2.07480134345951
g85934.t1	3.64301641231117	3.6020723525646	3.55700245561234	2.85163392100066	3.00169345104095	2.92745106426918
g85935.t1	3.93865164231692	3.95960770379619	3.93752773084267	2.69772200790589	2.50080689601825	3.47176169222403
g85937.t1	0.460635635290032	0.922884392628552	0.94203024154207	1.18913126629061	1.24170475298027	0.457402024763515
g85938.t1	0.247238500021238	0.290011472114838	0.110570377847495	0.00745387140893387	0.122310923064463	0.0734336351783231
g85956.t1	1.97950847051636	2.43487318146182	1.9329195009821	0.946051080248515	0.898625522303592	1.656119229839
g85957.t1	2.26740335767874	2.24644578837338	2.18917112698948	1.87758367985134	1.89206106277148	1.757776409862
g85958.t1	2.47641072264695	2.53842294207546	2.67226850400935	2.4131713389921	2.30291384807931	2.38806221059987
g85959.t1	3.0112490858063	2.56623406309857	2.77015076709684	2.54044543145579	2.43815469759801	2.28476314839645
g85961.t1	0	0	0	0	0	0
g85962.t1	0.0444598697795914	0.0769899923103173	0	0.0890641923335327	0	0.164821025955124
g85963.t1	0	0	0	0.206066780922023	0.178743956823206	0.336878626729574
g85964.t1	0	0	0	0	0	0
g85971.t1	0.636326249057086	0.483075379976509	0.769479786080693	0.527991123798616	0.496232236328584	0.603772313120395
g85973.t1	0.315672877999165	0.234573668095723	0.234108863945984	0.110464809792682	0.0316704396195662	0.0790988472875873
g85974.t1	1.87667567112255	1.89957009369087	1.80156636164026	2.29984101652322	2.23156143417671	2.64367197471136
g85975.t1	0.587051932957342	0.946002405303533	0.896736846810129	1.29578825286151	1.44482818175867	1.27393416586549
g85976.t1	1.62371191126759	1.17809441189308	1.76376423736686	1.871851926244	1.77767514329917	1.85664991795259
g85981.t1	0.328156307536541	0.278917289481129	0.328559614813715	0.41976323337364	0.541660538850775	0.439134799047418
g85982.t1	2.00579411483873	2.13984992867822	2.15791036070928	3.14511917907695	2.99776443587327	3.10397829012148
g85983.t1	2.09965372926471	2.12822377246464	2.03455556805812	2.31981848723864	2.84661386146281	3.00111423186967
g85984.t1	1.87525595902871	1.74280561763032	1.86052029028348	2.45944316015146	2.03608549829357	2.61600144944574
g85985.t1	1.62881837986592	1.45288320705694	1.7170268790492	1.34878366594404	1.57973770863645	1.3108286926467
g85986.t1	0.394832388755326	0.0633372644633184	0.324795629262509	2.88538719647466e-06	0	0
g85987.t1	0.0920734480017226	0.0424762466409707	0.101012621726129	0.00676047403370812	0.00675616617613074	0.00675616617613074
g85988.t1	2.51376283596342	2.11749557795424	2.30814007924351	2.5733064137315	2.54774199095964	2.75501295774396
g85989.t1	5.68584390951796	5.65310081452142	5.64475473776147	5.95946899827848	5.74661027816127	5.82041056659755
g85990.t1	0	0	0	0	0	0
g85991.t1	0	0	0	0	0	0
g85992.t1	0	0	0	0.0180572656263957	0.0180572656263957	0.0180572656263957
g85993.t1	0.0651890124992117	0.0651890124992117	0.0651890124992117	0	0	0
g85994.t1	0.609429704609882	0.408919420299768	0.652509440183664	0.21856544472887	0.332271407607468	0.227065771030964
g85995.t1	0.265546114251557	0.263249591795172	0.104193054184593	0.24061962931176	0.219027845996189	0.182485093834103
g85996.t1	0.334943487752807	0.394067380600105	0.282860838518989	0.294000164677704	0.303738672001835	0.29451076906757
g85997.t1	0.559765886991185	0.522379214152085	0.579129932968028	0.805904078167321	0.694851672831544	0.745877527193416
g85998.t1	0.103135032033644	0.111833922164391	0.17510426611087	0.0320387600886509	0	0.0602770894845298
g85999.t1	0.403282994644531	0.372004844312146	0.334719287386036	0.188593355513075	0.138201094861563	0.195069112402813
g86000.t1	0.0781602886522213	0.14463246780967	0.187182443865105	0.0832732877898226	0.0297200202578089	0.083271926009713
g86001.t1	0	0	0	0.101635286041504	0	0
g86002.t1	2.64847993893337	2.99799325888476	2.90833622095407	3.17022360841102	3.17983538133989	3.33280558969197
g86003.t1	0.0491637328731452	0.0877180908267484	0.134261689568969	0.0851377204125626	0.0210447212608972	0.0418625490866903
g86005.t1	0.47688557066043	1.26735181650308	1.70005568819934	3.6151534193632	3.38864390764579	3.71949418346265
g86006.t1	0	0.096508804037929	0.257752902069984	0.0741176513962958	0.574971465822355	0.426939912179496
g86007.t1	0	0	0.188926251012472	1.4426878274713e-05	0	0
g86008.t1	6.17055347882068	6.13004715437549	6.11854682060234	5.98029187248771	6.05794761296969	6.04701320488521
g86010.t1	1.97281137281328	1.90195391268566	1.80959224904406	1.81216138603306	2.35977640254474	1.6726489140905
g86011.t1	0.0302922847601173	0.00565580537664366	0.0330035678461411	0.0391229489138709	0.067609807620204	0.105725004943991
g86012.t1	0.577547260128661	0.500121837889767	0.148140159858672	1.09414889734789	0.607993534656814	1.15406013566754
g86013.t1	0.442462650040067	0.31389941584682	0.266541898830991	0	0.14178720827698	0.024169301963883
g86014.t1	2.95126345035972	2.76433957264953	2.89134880027669	3.39304985110917	3.10494933958264	3.48601924098538
g86015.t1	0.940083287925551	0.738441005040497	0.697578126314903	1.73879377265768	2.13712903020863	2.19315006806758
g86017.t1	5.31534142567343	4.21991504299993	5.1213882148328	5.94832400849468	5.95791211522722	4.97739418958188
g86018.t1	1.87697971346285	1.63644133588334	1.45953129230598	3.30621658963767	2.59525849609135	3.33985385006627
g86019.t1	0.924487593471985	0.0474532344385161	0.0467732155089709	1.0406785523457	1.12675022542304	0.828286300850472
g86020.t1	0.0382956981815445	0.0265961204285388	0.0430322721655521	0.273719971111376	0.0728041634357391	0.0430252706575033
g86024.t1	0.425776168727633	0.308946781893281	0.404499895736151	0.473829503602518	0.745931724215218	0.583671191826223
g86026.t1	0	0	0	0.0417924756839211	0.0216104879315046	0.032835760219997
g86027.t1	2.45475732953471	2.77010698939085	3.04222722619602	3.15733092666495	3.14774904658247	3.25856626001028
g86028.t1	2.84575678687047	2.86113138375301	2.85974557528396	2.14588870896783	2.09355780997828	2.12738499596658
g86029.t1	0.967380384047998	0.959790182201565	0.957054295403938	1.31036688003006	1.02471682670116	1.10887634781489
g86030.t1	2.5875980597772	2.30444679080253	2.69776492498374	2.29465427048632	2.47450379576041	2.30462522631162
g86031.t1	5.71690002369773	5.63063640769107	5.5336890490678	6.46449378378811	6.58080024819822	6.50468310378644
g86032.t1	0.109466208289653	0.00640000545865198	0.0991201175361996	0.0437700406502625	0.0577843495413402	0.0872075465057738
g86033.t1	0.0285309627049431	0.0285253049164729	0	0	0.00871491400176567	0
g86034.t1	0.292340040276835	0.381905729312451	0.323350467876609	0.837103611405585	1.23091619010939	0.571627303690358
g86035.t1	4.17821626369084	4.22616415316281	4.06176436225547	3.84571163188568	4.01048384111372	3.99856786542356
g86036.t1	2.92865911739511	2.38044049273874	2.45711068603913	0.208275021522806	0.308419127072761	0.0545109406228599
g86037.t1	0.0064703828933477	0.00645602043039756	0.00883966716422723	0	0.00926260047355509	0
g86038.t1	0.00688252465334521	0.00686960213530684	0.00971836942529195	0	0.00991611116067707	0
g86040.t1	0.304264536011791	0.304397724469929	0.304164052370972	0.533310169150562	1.22912581719455	0.50465801638274
g86041.t1	0.988621433999846	0.938441628410954	1.16156332162366	1.8389255542253	2.17380479729982	1.66854487933692
g86042.t1	1.44313610765253	1.16018768612319	1.20509280669882	1.01700327786015	0.659757451767546	1.05597094654179
g86043.t1	5.43481271402019	5.6809250827329	5.76017252753078	4.5884491852534	4.93676140486061	4.84172922852393
g86044.t1	5.33417873260229	5.14073211912078	5.09260633177161	3.78380508023512	3.54826608066399	3.7056455460624
g86046.t1	2.32645825084884	2.31152026262814	2.31969162767764	4.52937445388803	4.00601080293827	4.59009051271775
g86047.t1	5.45045289591866	5.3764346595202	5.28859731806391	3.9634801351917	3.99659672902976	4.0263134438727
g86048.t1	3.0787409828298	2.70913951984246	2.55241051880219	6.15886497342318	5.74444667247341	5.83204427109027
g86049.t1	2.93553612375634	2.84748385710399	2.71200867890209	1.49210339823476	1.37597079877139	1.31849906498942
g86050.t1	2.06232932621167	2.14356941805855	1.88548104494881	1.06878911024718	0.897966818755224	0.915884157941865
g86052.t1	0	0	0	0.00648043653233909	0.00648043653233909	0.12676674224343
g86053.t1	0.381542535895998	0.38581975316937	0.350019664274104	0.275617381075536	0.401889276620031	0.329913488820837
g86054.t1	0	0.0340593209730861	0.0166146973314873	0	0.0071509996767931	0.0071509996767931
g86056.t1	0.0557162635125443	0.0277245040678698	0.166945486680572	0	0	0
g86057.t1	0	0	0	0.00345688053083048	0.0940846971791642	0
g86058.t1	0.29972528066852	0	0	0	0	0
g86059.t1	3.33336347704897	3.59589447671107	3.2245638972453	2.45818012822633	2.937389781711	2.8889380300159
g86061.t1	2.07688672550623	2.08418062842198	2.3743072603655	1.41073944621506	1.92174555541889	1.87305169531753
g86062.t1	0.313172699198506	0.337740773382658	0.394919071407537	0.502563817714495	0.309818794674762	0.307740929564193
g86063.t1	0.506406956503045	0.439628456238708	0.414948410109413	0.556275388955589	0.528148199635826	0.379486777414475
g86064.t1	2.26096114664294	2.30798742481615	2.62081605045826	2.99909983820109	2.89789675091728	2.97948743495416
g86065.t1	2.98432010722694	3.02985515873757	2.86586538041302	1.04877604882868	0.949041811222087	0.567901696762546
g86066.t1	0	0	0	0	2.88538719647466e-06	0
g86067.t1	0.748946343517168	0.619082408910378	0.739145589727506	1.47234115500336	1.4863261702047	1.37776233705482
g86068.t1	0.855048051482161	0.683391042175281	0.417144458795198	0.494563072664603	0.494290665292439	1.07380104292122
g86069.t1	2.72263498476878	2.50738111405249	2.25092520261154	0.0374243951759252	0.188455364898339	0.270995313471689
g86070.t1	0	0.0225808722551226	0	0.0124113450195645	0.0484342984479342	0.0484342984479342
g86071.t1	1.8256912082258	1.81680488434035	1.77563551000795	2.04214946417046	1.92401206674809	1.82546815893188
g86072.t1	1.51573818350494	1.4761452373064	1.08840418961157	0.9805488907154	1.12737112779454	1.26849966970836
g86073.t1	0	0	0	0.246674406363694	0.195569340518187	0.179663910521801
g86074.t1	2.19949237948789	2.25598316221271	2.55204156736862	2.9185505320259	3.10407174997494	2.82451064971839
g86075.t1	4.17217081110947	4.05981824681963	4.15822382739953	4.57365712350054	4.54488662172465	4.7502203768278
g86076.t1	1.34091371401115	1.37338261408186	1.13960439348823	0.843524037321253	0.867440263083344	0.991232121554444
g86077.t1	2.18014658781714	2.09003397727591	1.86507590780224	1.71266136600767	1.5818515839416	1.45789734942405
g86078.t1	1.04115605338119	1.08430786913786	0.987260464317613	1.87354234778238	2.11733864632871	1.83047479510462
g86079.t1	3.17242142781059	3.16717484929867	3.39891890783142	3.10977324823573	3.15295567896281	3.09439232519073
g86081.t1	0.595698425507876	0.744042229828624	0.506583663402217	0.606365471870873	0.684323244908514	0.601332350456979
g86083.t1	2.37825552215433	2.19677572632343	2.24936918419561	3.56193791473355	2.71806807017222	2.82968235174276
g86085.t1	1.9978968217245	1.99704558358999	1.98097033074878	1.71221409255399	1.2247373672076	1.27770212986956
g86086.t1	0.577537592567131	0.026710839615591	0.0157187808989708	0.392551532578143	0.560754077877307	0.43599655436163
g86087.t1	4.24175523591182	4.01952205555144	4.13302348257759	4.07886315503234	3.86048254771861	4.27368789882527
g86088.t1	1.3078901137551	1.68292201885949	2.02667932815503	1.35857799407408	1.20425154456412	1.37160012170624
g86090.t1	6.87760551882723	6.63896238531678	6.80764018679732	6.30529124413164	6.38832610100017	6.40784448900107
g86092.t1	2.39881988132313	2.41904964056428	2.60368449666315	2.960280200524	3.1542194435883	2.81892845941741
g86093.t1	3.55654676377118	3.74190150924357	3.87788988609733	2.56212053042411	2.38333380919947	2.55581959004574
g86094.t1	5.0895982309464	5.23854892518964	5.32503886809466	5.94489343542205	5.81564031281789	5.97528655156008
g86095.t1	1.69729788295413	1.77116891129034	1.54973027760829	1.50192722218261	1.48523874930778	1.54268646038733
g86096.t1	0.256961119033291	0.290155421744092	0.405251767637617	0.0846725183244788	0.01315492856389	0.045649854052886
g86097.t1	0.496265988569374	0.439034770329683	0.681498741147645	1.12269789537211	1.20686573690726	1.18414570008896
g86100.t1	0.0242189565566732	0.366857643275513	0.0818059053108848	0	0	0
g86101.t1	0.119844850792636	0	0	0	0	0
g86102.t1	3.31263163225118	3.41272083604525	1.7257280707753	4.2809716757798	4.30055851808758	4.5603644470406
g86105.t1	1.2876862307534	1.24568245265793	1.24277077243123	1.13891405204396	1.10538106130785	1.11905797818061
g86106.t1	0.00239000760853667	0.00371592088744066	0.00371592088744066	0.0732032721567075	0.34302798105255	0.473113583397044
g86107.t1	0.977542973812847	0.892422891148928	1.4648010306555	1.2368574937197	0.974282601551385	1.04583923808265
g86108.t1	3.17639554391778	2.72143719101871	2.91192622840128	2.224603099577	2.0428785812507	2.08411734410126
g86109.t1	2.62739462029024	2.52596561520655	2.46487472488993	2.84213065986733	2.79685499926952	3.05982162055931
g86110.t1	1.00019619318473	1.39499642304771	1.00303943987729	1.95122185289717	2.0964177204822	1.6912616797534
g86111.t1	0.438022387453388	0.411876339750762	0.495498697156719	0.626484928396174	0.535976286124473	0.325948184904713
g86112.t1	0.0453311296013072	0.0452290669769617	0.0197915686605483	0.294027228892594	0.0762238638822575	0.347692866009785
g86113.t1	1.27515190588621	1.03802803930474	1.31517376852826	1.0590686484988	1.17798984544165	1.05466374464866
g86114.t1	1.60482095064602	1.33046374695299	1.55683010161215	1.75279696583042	1.81732118079927	2.02270762756612
g86115.t1	1.42852566483188	1.45852794627237	1.53850737256369	1.60710538375849	1.68017040114015	1.76870095533078
g86119.t1	0.0243906064116162	0.024396280438277	0.0283852675810166	0.0249536447827737	0.0249706601539906	0.0249536447827737
g86120.t1	1.707247356851	1.34971684920404	1.38290238042638	1.87863118563819	1.80941938355426	2.0116784688115
g86121.t1	0.961895173831445	1.21849290990385	1.60016221352503	0.815431152144528	0.608000160593636	0.889186922010208
g86122.t1	2.75915242417724	3.37490760123732	3.31221092027968	2.90638671851818	2.85678794038808	3.00144017260555
g86123.t1	2.17759350804971	1.93918632465835	2.01278747459688	2.25760869956865	2.10807075194259	2.2299422469634
g86124.t1	4.77979487882642	4.26893556668573	4.25190780446486	4.54747469234494	4.39663649443823	4.63545740695014
g86126.t1	0.145792214168987	0.515365283452542	0.18860854633391	0.987458397513718	1.4650832434979	1.23943837047035
g86127.t1	2.88538719647466e-06	0	0	0.0726025098317328	0.152731182147559	0.0702876486578725
g86129.t1	0.0378741656611201	0.0507482492420438	0.144511090629066	0.56385123865682	0.396923388957564	0.410434458834801
g86130.t1	0.560559428456823	0.610059351948417	0.803803999066448	0.231562662937701	0.234202082059587	0.45438122567743
g86131.t1	1.65632062792416	1.04281170833778	1.22102574810771	0.809662212520776	0.808651116340559	0.772518282266692
g86132.t1	0.734535781933504	0.315772563267188	0.807658268321199	1.81444255054604	2.17480299329323	2.2475113498032
g86133.t1	0	0	0	0.572205741625912	0.345945868843307	0.283857782771734
g86134.t1	0.199047237863254	0.17830033463424	0.140197535043005	0.244568048243637	0.227869200195989	0.252408392249536
g86135.t1	1.04027805885115	1.06782386003604	0.851363271897361	1.05398016818765	0.941136366780036	0.966928753381391
g86136.t1	1.07914528120679	1.01716081922649	0.885451759366799	1.16759172045702	1.01955390163757	1.90977425599351
g86137.t1	1.25041530700362	1.36425416387847	1.20765363172248	0.67363601876222	0.865082640337775	0.870150839603898
g86139.t1	0.0597858066123783	0.102573481813971	0.740229891224196	0.478956278186618	0.262324906339102	0.478175579983159
g86145.t1	0	0	0	2.02475192644549	0.415841938120866	1.71386294666077
g86146.t1	2.18096415991735	1.93590587705013	2.06594689495057	1.25675646418376	1.02757589671502	1.34127703064554
g86147.t1	2.89063424057246	3.17624106016485	2.78315739768703	2.8322664326765	2.76288071802045	2.77846260295521
g86148.t1	3.71985555568609	3.99860279484397	3.90670774647022	3.7841165599676	3.90096869849265	3.8652928182566
g86149.t1	3.83097943131607	3.46349403139976	3.70220205854539	3.36450982077381	3.58377876484172	3.57605793386164
g86150.t1	0	0.140984086164218	0.0747479202791208	0	0	0
g86151.t1	1.32355280846761	1.62192479811458	1.27906116131645	1.06841148055039	0.126916045719127	0.113244418113016
g86152.t1	6.30859552488693	6.25253175228374	6.18752530498564	4.56324063750607	4.99291396163427	5.63310200349821
g86154.t1	0.122518999843105	0.0584702824955212	0.177507083749113	0.00595324412684415	0.0233135557969947	0.096485865017502
g86155.t1	0	0	0	0	0.0818890559950897	0.0245140114561217
g86157.t1	0.421499623773466	0.00926833431060669	0.0663578943003151	0.306129223297026	0.286523977429721	0.428832746481555
g86158.t1	2.79094465058362	2.78912555071529	2.36042636588003	1.28485107808053	1.71407227394016	1.78741240372793
g86159.t1	5.17017112025153	5.079667047898	5.02022410755066	4.49466310033605	4.25327371471202	4.33511047150833
g86160.t1	0.575455624823317	0.544131222216487	0.246746146030816	0.851206536056143	0.832772568946034	0.58841986099934
g86165.t1	2.34807544819952	2.35541805354161	2.48552884271263	1.9604486927723	2.15751881554229	1.89170925215868
g86166.t1	2.10445441918517	2.29436137127838	2.60544052217293	1.86180930124224	1.97946639908524	1.75621032777102
g86167.t1	0.351044801515506	0.558629119813801	0.669848595354581	0.617203491317864	0.492345452213007	0.444883295889321
g86168.t1	0	0	0	0.00964385101560158	0.00964385101560158	0.0143481509047337
g86170.t1	2.53859850228107	2.42776464600517	2.54808786959047	2.47197506872842	2.47383807378963	2.35565202664092
g86171.t1	2.1290581038672	2.47506334615343	2.25288671070856	2.49009077828582	2.36735009609147	2.56199349586902
g86175.t1	0	0	0	0.00876653730840864	0.00943890554011013	0.00876653730840864
g86176.t1	0	0	0.0726916798675079	0.460930193667798	0.24081742920613	0.241034733627928
g86177.t1	0.0782668806265709	0.00997198978278911	0.0425252751379191	0.218416651411837	0.0311481383006367	0.114904020705854
g86178.t1	1.09398670193954	1.48405252102026	1.4092399374702	0.669794184009848	0.652535138447784	0.455963937160161
g86179.t1	1.34735327475608	1.66327675303075	1.41498952887122	2.18036017510091	1.96308824393051	1.96266635858195
g86181.t1	0.788625579668426	0.634421342850911	0.782505020964316	0.0228691623123047	0.0197403383610522	0.0197403383610522
g86182.t1	2.30395225433466	2.21716152725105	2.2132810173451	1.24344851697704	1.10967948847618	1.3428840929088
g86183.t1	2.07093332744478	1.96135032010933	1.88496123512792	2.0041378412146	1.96477196557053	1.77412540257724
g86187.t1	2.03317488070696	2.19668194647406	2.05566629317369	1.07610069814321	0.895093958412964	0.501466661199236
g86188.t1	0.795269896940695	1.29091740754084	1.54876014669111	2.21115427481265	2.43227610266621	2.48621262430329
g86189.t1	0.0129104462659203	0.0129104462659203	0.0129104462659203	0.0127588750319919	0.0123183701232939	0.271820062416642
g86190.t1	0	0	0	0.00577076482090114	0.0451144126781739	0.0710555617443092
g86191.t1	1.67699940380974	1.55963375077289	1.7291903382102	1.25557626494291	1.26115948786087	1.3652731597625
g86192.t1	2.24801741332297	1.97389703123851	1.73128318385117	1.53181061794995	1.27581520724958	1.4220521141445
g86193.t1	2.08811818511795	2.13072070852984	2.02568016425108	3.26613586967779	2.91559700114724	3.17149652250124
g86194.t1	0	0	0.000481779690926647	0	1.15415141611282e-05	0
g86195.t1	0.0350945898735579	0.0350945898735579	0.0350748774048279	0.0234427307787142	0.0183307917549785	0.0521056187499183
g86196.t1	0	0	0.000480337476863946	0	0	0
g86197.t1	0.20611555617408	0.127874919161198	0.172490075747509	0.03791772972797	1.15415141611282e-05	0.0371882095277538
g86198.t1	3.35404121325581	3.6280645527267	3.60700225939106	1.33565360688636	1.70917989249592	1.9879091035896
g86201.t1	0.410249915589698	0.439000716417803	0.672690547176583	1.18790390367341	1.43705298535546	0.807601395755008
g86202.t1	0.461554751955533	0.292582702467235	1.0614153923242	2.99012729645941	2.64270180284923	2.42923297993179
g86203.t1	6.2381223256279	6.56199570990837	6.97031859405829	4.58091349095014	4.53825953021255	4.65202860321101
g86204.t1	0.0473066455490505	0.00927120122058682	0.00516281289904561	0.73943164798069	0.811435682013167	0.998037321658812
g86205.t1	0.573436576511152	0.535430914871279	0.409551694327004	1.66375630373687	1.3867728786821	1.40280129373101
g87986.t1	0.915134600664073	0.802902083422473	0.735262208822838	2.76955637661397	2.82725829656207	2.71325854160969
g87987.t1	3.63009217786124	3.37199620472628	3.33811829990164	5.10438711132019	5.00769268794121	5.32864574106524
g87988.t1	2.676380706838	2.45996217053682	2.72731690071558	2.79410077854115	2.79165114679697	2.55470008838551
g87989.t1	0	0	0	0.167178061401355	0	0.109273627304134
g88000.t1	0.432647323929624	0.421211986566228	0.990004364811486	0.502222637440323	0.495524280112863	0.592411587920851
g88002.t1	2.15223891874161	1.8749196930173	1.76965031083245	2.34902154909517	2.17182201976346	2.33463262918407
g88003.t1	0.458032312980941	0.337518149088954	0.431796233160377	1.05924797145151	0.973804479028095	0.998462711029697
g88004.t1	2.08392441186346	1.57564633885852	2.07063593896485	1.53872041341909	1.52083758432717	1.59200391502366
g88005.t1	1.58071665927797	1.66869599656161	1.57471770161444	1.80754616952347	1.63392124817603	1.7645053982138
g88007.t1	2.05296080162967	2.14581014443401	2.11796826456675	1.89751189780987	1.92147441623392	1.778821696642
g88009.t1	0.504159673311428	0.320213154302261	0.305335537097203	0.0280457267019662	0	0
g88010.t1	1.0643020706338	1.04057475734962	0.885431454347629	2.35477485486046	1.95523095663908	1.97635740298342
g88011.t1	0	0	0	0.689701716937394	0.647602789472749	0.6588594929421
g88017.t1	0.305109023015072	0.456245780702478	0.336776962241999	1.52566850845016	1.56531592038685	1.56022826847259
g88019.t1	0.381142695956145	0.637352425200343	0.471415359582404	4.23822923578622	4.10188241128743	3.84216556603608
g88020.t1	0.076270390425118	0.0273664051151136	0.118362384071366	0.36557720655817	0.237245531654047	0.68294448513879
g88021.t1	1.29933903662751	0.967520567428015	1.00626067673763	1.86294407507989	1.70702952490043	1.61980690999778
g88031.t1	0.0698822345254028	0.0254555138912312	0.0970983466387591	0.217708432896245	0.179211652024164	0.220996041376138
g88032.t1	1.93731915418334	2.62164399908008	2.31016646319739	2.37442050410417	3.12003602590807	2.92251984939986
g88033.t1	1.36487886739501	1.77095248894224	1.59438468448333	0.837615521210514	1.20943714496649	1.12053574950474
g88034.t1	0.201172124874818	0.0888878593976969	0.0545776207334919	0.0443073801764154	0.0990554647301259	0.0666513443966159
g88036.t1	0.0493366230995377	0.242656158249281	0.126593636571736	0.139218000175374	0.445437499808307	0.79002714809702
g88037.t1	2.25630086707172	2.45627338368603	2.60215634680088	3.84593729234759	3.43872679263292	3.27613825508015
g88038.t1	1.24147717656744	1.28538268685871	1.32330319333557	1.793477679615	1.8540718705439	1.70358269899342
g88039.t1	0.536117571327012	0.467794897494176	0.506232259443062	0.484739322246402	0.493406523157975	0.414942999658769
g88040.t1	0.819376345408947	1.73897531060607	2.69829405657044	2.70388253831326	2.46829136001546	2.67696263237638
g88042.t1	0.0661828979937807	0.269025962893581	0.0507872479263155	0.502863175134299	0.29559020821096	0.883909326443795
g88043.t1	0.00899021696074435	0.0141253004855149	0.0177836876291032	0.224942911371537	0.218054523557567	0.121752811039707
g88044.t1	1.04961961641549	1.00824376597644	1.22399951256646	1.68852101376518	1.61196741411656	1.50827245775962
g88045.t1	4.23298908602678	4.22341459500994	3.52358579169122	4.63280743833469	5.26851344319372	5.30591351954617
g88046.t1	2.72747723412424	3.1771547953559	2.78219843619074	1.58615511644132	1.88299199264429	1.65197426159531
g88047.t1	3.95435946531617	4.05063934331591	4.06251895110678	3.75157308675854	3.43809852716774	3.30251003270404
g88049.t1	0	0	2.88538719647466e-06	0.834291329237822	1.04561840411331	0.485890476065232
g88050.t1	1.65422517067231	1.69473847865064	1.87139697459261	1.60342006564494	1.58741540036502	1.6988238829683
g88051.t1	0.927687143496602	1.25016665995662	1.12654341882614	0.414767690078251	0.726984631429453	0.369731127958646
g88053.t1	0.58541832033837	0.514381858782935	0.346192164706617	1.35221727166329	1.36934587014118	1.57747523523873
g88054.t1	0.515836564607087	0.280151029671016	0.429042789125087	0.0376914633123778	0.00728450074110332	0.037046198352744
g88055.t1	3.39113667778898	3.50964530238958	3.18756776349366	1.49323844413239	1.90866267521439	2.51959096644615
g88056.t1	0	1.73122366173127e-05	0.0878674180438077	0	0	0.160540753367701
g88057.t1	0.0180615398709965	1.73122366173127e-05	0	0.0102828646498721	0.0102828646498721	0.0102828646498721
g88058.t1	6.36349620767884	6.10183993833539	5.99265773230144	6.80617758908092	6.82479805320945	6.64925573195265
g88059.t1	2.51943824017105	2.7078814449879	2.38233302887382	2.34295006711984	2.3659939769025	2.40302034302138
g88060.t1	0.100899625743442	0.268593686102478	0.0936453562039792	0.0459852774229538	0.225167556782021	0.0570190455491382
g88061.t1	5.8914091005837	5.7542215447206	5.61793675064485	6.52626460165379	6.49147074751245	6.36992237513569
g88062.t1	2.66270158293139	2.18588874044892	2.43123087846426	1.94106535886535	1.74685620103129	1.93352618424349
[truncated: 11,792 more rows]
