# Supplementary material for: Equilibrated evolution of the mixed auto-/allopolyploid haplotype-resolved genome of the invasive hexaploid Prussian carp
Source: Nat Commun. 2022 Jul 14;13:4092. doi: 10.1038/s41467-022-31515-w (PMC9283417; doi:10.1038/s41467-022-31515-w)
Supplement: Supplementary file 5 — Supplementary Data 10 [file 41467_2022_31515_MOESM5_ESM.txt]

		Aa	Ab	Ac	Ba	Bb	Bc
g77246.t1	6.48976345897498	6.55758277311393	6.26720574195365	8.56505302399041	8.27889732111395	8.76447852716731
g77247.t1	0.7498259950875	0.835573258692578	0.754081077459333	1.21028973030852	1.18473350562786	1.18724579982525
g77248.t1	2.56462254016342	2.41358135587652	2.62985806618206	0.534535780591864	0.459185027866497	0.325883730576452
g77249.t1	2.6962582829584	2.76207258273667	2.73268729251042	1.60943774238097	1.59123275374653	1.75819869203447
g77251.t1	1.35011304301518	1.29776955284345	1.22462439803504	1.67888769880023	1.70242926482583	1.80313609004146
g77252.t1	0.470577470822695	0.455201211214336	0.497655281804624	0.609179092812163	0.849694280319827	0.465840764216515
g77253.t1	0.654036773959389	0.393368970245269	0.486311752172878	0.221868421788208	0.507254749292892	0.402870585645858
g77257.t1	0.118394281109066	0.14850334614745	0.160517519422601	0.127408769665644	0.0326058743937459	0.0325762545375505
g77258.t1	0.0335237884368299	0.138059509964326	0.0864875893028068	0.940451689858068	0.988545090753629	0.799320274220754
g77260.t1	0	0.0177651622435137	0	0.0529500237067364	0.0641240648189452	0.0792681873088626
g77261.t1	0.806132647838357	0.876252497815453	0.786364675736768	1.45914777325555	1.4446967472575	1.12594133054321
g77262.t1	0.711753907731005	0.37476574525959	0.394195824938445	0.673837699489078	0.612830879863256	0.622488106482307
g77263.t1	1.55549323003334	1.92694521269074	2.12926553961918	3.02353641089238	3.50539212313764	4.60883874666996
g77264.t1	1.57981685993384	1.21882207713861	1.00458624357881	1.29870933680401	1.26870506065386	1.40623950210936
g77265.t1	1.7303734538466	1.55484765409267	1.54392837964338	2.05004644097257	2.19592424608074	2.4031905401809
g77267.t1	3.52660896977159	3.39125355827608	3.55473962077888	3.24851555757235	3.19530586036194	3.29706812911766
g77268.t1	1.73434284459173	1.04845801435359	1.89473629116993	3.56260657860673	3.53002952891451	3.57580436070389
g77269.t1	0.579943782522454	0.609402281289143	0.524433833064407	1.56475568331394	1.44734538430985	1.62447292858768
g77271.t1	0.170517346585891	0.209736573958626	0.238847989437802	0.0504487599284433	0.0506354256833662	0.0504431874450993
g77272.t1	0.00456610981321391	0.0102312955737528	0	0.024362235943573	0.0593483548788864	0.0243650730154829
g77273.t1	0.319945046709697	0.577315220770027	0.319934644980141	7.21345717086418e-06	0.268047467059461	0
g77274.t1	0.383262466421382	0.314138478996152	0.238482394356239	0.112654766365434	0.135630739801032	0.122153188821825
g77275.t1	1.00988299404894e-05	0	0.00992327520754024	0.0361122321307522	0.0845187782261146	0.0366693088492684
g77276.t1	0.0153505520222203	0.0159228362735738	0.0187295910899957	0.00794751651921173	0	0
g77277.t1	0.580570027850148	0.430461918698577	0.480191692696278	0.322290454371188	0.104347396109975	0.169302905474361
g77278.t1	2.99955558148344	2.62846822936858	2.81198492479061	1.94617201165694	1.47953686852357	1.85066302660069
g77279.t1	1.49101981155144	1.41655171449011	1.30093140766175	1.63138324629888	1.72997556551206	1.6076792409851
g77280.t1	1.88403284431945	1.93624632075542	1.92766135680178	2.12729286918224	2.0893378048154	2.19422324417064
g77281.t1	4.90059340645727	4.79166854432974	4.74241049699545	4.53413819374523	4.51993831448488	4.67806739668359
g77283.t1	1.2392727703578	1.13592553308947	1.16218425064972	0.782563730177394	0.623476410688006	0.706394399021284
g77284.t1	3.02572622388347	3.29300490805764	3.58889773006852	0.589999283648007	0.220895776640813	0.475442917503244
g77287.t1	0.329509411789774	0.352187886754564	0.204103146107665	0.764410703747109	0.752604742831258	0.889117594908403
g77296.t1	0.492249045749081	0.238949459271661	0.100046489511586	0.187519465605908	0.153892219366387	0.169124564584617
g77297.t1	1.32006639468016	1.53289641481986	1.4920526232857	2.08971914828349	2.1490017648492	2.0540336711176
g77298.t1	0	1.44269431942324e-06	0	0.059036797303573	0.0166589080991695	0.0166574819665203
g77299.t1	2.04342220251781	2.27773069161938	2.26381565407864	2.41170201276284	2.29895268915202	2.5969613729677
g77301.t1	1.68446059959192	1.61258887847596	1.61405253208517	2.40028543585773	2.0068031929251	2.11458291327542
g77303.t1	0.0476416839845972	0.146305909490071	0.11753946255788	0.0309970591508304	0.0320909664923498	0.0044913247951677
g77304.t1	0.583103111804812	1.39710197578288	1.38032439545873	0	0.039928676012961	0
g77306.t1	0.0858338830402251	0.119299065771865	0.0823537936946422	0.0894859475399643	0.0706187668572862	0.187165970859719
g77307.t1	0.755927577455315	0.810283503948149	0.882272889469829	1.49893502788308	1.46775473496838	1.50976119871821
g77308.t1	2.03362985375835	1.80077071147002	1.56270498953434	1.70195131427954	1.90521532763343	1.85597694414678
g77309.t1	1.31824510253482	1.38951119534754	1.13839181921447	0.780375617330418	0.898420435345239	0.884430687607225
g77310.t1	0.165209629642481	0.0648883685725498	0.0389853407672983	0.0192934191541879	0.0582125762389966	0.125575725157781
g77312.t1	0.0727890746859035	0.151221085098089	0.318490388194436	0	0	0
g77314.t1	3.41187823744033	2.78313874448071	3.29037205656039	3.33551698470853	3.45170236889409	3.52723314262093
g77315.t1	0.878527607114149	0.18414316045259	0.379668644501205	1.11711851430932	1.21927943911353	1.10097966547871
g77316.t1	1.13108435387392	1.080401161426	2.17360462750147	1.58823946474656	1.21805886466944	2.28018785925609
g77317.t1	0.938617771174023	0.789797681274685	1.03694354790867	1.51780429054252	1.54585077478555	1.57964841689944
g77318.t1	1.66382278156708	1.74814603840861	1.96164925582107	3.96688308432206	3.9451876050324	3.88108086551382
g77320.t1	0.325528029010044	0.427218899312941	0.377232606707969	0.471176012445839	0.504872556000216	0.450960473323422
g77321.t1	1.4184037046954	1.23748846127002	1.38940931813536	3.49189515829192	3.65454999408374	3.61848347003974
g77322.t1	0.0467718188363864	0.0582555304786588	0.0585561743523451	1.25141249680032	1.15247290271558	1.34848625683564
g77323.t1	0.0123484088219068	0	0.0138781248234746	0	0	7.21345717086418e-06
g77324.t1	0	0	0	0	0.110766794049659	2.88538719647466e-06
g77325.t1	1.30553399958587	1.56359453456651	1.53740044435152	0.310827529576428	0.0563407467546921	0.0890614796823646
g77326.t1	0.87478516466397	1.58518513947595	1.57645489926709	0.36917274979639	0.660363691762158	0.3913597050547
g77330.t1	1.65890015524389	1.33677239288331	1.31372183359509	1.32291859774169	1.14773455886913	1.09421850061885
g77331.t1	0.384328369287543	0.563730212761459	0.482998996824499	0.859645998509473	0.735603624447206	0.780851795471444
g77332.t1	0.34538388447104	0.194331684204843	0.246124689175588	1.05268437460951	1.07593440771448	1.10106709877004
g77333.t1	0.169388860475651	0.125458024144616	0.0750834946210924	0.389883949553265	0.417191997469392	0.361046269860826
g77334.t1	0.613149712500994	0.54119861125162	0.815275382672049	0.417027766316834	0.412862801642877	0.404155429336343
g77335.t1	0.171641108068217	0.222847828885233	0.146797269109549	0.0865174814671935	0.0261456531713032	0.0551317799004484
g77338.t1	0.774590997857421	0.647719742856529	1.397898225866	1.62051415659825	1.47496551834931	1.46128494660592
g77339.t1	1.77367400284716	2.02931576581696	1.72326671657678	1.4313207509737	1.22378518614896	1.1362714608597
g77340.t1	1.19336300074078	1.45500915113819	1.18691251629844	0.856079763303478	0.791058046734904	0.861152629340791
g77341.t1	1.28291360729375	1.30610938646265	1.19846083611399	1.38266448630895	1.64037567679609	1.13401783080906
g77342.t1	1.35914161186983	1.25329648532067	1.43186735481653	1.02560504846528	1.04080477943992	1.30614147532318
g77343.t1	0.955906425829203	0.96814974923038	1.07137277323982	0.704507261702501	0.609961992018268	0.568420339423539
g77344.t1	0.0268722807969213	0	0	0	0	0
g77345.t1	1.58843041540075	1.36825877687121	1.4057108705802	1.44781773061872	1.12101871749788	1.20550261907728
g77346.t1	0.680308151754106	0.727429963762291	0.794772674791352	0.853105411310209	0.821759188292532	0.74288751671448
g77349.t1	0.0943887779598304	0	0	4.32807863051648e-06	0	0
g77350.t1	3.16568768088487	2.84562653598418	3.04291009097297	3.29113805466698	3.28048617394408	3.32528249772701
g77351.t1	0.34071949000773	0.45237297790826	0.323572983323934	0.473054340412186	0.409101960841044	0.517880364396201
g77362.t1	1.64431085560004	1.59446494724988	1.93795976055143	0.32871125675871	0.968872269017393	0.833305450516554
g77365.t1	2.08234936508293	2.67256677572886	2.80958422360482	1.30798684213471	1.31520971481747	1.47372457960902
g77367.t1	0.188927516628249	0.249675911141946	0.181264148997587	0.239297825469766	0.304793712253587	0.291278207759886
g77368.t1	0	0	0.0044740661635386	0.24629254539838	0.157658180296361	0.174875521767877
g77369.t1	1.16651171818717	1.15714657128196	1.16381299947107	1.25095248088876	1.0651710859482	1.21491496194694
g77370.t1	0.468323686733931	0.421489929071163	0.50020139985311	1.33763916963321	1.14080482688403	1.01632301492738
g77372.t1	0.149682095164252	0.0738709494705495	0.121667948497481	0.147481244551082	0.122765472354816	0.227801443540243
g77373.t1	0.655730085720622	0.588568574989041	0.510673351411453	0.512163158699747	0.341583899276829	0.307397047866147
g77374.t1	0.266934025303633	0.342811859062706	0.385089720061876	0.230564564258374	0.250036254740737	0.240142111647062
g77375.t1	4.09336047347163	3.81051240912685	3.97503251603988	4.44705372713497	4.72360180891141	4.82264756021085
g77376.t1	0.685810109466088	0.539287872246245	0.717786735330512	0.74119341469845	0.559309721118507	0.616600478472631
g77377.t1	4.27922545194466	4.4429871408592	4.48290815754147	5.26697636439008	5.24579146559927	5.25797434400906
g77378.t1	2.43846931805787	2.49452825654411	2.04456058801801	0.961904061649332	0.975317623521764	1.10312764463386
g77379.t1	0.446730520636729	0.485008384931326	0.378686955534876	0.573830144459802	0.49037296576571	0.542981073628331
g77380.t1	1.4976164529292	1.57857310354192	0.782978820016819	1.13044000651028	1.16869209261443	1.25586868675793
g77381.t1	0.0650069787053511	0.0488513625156849	0.0266825147385018	0.491946451708233	0.325412896448601	0.488305221939183
g77382.t1	0	0	0	3.5203598875499	3.32872561596525	3.34721208558564
g77387.t1	0.672503188827108	0.841798455733198	0.980551815268168	0.668287081292398	0.916971088807432	0.842183974424706
g77388.t1	0.186707185458115	0.136421096508295	0.156652900354287	0.159471604435706	0.322803833468855	0.301106472933011
g77389.t1	0.269002017429725	0.127419335628369	0.318969269230532	0.0326439561724505	0.0994514177002318	0.00409432402366883
g77390.t1	2.37571480215762	2.4973252030479	2.60665233934987	1.19778992146135	2.33591109594426	2.43897996442109
g77391.t1	1.27826552494839	1.26411482021389	0.953520784824637	1.08391930748568	1.29537097575284	1.12060807231268
g77392.t1	1.29871285544367	1.69704561737715	1.41930858125023	0.89218893730316	1.45538219785778	1.31442449037249
g77393.t1	2.41069902010006	2.34184801592067	2.38038369213419	0.895810577734287	0.760193689387588	0.917231616504856
g77394.t1	2.57931967915289	2.35501739220585	2.55113674508212	0.6713631274785	0.637791991632543	0.569648574331212
g77395.t1	1.36242500108904	1.02689776985841	1.21178786195875	0.310665853685162	0.48448567698874	0.346976172446631
g77396.t1	5.68105809350253	5.88089899992918	5.7379369672721	4.15494582999936	4.22294594935699	4.20838084969327
g77397.t1	5.19188965188648	5.36156204489047	5.17407459087463	3.36830613779704	3.62075096213574	3.52268478176391
g77398.t1	3.16985959778463	2.56113278647527	2.79173886156107	0	7.21345717086418e-06	0
g77399.t1	0.684316960394465	0.0824260122133705	0.681446566584376	0.00998918276956564	7.21345717086418e-06	0.00995909490824372
g77401.t1	5.88927817651875	5.80241420641718	5.88636379937361	3.89090549985917	3.47889973317555	3.66953162042948
g77402.t1	1.31747947366851	1.4076730727415	1.23844754182777	0.375328636640572	0.755729362927423	0.661079165386693
g77405.t1	2.34360708523055	2.5606173858666	2.53004676371489	2.53080464152418	2.66365771967114	2.52534227187771
g77406.t1	2.25000077035124	2.183178410194	2.20617464705885	2.39067291270614	1.80708078395589	2.40644143068586
g77407.t1	0.853951747074314	0.33651762824019	0.633935193685612	0.895180840321821	0.814086061378134	0.778192593099185
g77409.t1	1.50692787503952	1.68815036275369	1.60020646767491	1.59087455731027	1.73616409874461	1.62832987200518
g77410.t1	0.237840238956697	0.226031251740969	0.185572268927415	1.08287355014239	0.978473157006908	1.05900771516335
g77411.t1	7.45129702794668	7.26049763594504	7.37859001564646	8.20688051682368	8.22621240302429	8.48616269973841
g77413.t1	0.0656178043654543	0.0514584172016354	7.21345717086418e-06	2.79205071623846	2.7831431458208	2.34426153141273
g77414.t1	2.74943622543334	2.83117659401147	2.50372653439714	2.49652217301666	2.00931312912812	1.84865799029524
g77427.t1	0.0706572320943712	0.107476303160689	0.0362191625258308	0.845156009555687	1.03295350963076	1.00869627179817
g77428.t1	8.18130059954433	8.04039156923435	7.99799268326073	8.66558769879939	8.65545865994605	8.74175766353759
g77429.t1	0	0.0497339132479696	0.0375326340103615	1.03642033902281	0.889232099676933	0.946420207530868
g77430.t1	0.255901912759566	0.307369067444152	0.324008691372816	0.738210967928494	0.82676038901208	0.807547818098309
g77431.t1	0.540435016075789	0.395889780748522	0.602538595427609	1.08626881415553	0.919999013772435	1.08406018168352
g77433.t1	1.64519900228029	1.22316858854205	1.95773299701715	1.52458026474268	1.75248314534893	1.67672280550007
g77434.t1	0.30857290072037	0.189184413644369	0.172054770113995	0.027006801315903	0.485941983412419	0.206988229375457
g77435.t1	1.13914791436877	1.23473490420611	1.1522781891598	1.75699166053062	1.69508115346262	1.90807235196583
g77436.t1	0.80782063128179	0.949106823286043	0.90190372695322	0.589028052327492	0.447183492097621	0.580151274492193
g77437.t1	1.35630103287537	1.31209007179319	1.34786178147003	0.923305899806059	0.804144447544489	1.10262722813549
g77438.t1	1.60583659552452	1.62184464236145	1.08394653062516	0.243762901833488	0.112752168903717	0.238825982989944
g77440.t1	0	0.10781640068747	0.0474518384241032	0.538819225886295	0.11447097521452	0.631037211206862
g77441.t1	0.237255323059413	0.140823146372414	0.374483104321468	0.114249738740211	0.183896794473591	0.140744632641421
g77443.t1	0.415555333852777	0.331682289101123	0.767520055668358	0.320208532179653	0.469856809581698	0.57967544633281
g77444.t1	1.07913435571319	0.781556955799086	1.21448294725067	0.574900765013449	1.07791222683924	0.655555165583477
g77445.t1	1.58276022985956	1.39751822734459	1.17668084851737	0.783633496769613	0.786873165513415	0.645121513069912
g77446.t1	0.065329659246559	0.0561562054013877	0.0389418089269237	3.16640068462076	3.44960151861237	3.4562163369379
g77459.t1	0.0530612758113032	0.0338986820842536	0.0502216637979537	0.0115872356151619	0.0143224391515641	0.0120665926310299
g77460.t1	1.45014335329932	1.5234982251641	0.586469810253967	1.82461349586123	1.8552785364354	1.96342344379739
g77461.t1	0.91489664953063	0.688572485541773	1.09275274412827	1.25158155669631	1.2354685155231	1.36443908189249
g77469.t1	0.0822393267497434	0.1031592087139	0.125501667213479	0.111883319492978	0.0845364659740894	0.126617423314823
g77470.t1	0.235809147156819	0.57037452074225	0.067092096224329	0.893539284402278	0.567025516481943	0.512443337752552
g77471.t1	0.0716240211545412	0.0869522065770633	0.122060395916688	0.0785087332060021	0.128662937037826	0.0792845739980546
g77472.t1	0.915169792677027	0.842867835509867	0.914211651475815	0.627291184879705	0.720393175726146	0.676343242557769
g77473.t1	0.207556808207917	0.249809382228545	0.182159609562775	0.326705307641678	0.362164625109224	0.215611507399204
g77474.t1	2.68506260644443	2.6710528277616	2.62689722185464	1.29307909041951	0.802715181616163	1.18553484586117
g77475.t1	0.806461823547877	1.10217636881855	0.691481458688701	1.66231990789918	1.51330629117356	1.59192782246554
g77476.t1	0.545597766275608	0.578515621485353	0.373954394865803	1.9395654866094	1.52005005434848	1.82320885974373
g77477.t1	0.25494107042652	0.143799588907051	0.40060022643364	0.0602272768713782	0.180820028451636	0.0641916820176588
g77478.t1	0.0944117503481683	0.0439169893084165	0.0684396858194491	0.00667718650748588	0.00228630177640786	0.00409288541643052
g77479.t1	1.57751680709047	1.41427519426195	1.44087567736834	0.404697163817145	0.763354630449167	0.38640373453782
g77480.t1	0.904202756980522	0.999709989149714	1.29099818274913	0.621550699825868	0.539151861334536	0.66405861655519
g77481.t1	0.092114052375078	0.0316323321346369	0.120389102224359	0	0	0
g77482.t1	1.13520846987555	1.1226535048472	1.44012513467774	1.13288607596624	1.12794753512605	1.16415681178231
g77483.t1	1.40740442072518	1.42770485189311	1.28693909093358	1.39740650845364	1.32563912322124	1.36900016722818
g77484.t1	5.13191583988083	5.1900032048486	5.0659851834693	5.06533922479573	5.05974895365192	5.18900317470434
g77485.t1	0.595119781899527	0.581257716037432	0.598416661164403	0.616233467417651	0.645139040755548	0.416476590942297
g77488.t1	0.250585696452418	0.261149255445404	0.212382570122357	1.05027460964969	0.982829702602398	0.998173113219178
g77489.t1	1.46547720391092	1.75371833869558	1.92100932434121	0	0	0
g77490.t1	3.50979450927372	3.49913179154666	3.78229396257921	2.27859025466881	1.73533890439403	1.88176523253523
g77494.t1	0.0350044735319829	0	0	0	0	0
g77495.t1	1.00096195681533	1.18950009387865	1.1754204869661	0.79959630521283	0.793419829068173	1.04206504209128
g77496.t1	0.540961642494252	1.13867884133137	0.403978803906871	2.19543642528228	1.98216964613167	1.87566566500254
g77498.t1	1.37246350416229	1.52550665221349	1.37690989782703	1.49942446293808	1.19837030914152	1.54475787505996
g77499.t1	0.667296308778262	0.278756754382307	0.433650666599752	1.2259375041633	1.55495518831176	1.54056445903023
g77500.t1	0.710607431354944	0.627773975640201	0.941652478017016	0.980010672077974	0.828465044777127	0.53150273538256
g77502.t1	1.70817266549989	1.86441953278081	1.90518104748108	0.976579932116062	1.56168050340077	1.46469492525247
g77503.t1	0.32028248436443	0.3140827785011	0.384821248886535	0.843922759288246	0.806378505467755	0.928131512351464
g77505.t1	0	0	0	0.00738641259338226	0.0107569272853058	0.00738641259338226
g77506.t1	0.375502131993032	0.119210073941582	0.257793927763001	0.678916536101579	0.770780004136757	0.672172763366224
g77508.t1	0	0.749723039205071	0.68837912118549	1.44218925011396	0.449888832523438	1.342309534749
g77510.t1	0.49196902023368	0.331290174201666	0.501631746421434	0.354888796086887	0.246573478419557	0.265628922542246
g77511.t1	0.438676099721663	0.551197051406996	0.488113918949172	0.18026500374914	0.458968832773464	0.29930796850134
g77512.t1	3.55550856815336	3.60200142293019	3.68395297299169	3.96623202771665	3.97004319890047	3.74567276451265
g77513.t1	0.863760084242208	0.531363992103035	1.08624163480187	0.877719125245163	0.953078952612507	1.13431821159117
g77514.t1	0.573326047975506	0.827764566931639	0.418947669915138	0.351763999373016	0.352608260018526	0.445117507458166
g77515.t1	1.1771766464367	1.25709029623393	1.20739000665658	1.49875585007513	1.55982803576827	1.46626271359311
g77516.t1	0.214249170254514	0.180454703640022	0.169233624581881	0.406018491273877	0.476070560751087	0.22535020968264
g77517.t1	0.786235852177356	0.3777556749878	0.37775678533444	0.451861513493739	0.481842433425873	0.468895020146329
g77518.t1	0.120097090398186	0.0736653323019488	0.106878929985181	0.314908781954986	0.283175051064708	0.339967408548152
g77519.t1	3.62464464020514	3.56653291821117	3.58431482573703	2.69610201118059	2.76082600618259	2.61272262110272
g77520.t1	0.06823329305669	0.122048464967291	0.122048464967291	0.429472423967613	0.765947976873616	0.807808269262482
g77521.t1	7.03205582438283	6.9755264877017	7.52940540925568	7.29079903715924	7.31768213286524	7.50601357264504
g77522.t1	0.191763502315614	0.224053861179164	0.448439003398727	0.156456161328362	0.35517755730681	0.395488414050433
g77525.t1	0	2.4525607227946e-05	0	0.103544637729138	0.154613019171769	0.288186078207948
g77526.t1	1.25148642507039	1.09495960097937	1.1109337935948	1.89961765402694	2.26338812331481	2.29603767991613
g77527.t1	1.25042925422715	1.42121414136524	1.52827474830042	0.96334760517001	0.995354987087871	1.34604632177279
g77528.t1	1.5227021045297	1.68107094399915	1.64451667747412	0.56010057792288	0.56033051061167	0.861983146175267
g77529.t1	0.0643889957245477	0.153089322327383	0.0936034428437296	0.0226632467214509	0.0371150966092049	0.0470846397296188
g77530.t1	0.107268723934117	0	0	0.528850329612986	0.601909458715037	0.69842653141266
g77531.t1	0.821555938405464	0.741386732571979	0.889564657235363	0.777928422406388	0.874384652206636	0.808320792144008
g77532.t1	1.68887098563792	1.64968764948716	1.56883132617176	1.38859900050162	1.44052012189116	1.51407730547167
g77533.t1	0.614988698948134	0.652797601646223	0.596401842820773	1.32721539350549	0.811691322696536	0.945427916896525
g77534.t1	0.0472480058225344	0.0167159522491716	0.0491651272320381	0.65057065522458	0.491059844854903	1.03881612092001
g77535.t1	0.799781125274672	0.920890837169389	0.890466927235814	1.31739785206987	1.17867703979868	1.37728869847795
g77537.t1	0.0662311274412487	0.0935655845684736	0.0935655845684736	0.130596178458565	0.119791742097753	0.130596178458565
g77538.t1	3.07361717938007	2.85791572413751	3.17827881931424	3.49542795792156	3.82153542816671	3.7850626311717
g77539.t1	0.629694200365769	0.53879837155717	0.724289662038025	0.299633857429832	0.263260410353641	0.306733532570995
g77540.t1	4.60534705813078	4.40894828334372	4.42065621031755	3.99143377379944	3.89884460422729	4.0085982170117
g77541.t1	2.77073624552071	2.3362116798536	2.91890215374651	1.67338093818425	1.71112923072769	1.5971630940403
g77544.t1	0.0859358317852408	0.153213871987644	0.103100109446877	0.0701172511727904	0.0665094487514492	0.0889489001606442
g77545.t1	1.48714621602453	1.60589584310928	1.57431613994945	1.78680752353679	1.82227779468845	1.71408414663614
g77546.t1	0.0442807977701903	0.0288421069061754	0.0442807977701903	0.0740244578491268	0.0122468468948379	0.188097034056515
g77547.t1	0.431382267618528	0.352386788296883	0.64205827983598	0.969090428351037	0.999344146049813	0.932469423491851
g77550.t1	1.40581541452774	1.5048008768808	1.41928107100893	1.43010271634123	0.953484281051594	1.31917511608745
g77551.t1	0.0200875303315305	0.0737475826860425	0.235147414955226	2.02610031534279	2.33661445552899	2.34338337445057
g77552.t1	2.27375756190659	1.79775344043091	2.25372308410087	2.81721924633578	2.97327916948901	2.98116072424756
g77553.t1	1.91977368396782	2.00316504463973	2.02370459401408	1.02884705638532	0.790394219114483	1.29039904146462
g77554.t1	0.214839757177708	0.281165281681648	0.348270951035306	0.107604853383001	0.141602817496662	0.085908646157645
g77555.t1	0.176830818243235	0.117510206303777	0.104029299481367	0.976269041698883	1.03958973590813	1.09090422867794
g77556.t1	0	0	0	0.0420377177045376	0.0420363164399853	0
g77559.t1	0	0	7.21345717086418e-06	2.4525607227946e-05	3.89522402511239e-05	0
g77560.t1	1.60395742219578	1.49195927477737	1.05946119135872	1.58203037128146	1.59678728837717	1.75478875432348
g77561.t1	6.27920134080992	6.19237861404907	6.30270404120861	3.02723528045146	2.90371586903344	2.9750367361882
g77563.t1	1.59414434723573	1.63186094570929	1.60700308820411	1.7868760921562	1.37704376689863	1.46363187252484
g77564.t1	0.266290018277893	0.390440974247463	0.228339713184181	0.509376615090218	0.457409379713816	0.411316683521885
g77579.t1	0.106112429968648	0.378945476289861	0.527729959872329	0.51937784970408	0.83914048452572	0.637332020130142
g77580.t1	0.11722559178311	0.0503150143872085	0.236780363336804	0.0835360872898406	0.0397911447010197	0
g77582.t1	0.865644102429713	0.706796633679949	1.06030407059855	0.798382369058265	0.781944647114721	0.518135258136632
g77583.t1	2.55824852862988	2.59008194713454	2.40806997707317	1.20515725819156	1.15904398133484	1.5345044059692
g77584.t1	0.588636690471908	0.363381927924448	0.394459264722042	0.392509769294729	0.541022127759443	0.339172739068424
g77585.t1	2.00411913977273	2.24041997043603	1.97820148832982	0.846346481552016	1.69559122721661	1.60344902724016
g77586.t1	1.84305121606507	2.03214458191355	1.78203651972086	1.30284777161779	1.36001641446053	1.07367424298671
g77594.t1	4.04545773664139	3.97912658157717	4.00427539725576	4.27643897157362	3.88195714159426	4.23544454268701
g77595.t1	0.619194183298635	0.563190352673321	0.296057949478214	0.0773893122421717	0.173509968851579	0.110351215283073
g77596.t1	1.13826663871986	0.973520909104387	0.740651296075233	2.20440149289982	2.40235490855758	2.12577638985555
g77597.t1	3.32702722329438	3.10333649199053	2.90397109128358	3.1400767660548	2.97972813662718	2.72040171297449
g77598.t1	1.11427106421522	2.4517238616922	1.85012131310675	2.27527976262367	2.34609739685125	2.04045377064887
g77599.t1	0.0275702351798429	0.0417125878528958	0.0452933812528801	0	0.159928801304928	0
g77600.t1	0.291391381393534	0.537447163155004	0.273090925828826	0.283665797133105	0.205078414224647	0.205750327054211
g77604.t1	0	0	0	0	0	0.0177252606050441
g77605.t1	1.64991891040733	1.6535581081591	1.66741213078512	1.55889601254875	1.31041225356089	1.48858750179105
g77618.t1	0.424453472045561	0.702599036599245	0.52277089143081	0.146782934726675	0.218836952979928	0.108849591055368
g77619.t1	1.34154632703281	1.58493701288362	1.61475035677855	2.74670359568575	2.73725951333879	2.8375695052042
g77620.t1	0.87419261859016	1.13712837426776	0.989636051916593	0.413453271967626	0.507421203370292	0.206444433415185
g77622.t1	5.85565780440415	5.65434322122001	6.1404484911052	5.61317986471457	5.54236711462773	5.65007233593932
g77623.t1	0.47375159047532	0.5512039433979	0.48904756641133	1.33938142494109	1.39708663790495	1.26879427385038
g77628.t1	0.730318234373544	0.757328826464712	0.775402899634956	0.843243418907602	0.822968300415268	0.716524768272703
g77631.t1	1.01277817980048	0.778148007171585	0.858004874020286	0.710698230956947	0.654090866044372	0.543616639123194
g77634.t1	0.173101842210828	0.125268888921835	0.00849692856201945	0.157148511987633	0.147343172776241	0.168683108142603
g77635.t1	0	0	0.0106380682055453	0.0880723784191869	0.117930375569148	0.0165234192025077
g77637.t1	1.66038833769804	1.61200989173027	1.78870825907183	0.81290643487095	0.879661073406699	0.711658769879776
g77638.t1	2.55457043417658	2.69465803408031	2.57215770905025	2.7031864346151	2.85753458607236	2.8351629225879
g77639.t1	2.60737363834092	2.7793330616355	2.71908112271785	2.23476218381887	1.94668744765194	2.28534066256063
g77640.t1	0.0145324050605807	0.00983873718764512	0.0146223810965527	0.0194115673108669	0	0
g77642.t1	5.1879204869894	5.39841412992802	5.74447242571153	5.92463067695097	5.89109736385267	5.98528362267195
g77643.t1	2.32090515006789	2.08102494107297	2.07732162708821	1.45699849574644	1.51180400489175	1.62008806678712
g77649.t1	2.2824018466519	2.19008761922944	2.40693089493385	1.45256907905401	1.98434398931916	1.78883352186746
g77653.t1	0.485307284628595	0.290122385394179	0.532613198874392	0.0169326994511202	0.0122539993772486	0.0169341253117376
g77658.t1	0.00849262588634768	0.0643213877732496	0	1.84805862052283	0.0518300716475736	0.0488360211575723
g77659.t1	4.2145950037755	4.34297964078684	4.2682338306522	2.7142035277594	3.00354359227341	2.98576344315205
g77661.t1	0.853398491302374	0.677054446412462	0.175800499115593	0.70841151516848	0.932015802861498	0.846835871487537
g77663.t1	0.454337002686976	0.420855322979758	0.437361986414897	1.17820789617249	1.12089600056893	1.19207293592403
g77664.t1	0.241372833287232	0.35038409009432	0.160198660263643	0.121988808740244	0.19820244201453	0.259071173715918
g77665.t1	0.681814446956645	0.374882568843004	0.404406156697039	1.58826057611176	1.58697317761851	1.17431692647382
g77666.t1	1.92724036174897	1.80466611983903	1.40206779572414	2.0518617344075	1.91088651559022	1.7891996444161
g77667.t1	1.72647987147329	1.09487787567887	1.56458596022317	1.87986414041423	1.759446048426	1.96315780615674
g77668.t1	2.10944514599641	2.0864529407918	2.00829253729469	0.00245626020980648	0	0
g77669.t1	1.42507951338187	1.16151366155256	1.19576648606403	0	0	0
g77670.t1	2.1266055299923	2.21461753836387	1.91077601884173	1.81072277242495	1.80671793464413	1.7972342433012
g77672.t1	0	0.00104124997349716	0	3.157103551636	2.96652386291298	3.27019192533873
g77674.t1	0.50316043463788	1.07574277357375	0.386757982316874	0.0855089583065862	0.0858094142693904	0.173311677224001
g77675.t1	0.177037559453841	0.112011477648091	0.195468552835922	0.145648764025914	0.371448460854278	0.560076114841778
g77676.t1	0.134330041501616	0.847127821824094	0.71146583219752	2.22719980967369	2.39622827855307	2.27835771755523
g77678.t1	0.745455925286949	0.582382580165494	0.494197461487361	0	0.100109751943165	0.000450050648506561
g77679.t1	0	0	0	0.602073897057204	0.880958171797568	0.682859111416156
g77682.t1	0.503003668423232	0.547029249140331	0.486013060531792	0.87436655176834	0.95221799702184	0.958122539688533
g77686.t1	0.2057127982763	0.194271160539677	0.357706259177579	2.36892420201398	2.56969426044452	2.5788126679537
g77687.t1	0.804099830231214	0.676688960303742	0.760976273724287	0.762797820478595	0.892900785243025	0.886610233980099
g77692.t1	0.165329277912734	0.279610358206572	0.441958279708764	0.940320880351404	0.943230467398871	1.11145136936986
g77693.t1	1.30028189971938	1.1855189883369	1.28332086986402	2.06232103603014	1.92350786005389	1.92180724008421
g77694.t1	0.0558286904470773	0.0936791564140147	0.0645959391485377	0.137747449743687	0.0794497960477817	0.127345372264207
g77695.t1	1.55377088801392	1.8646528831577	1.37081934417067	0.00198810597715294	0	0.00190166088909756
g77697.t1	0	0	0	0.121333753705172	0.0771554773368812	0.0102269980675356
g77698.t1	0.498992196745684	0.492088012075268	0.669778767089078	1.34857973487639	1.0595234899281	1.20447380061914
g77700.t1	0.44628481879243	0.368624212046951	0.534623426715934	2.27360868468211	2.27379306342495	2.43833703676539
g77701.t1	0.399165623875649	0.34747177226997	0.270012170660909	0.389209948398225	0.544267753840368	0.310953135748037
g77702.t1	2.38895243427743	2.57389314413745	2.2784201672644	2.1664095226272	2.5972172153447	1.78265514405291
g77703.t1	0.0736036414364264	0.100938637261567	0.135021265594999	0.017772287419969	0.0574932491257648	0.0393714528202609
g77704.t1	0	0	0	1.42445669698885	1.4452430758314	1.51207464317642
g77705.t1	0.0753382050697357	0.212197022578182	0.246490785203035	0.372630101466243	0.41373379610954	0.224930567203264
g77706.t1	0.776521782602939	0.833156457864286	0.367789274752381	5.06569224398882	5.12281615301466	5.13173783691318
g77707.t1	0.0399665649892252	0.027799509585352	0.0998607242124619	0.929225168560304	0.924143222864576	0.886479912996148
g77709.t1	0.54029316103368	0.446192696965927	0.602372309527679	0.833926357447293	0.70984201927331	0.57151469484313
g77711.t1	0.363197995959249	0.358959950740305	0.352882792558164	0.177652503215154	0.200788068545717	0.23702643157916
g77712.t1	0.0321558691167509	0.0321558691167509	0.0321558691167509	0	0	0
g77713.t1	0.119970976108081	0	0.240399819840143	0.244871232002515	0.126446942989109	0.414165848209016
g77714.t1	0.138864261332348	0.132509723711165	0.109020825741886	0.761760135517102	0.523941272257246	0.636486811211498
g77717.t1	2.38158572526881	2.74498728635521	2.34698156031655	3.29128041826743	3.28615473945746	3.25019395257989
g77746.t1	0.154642828674521	0.161874786721129	0.157186031784088	0	0	0
g77747.t1	0.433260738768898	0.485804969808716	0.497250592741193	0.642741306041384	0.551261047198857	0.467723960328386
g77749.t1	0.0806863123239913	0.148919791359104	0.120041335966338	0.311414760769945	0.282602302921868	0.384312895004498
g77750.t1	2.08905062902669	2.43533042404498	2.1187869556001	4.12079392198166	4.36260243947305	4.41404803480171
g77751.t1	0.211647711779755	0.309083032248877	0.227402230639057	0.0557370839762464	0.136052229735961	0.0914899723223605
g77752.t1	2.81299142977249	2.86998961943696	2.8688550435929	3.56938913239741	3.5666569967465	3.29664314698946
g77753.t1	0.928292240070914	0.933736537235459	0.777186129934955	0.589154646671781	0.449876158116137	0.682010491574833
g77754.t1	0.858195095083581	0.825677370404356	0.567638898546804	1.08495138553841	0.984032944248104	0.938242124523984
g77756.t1	2.04787581570215	2.1390794627945	2.00765730522578	2.60305538466563	2.58345000420689	2.63976792191544
g77757.t1	0.0331022690975415	0.101643353361899	0.267723950385897	0.443362645651449	0.257927856463322	0.354669930723169
g77758.t1	2.14647080080386	2.21765353454414	2.49431959821599	0.0380048539154458	0.147815948629954	0
g77759.t1	3.25695779890605	3.59321212412441	3.35007809743644	2.16332192690084	1.86429313540929	2.17168401661099
g77760.t1	9.08345319370498	9.11772774653772	9.14104221082419	7.97328693687652	8.05323303699305	7.92197464639877
g77761.t1	3.17478446120385	2.55773601689465	2.76093477079777	2.51249744548841	2.61433033596532	2.34474159188344
g77762.t1	0.0830077163520976	0.160720158454806	0.100251072886823	0.126479983385718	0.10736247308972	0.277545625244329
g77767.t1	0.212865628958608	0.0668304160667353	0.445059223064916	0.945203152529316	0.904893293189837	1.06057316230175
g77768.t1	0.0871070457568445	0.0732156139653954	0	0	0	0
g77769.t1	0.935323958352425	1.09465158726248	1.29562135650068	1.15596095918689	1.04375744435451	1.20613806727271
g77770.t1	0.606964251881138	0.623144865597477	0.839546063115205	0.664954256100427	0.688978824308329	0.65636639629553
g77771.t1	0.000126951577810855	0	0	0.0454611441307456	0.0536827391066108	0.0488792554761237
g77772.t1	1.56673090303036	1.63778364668168	1.22068346472737	2.19279163929697	2.2729855607851	2.02304736208221
g77773.t1	0.621273110586915	0.342271412400582	0.54215699565671	0.847188771032981	0.86016427903702	0.797198129116831
g77774.t1	0.775546178575991	0.649314703395757	0.768875382229805	0.966211905341052	1.02135535178721	0.967810482463923
g77776.t1	0.0607875696306697	0.124052805457534	0.141436714845195	0.0826344718090069	0.0819912838747977	0.0735145277510633
g77777.t1	4.05808405228728	4.03181439214596	4.02012078665255	4.18583983142507	4.56620550177953	4.23572882108889
g77778.t1	0.223496690815662	0.25585358377695	0.246512675045159	0.379069727293308	0.307103226366146	0.303365776713422
g77781.t1	0.93227211604486	1.0353712400355	1.13704834724406	1.10973430775635	1.0422906236648	1.1059703415221
g77783.t1	1.06688757657374	1.07865901664353	1.01604554099388	1.02188618323433	0.974742213599381	0.998591964106394
g77784.t1	0.843472581297818	0.920574569736791	1.21310772002664	2.70500250917476	1.76886945544829	2.29729326753396
g77785.t1	0.964346875398899	0.995666133254002	1.07668085372853	0.709273870362472	0.71551035773889	0.777825769788199
g77786.t1	0.285618828809464	0.23871227766147	0.198941665431306	0.193621632234595	0.224742922840327	0.244484022191676
g77787.t1	0.25446827033865	0.856187356900144	0.522621263176442	1.31564911479652	1.35584791468945	1.61506923651152
g77788.t1	0	0.0133779289134873	0.0129118761074014	0.381624483861568	0.205632733620483	0.542000446882796
g77789.t1	0.331090636235785	0.330599701245954	0.373712793632422	0.57574894613148	0.545009547687786	0.614941598874383
g77790.t1	1.76854556215192	1.8934864752406	1.73862734280201	2.02263306696722	2.15245570407627	2.06725493373147
g77791.t1	6.3984745518456	6.32699514637816	6.15304277561879	6.55994581136707	6.55002408733546	6.6202693932378
g77792.t1	0	0.0756216202876812	0.012881849138707	0.0600072505878111	0.0600086345057801	0.0601387168677663
g77797.t1	1.50272979565715	1.50707609428199	1.56249839209911	2.64779939465499	2.66974226460515	2.74866581498215
g77798.t1	0.964323214527076	0.955598486810515	1.16339825537946	2.58427802002459	2.26797198632429	2.37407295394341
g77799.t1	4.0413800247415	3.81672533533144	3.92255838193908	3.62218492207285	3.96043432813891	4.13015059892413
g77800.t1	1.21144151054416	1.1393241049173	0.995064764716592	1.15139320949321	1.19124426254954	1.53242818097255
g77801.t1	0.976413496758183	0.869662979910285	0.806586379228538	0.532518448735222	0.510080847002977	0.58505483024926
g77803.t1	1.56584280301785	1.4105402891628	1.23898980071684	1.81948834627748	1.79531270989826	1.7693033161713
g77804.t1	2.64018916539924	1.57174378635253	2.43704898921863	1.67168060599022	0.965539767528128	1.81135511704108
g77805.t1	0.775531851322199	0.735797692742448	0.687894701313454	0.58452385475116	0.748123705933961	0.812364320590463
g77806.t1	1.26692623177886	1.05095576583448	1.01897237740869	1.8096362852751	1.60475122330168	1.4983918106717
g77808.t1	4.02321675569898	3.66468455325847	3.86572050456777	2.04944222931449	2.2011360455024	1.99554964219946
g77809.t1	3.31563636364836	2.85382642488783	2.93826678168716	2.89407231571463	2.90319236794402	2.95081663459898
g77810.t1	0.0823101883103398	0	0	2.0755165440867	1.92448189264102	2.47890555599072
g77811.t1	0.606207208418389	0.960993516490157	0.677141968849637	0.251736056479409	0.336074253346608	0.311950618651858
g77812.t1	0.695910989350552	0.689134527336471	0.318208074661547	1.18175646670292	1.05870578021455	1.19327593873459
g77813.t1	1.97586933176961	2.26056107053945	2.08222331428039	1.48767464889451	1.2355003765673	1.10117402920775
g77814.t1	1.00328847935381	1.16108083713672	1.3751556765965	1.12205244196139	1.21772394052691	1.34954475399984
g77815.t1	0.246421465178415	0.80589747633912	0.160020481540805	1.1962362515197	1.27444058908078	1.5116198406587
g77819.t1	0.630385899905217	0.665329094571806	0.59299992665287	0.951887641319086	0.65474072930571	0.740905115823285
g77825.t1	0.165391027976467	0.15156271571351	0.110436746098668	0.28713773548073	0.259426768053929	0.164714205939657
g77826.t1	3.19472140209486	3.24281969406322	2.88865032904055	2.43760541132981	2.52888782694346	2.23860162032367
g77827.t1	2.70949665727663	2.75127967689933	2.91812686952514	2.74395393552926	2.87419065090032	2.51108922517012
g77828.t1	1.77353560155764	1.69190528732918	1.627386915425	1.35228169033044	1.25988951213526	1.5212754179004
g77829.t1	0.294290784264246	0.220136757028785	0.146887181535403	0.262346557247363	0.529793966005514	0.124018385569588
g77831.t1	0.48209757666405	0.44775373754423	0.376987110135485	0.437273554940767	0.415921960842352	0.28536670593185
g77832.t1	1.05125584609772	1.04320379849947	1.10238535391919	1.15107427599121	1.19839859943062	1.46917487010094
g77833.t1	1.62933423627382	1.52879933167946	1.75243690136291	2.36233999125373	2.33716359179704	2.59148626284858
g77834.t1	0.508656828781452	0.357216415836151	0.515555025428881	0.835953170331543	0.841858020673076	1.01662681977357
g77835.t1	0.0464547391645116	0.157708619905522	0.193496737936167	0.183215894434609	0.143013265165197	0.267945627041983
g77836.t1	0	0.000171670495673839	0	2.54825313181207	2.48496947188063	2.51968229255632
g77837.t1	0.0187253188241623	0.0187253188241623	0.0178278625886394	0.0672945214685322	0.0571577176910039	0.0665246033209595
g77841.t1	1.37518459740449	1.35740955784144	1.29222399562904	1.03213047278536	1.07008976582253	1.11462222279575
g77842.t1	0.00206734275788955	0.00213937241867405	0.00610696862132032	0.0459181989874647	0.0190756026136327	0.0149608121218799
g77843.t1	1.84286341156818	2.24328124362383	0.826652205073912	0.0201259439812696	0.0845228600333564	0.101239932070764
g77845.t1	1.19471809316652	1.11243992382071	1.06316811537147	0.127285934670074	0.109324449783293	0.182206656751248
g77849.t1	1.33078726272043	1.21704703238502	1.24627855812572	1.25286007435668	1.27356482413316	1.09674829261541
g77850.t1	1.0585928846345	1.12083430649421	1.18773924752097	1.72549250736099	1.73427086585142	1.71659588199414
g77851.t1	0.25426870462102	0.137312026063017	0.180876028259149	0.0963252816611731	0.124965956383928	0.0346524026226407
g77853.t1	4.59085061052684	4.72008651272557	4.72979033606595	3.90648177409448	4.31706849674467	4.18701065601902
g77854.t1	4.60350237914868	4.64629292018614	4.62951527866429	2.94253177065951	3.1590221769121	3.27402231059815
g77855.t1	1.71743932184136	1.48278014702467	1.65048426310799	2.08914794292864	2.19774463763082	2.32938340155597
g77859.t1	0.313536103280521	0.257020276383174	0.401176071689881	1.03380426316329	1.18444344146515	1.09294889563972
g77860.t1	3.09506040039699	3.19142257488794	3.41355942265252	1.9740835866953	1.78747174942054	1.99975039216623
g77861.t1	0.108812130758335	0.107298188610899	0.190335459132738	0.162735963297414	0.179288100036805	0.213008772545153
g77862.t1	1.71243334430969	1.62723934764071	1.8110689928217	1.22034791105802	1.16141691624557	1.28675875002512
g77863.t1	0.0141124426802329	0	0	0.0894073015804356	0.0874764194927092	0.0746849057799199
g77864.t1	0.34555534129313	0.266389576323659	0.263702699726607	0.173072411689318	0.0468011486767143	0.0635139868192193
g77868.t1	2.90001412247764	3.20159904789102	3.183062615859	4.80363668919237	4.34090054348839	4.94203207191477
g77870.t1	2.26416587650946	1.93742424668918	2.27293123359158	1.30042307104029	0.819095896333639	1.37038750428209
g77871.t1	0.100395071418095	0.100393725703961	0.0202881236715723	0.274697013601951	0.258628667871569	0.216328206636872
g77972.t1	0	0.0252187781837592	0	1.9547788554006	0.717165543187257	1.09442864157682
g77973.t1	0.838227313868295	1.18713936022291	0.920563137085425	0.573672148552215	0.334920611760537	0.512060986012076
g77974.t1	0.327152720744741	0.411990196706585	0.57748248622935	1.25441505551311	1.48557108946134	0.722745792744793
g78012.t1	1.42767052948953	1.24744086348905	0.945316288304421	2.10769858069951	2.39536310116403	2.4691066063097
g78013.t1	2.43529254830929	2.06890533701708	2.15337635420832	1.59935778864993	1.90948511231697	1.60917909281216
g78014.t1	1.09351487996498	1.2613653245691	0.567329319242985	1.30335057830957	1.1752984786464	1.16828195863548
g78015.t1	0.998580411230024	1.5539733342188	0.787232680050143	0	0.00518006329337064	0.00722995341172508
g78016.t1	1.05322396656737	0.919505606230452	1.09160709251876	0.821610630949985	1.1111789139139	1.01170386996878
g78017.t1	0.0123112179600092	0	0.0513303343118668	0.0204403283751273	0.0861587346105774	0.145290076252818
g78018.t1	0.824864776188041	1.64550568956741	1.35217093365035	0.404257905783737	0.246861651558241	0.0627406666418699
g78019.t1	5.72649488496357	5.72786168395874	5.68746389773643	5.35997724662399	5.30522330614989	5.29239802228737
g78020.t1	0.503983686571531	0.134491707223273	0.11984883386594	0.26402111219361	0.26359454365495	0.295837025265023
g78022.t1	2.34357212382518	2.41512450919963	2.3448889866828	2.92487443723386	2.67705173944831	2.82685941494158
g78023.t1	2.07711103074383	2.06535551193621	2.0530376354569	1.98146763974942	2.03830202023185	1.7492098661587
g78024.t1	0.559675839918893	0.916487345182441	0.916481230480889	0.032217947155918	0.203369069355068	0.261507948571447
g78025.t1	1.48864353985378	1.33673983578378	1.66487691080023	1.74002432534244	1.79916192630147	1.9994018789364
g78027.t1	2.63205272592177	2.76979902750461	2.53819321647195	2.5954079391421	2.62518186729778	2.96586331910232
g78028.t1	1.6804103308042	1.4613960182194	1.46985160118165	1.65891203390227	1.46431329944939	1.64781412745369
g78029.t1	0.867707517858776	1.03385217801483	1.13690468103951	0.998329835461084	1.02245659153012	0.930739608031984
g78030.t1	2.10218073698411	2.05962004739448	2.1227369844049	2.07781654421824	1.92625148850948	2.05973805330011
g78031.t1	0	0	0	0.0187125019507526	0	0
g78032.t1	1.4680624452681	1.55218571562594	1.4174523519694	1.77093177494488	1.81958194617301	1.89290505837854
g78033.t1	1.29427196047718	1.1506220620391	1.13557755241503	0.867438681546791	1.1307925225729	0.899392985316386
g78035.t1	0.0860309774478529	0.14003257975259	0.191692765314074	0.231005927036245	0.172714078927969	0.201768088289942
g78036.t1	0	0.107844515398971	0.0594037358490669	0.533648063570718	0.243333956627652	0.132030587895105
g78037.t1	0.570497905027349	0.60255189747166	0.623663690620726	0.901251925967826	0.911871020886633	0.756462279092311
g78038.t1	0.707174013457246	1.10654062135467	1.32530178481486	1.33688548025749	1.43501191681286	1.13446410704102
g78040.t1	1.21288803497928	1.07787737176209	1.08959170603666	1.17310376157181	0.902895536537705	1.19074063624393
g78041.t1	2.49200620623846	3.10895026078423	2.64035253773444	3.07023697812121	3.01922099524478	3.02842080864647
g78042.t1	1.29113731775879	1.43167162812268	1.63486180310905	2.63386639453043	2.34091656167594	1.88299042806458
g78044.t1	2.88538719647466e-06	1.44269431942324e-06	0	0.246347276900915	0.0660299310802502	0.0282777549483886
g78045.t1	1.46649086995137	2.25500877335685	2.29821253603768	1.67405924447087	1.75193968487424	1.74081792427844
g78046.t1	1.57520000911732	1.47089186625359	1.53297219557342	2.07061189795703	2.13906177621382	2.06451799394358
g78047.t1	0.0444906455428949	0.0188349696425169	0.0460942732291879	0.00696580032647641	0.0506117455446251	0.0128203633956255
g78048.t1	3.26863889562643	3.4596236154556	2.92375409159705	1.79278831649005	2.06542927573065	2.05340714552398
g78049.t1	0	0.565838904500594	0.22740839217127	0.985256317310553	0.954568570752994	0.975589102084204
g78050.t1	2.91073534776884	2.64844059256378	2.9315448315556	2.64843760127542	2.57689624686727	2.57083084420863
g78051.t1	0.781023080384898	0.898424305180354	0.787533600079624	1.37615033064166	1.21804646145801	1.08328690552022
g78055.t1	0.243515542750451	0.354341570409054	0.25290366085825	0.586239201661095	0.414411594551956	0.432643048346524
g78056.t1	2.54375124011909	2.55224155075665	2.81991930501141	3.53444924972052	3.60299055867053	3.52564896640093
g78057.t1	2.34855650756511	1.81092220880866	1.44929671318891	2.4335702859924	1.92315336494757	1.73665682438791
g78058.t1	0	0	0	0	0	0
g78060.t1	1.28340384959242	0.994750592907111	1.4835872491665	0.233232810074911	0.998752972691266	0.69371933116799
g78061.t1	0.450744097697073	0.411109468882065	0.395327177957293	0.869351863481838	0.561499176154743	0.882502196326267
g78063.t1	8.06678311597171	8.28062126485029	8.22484752099455	8.27761659464569	8.25147287625626	8.26324956831731
g78065.t1	1.33390512424739	1.31254900986085	1.43430315932989	1.32062330871815	1.88043241928637	1.82546693776419
g78066.t1	0.776285945724445	0.91504967727155	0.986672326091889	0.958582131610501	0.800299821024793	0.992291320057879
g78068.t1	0.0563809819604027	0.0407227330849556	0.0439659688684879	0.0966788112910424	0.11043273695496	0.0570869965641363
g78070.t1	1.1426003389181	1.21664172822599	1.10625584468096	0.78587441559162	0.705801893206607	0.750175132412925
g78071.t1	0.707831319986121	0.786267640877936	0.821210592823503	1.09017933798501	1.03091092283467	1.02276336797283
g78072.t1	0	0	0	0	0.00861596416718361	0.00861596416718361
g78073.t1	0.153356571922297	0.0503470587192521	0.0555524653847299	0.117007437972913	0.145940865631445	0.191119162263312
g78074.t1	0.315736630999388	0.371850996202304	0.374958220974151	1.5367979344432	1.25692489905041	0.875418361208154
g78075.t1	3.2542984900451	2.65851038962469	2.59078523378423	2.42687471798647	2.59207234704127	2.42177239521963
g78077.t1	0.0245154298435483	0.0935142038915573	0.0303883464243833	0.190234305130974	0.459835516705655	0.242865870904178
g78078.t1	0.364248559932264	0.413297281279781	0.450036692381858	0.181558033265426	0.321677621286526	0.308390001429693
g78080.t1	0.67021309843924	0.507413084104749	0.589267804940269	0.354694752175906	0.49291042866668	0.492374167786804
g78084.t1	3.21702562176748	3.54665089388975	3.42306446396457	3.97077562892736	3.8843349494924	4.09439992637044
g78085.t1	1.64576528514497	1.36065643835915	1.56208510845169	1.83659717489552	1.83658626880482	1.98517724499193
g78086.t1	1.14273755853574	1.16829158753014	1.26814750290092	2.17305385735633	2.07099719272468	2.12132446941133
g78088.t1	0.132870286935634	0.13273212554645	0.17226219682712	0.0598937647965217	0.167551901297284	0.072026201316787
g78090.t1	0	0	0	0	2.88536122824869e-05	0
g78091.t1	0	0	0.0210944835100056	0.526038755207813	0.171761504924999	1.1898308830088
g78093.t1	0.660121774117581	0.399205007010811	0.688633354142434	0.784478018372981	0.383699316463414	0.528477303097702
g78094.t1	1.167208254817	1.0314862441169	0.9680450275673	0.363083587420257	0.377760116369232	0.553708477751327
g78095.t1	1.08758096767869	1.19814648196471	0.916004203893417	1.36434718620573	1.3724166974446	1.28846192456339
g78096.t1	0.95719177033949	0.902468022864005	0.502426336862034	0.931773813526163	0.924184277981089	0.652245088609413
g78097.t1	0.789464680868947	0.725044830881033	0.797148314965274	0.633065665805362	0.654911166835272	0.643906971746407
g78098.t1	0.0694973292581398	0.109531733457821	0.0912949765684693	0.281862018214701	0.371641379620601	0.288154178225018
g78102.t1	0.00219123154773968	0.0193048073496864	0.00218835053391782	1.50824456405642	1.91336279773697	2.10224088191899
g78104.t1	1.09094351141361	1.19437266232825	1.44335150527005	0.976219909016896	1.18562554755028	0.929744800444835
g78105.t1	2.48094235752007	2.03461613443795	1.97014206828985	2.29674107279691	2.27326910359089	2.31058995281785
g78106.t1	1.25859007782178	1.40677174884797	1.2510949257351	2.37431087762481	2.09045951415879	2.139730112726
g78109.t1	0.132530780975582	0.04984123251829	0.0587473346453996	0.485157842520771	0.572466739182997	0.312585021607437
g78110.t1	0.812105512398506	0.797213073026903	0.872293730682306	0.801330858480965	0.956711665721421	1.01622101914458
g78111.t1	3.16379207191917	3.02323973632851	3.37268080117525	3.03453408751028	3.12820083720808	3.05810587791635
g78112.t1	2.18260935605592	2.17432299932461	0.667856710094314	2.34046000922868	2.40907832966173	2.50115248852829
g78113.t1	2.05836429597916	1.96203811292816	1.99290689384922	0.963872844578366	0.945866106720223	1.01144268179792
g78114.t1	2.23777784291201	2.20882624188036	2.17755236945265	3.32738729838671	3.14930392054214	3.00661938500997
g78117.t1	0.0451689445175272	0.0404071266892444	0.0404071266892444	1.20945835656532	0.573056477967935	0.221668006582602
g78118.t1	0	0	0	0.251848740004043	0.226556618841897	0.636447832446556
g78119.t1	0.129347648235068	0.150117702293069	0.108904441878317	0.0284559952069572	0.0282621932456925	0.030468863774166
g78120.t1	0.144531973451969	0.32827696683198	0.271548784004487	0	0.0740683143859282	0
g78121.t1	4.12166944026496	4.19807432802269	4.09285200689006	3.61652731897597	3.61362511861308	3.74449244672011
g78122.t1	4.58846165837505	4.45380352187449	4.51384550135668	3.36809404933122	3.18943462279413	3.49643345959965
g78123.t1	1.02354634630522	0.838891275325657	0.953033495079472	1.02677810896997	1.0726937375725	1.06807779100635
g78124.t1	2.92873755942649	3.0033116896583	3.10862631999706	0.393159161481044	0.85538778460477	0.378502745103084
g78125.t1	0.227776803967335	0.182337617871921	0.20347682414419	1.27447040822737	1.23829650447426	1.26650112115348
g78126.t1	0	0	0	2.59151019908345	2.6211415652776	2.56953848429568
g78127.t1	0	0	0	3.4305692337945	3.29195623264184	3.19907677162498
g78128.t1	1.98871994717124	1.89831904196634	1.95578667957661	1.51118767073246	1.6583047264041	1.5988672977892
g78129.t1	0.593466600380779	0.316034494049252	0.0888729379294839	1.08519212021653	0.755513175520526	0.843631767426697
g78131.t1	0.290147162727535	0.322708093472863	0.647170808582897	2.73756433261811	2.64867711480897	2.50157111546375
g78132.t1	4.47194243365962	4.33989766446683	4.27810432242805	4.5792373019567	4.52687709554669	4.48694536591989
g78133.t1	0.0142852991435391	0.0145095531102555	0.0280924183116107	0.0463793002582053	0	0.042067143945748
g78139.t1	1.94060240679611	2.15752269594966	2.1435641938968	2.16760777625889	2.06891358944945	2.61647368200407
g78140.t1	0.00779972770416032	0.00779972770416032	0.00779972770416032	0.0190756026136327	0.0190756026136327	0.0190770263579254
g78141.t1	0.624283413841561	0.6547453112231	0.861551273568988	0	0	0
g78143.t1	0.89492716151341	0.864433003947945	0.827447533618434	0.116303534016496	0.137123126730072	0.0815836922620847
g78144.t1	2.64247608257758	2.45685266159949	2.47395493489735	2.41254579815919	2.63901307927849	2.55738288543612
g78145.t1	0.969960526369768	1.1707794650182	0.772979330763012	2.36074632240051	2.29326953322305	2.1461973837769
g78146.t1	1.20060416224332	1.0383462738083	1.64976489383809	1.12750187954846	0.94557998758986	1.15278244316854
g78147.t1	0.0698671151847904	0.226360553497879	0.354109077714413	1.02855500805841	0.883118717966344	1.24428002554411
g78148.t1	2.32049565343371	2.27239919659107	2.27763726879598	2.40007936385728	2.42987729929821	2.37735700531224
g78149.t1	1.05030804813389	1.03743353253422	1.19071472348545	2.29701470128468	1.81105830317369	2.16699656638606
g78150.t1	0.995784061821048	0.794568082142528	1.22750635699808	0.511815134943705	0.379414689602672	0.208053974817111
g78151.t1	0.525515672543474	0.601256272839759	0.533867303748798	0.11703936498132	0.129004673612584	0.330409246909184
g78152.t1	0.195896851866457	0.553051777805872	0.477054529084888	0.386295566791593	1.2038977424685	0.613746626749897
g78153.t1	0	0	0	0	0.0120079336089618	0
g78154.t1	0	0	0.0165091564731642	1.15656683033167	1.34887146072133	1.33811230818876
g78155.t1	2.26750463671782	2.15386044921889	2.20213087807759	2.30911039722153	2.49915322721191	2.12741042060242
g78158.t1	2.04281380910472	2.19722282762311	2.14099259061313	0.822704862325752	0.428900263523421	0.481202827573244
g78159.t1	1.71262835351425	1.68403772078276	1.70804858934566	0.62722580427139	0.837564661328677	0.624187945133221
g78160.t1	3.20820368458542	3.07080644690184	2.37562195394149	3.0405342542361	1.54136615144424	1.54623465022395
g78161.t1	1.44269431942324e-06	1.44269431942324e-06	0	0.0726052536073251	0.0138281130357721	0.0648649212291382
g78162.t1	0.652337800752879	0.500455356764131	0.531718309976319	0.568663540990794	0.611708745651096	0.741747408275516
g78163.t1	0.241054265006459	0.26148387799888	0.310940343027032	0.259632852109044	0.0661649837883519	0.317906030578584
g78164.t1	5.66902821160653	5.54842497211212	5.58263758884488	6.40961597901119	6.44890612013252	6.4176976404319
g78165.t1	2.75832535258729	2.87609058253212	3.09714285609253	2.1539168569583	2.33428508607971	2.47651545147209
g78166.t1	1.7017699353852	1.36459932500131	1.5879721873431	1.85745834637494	1.77670074022008	1.22619344533308
g78167.t1	3.26470891357059	3.762551969374	3.39709238962828	3.01559622678046	3.04185046166763	3.26048519709322
g78168.t1	2.48975357018227	2.37327095954894	2.41254850788583	0.94857169429383	0.897278380542376	0.995024230262802
g78169.t1	1.00902534298617	0.768491784592189	1.17620658632607	2.20541847626178	2.09109961585226	2.38853232596691
g78170.t1	1.05962454633032	1.06967879739297	0.954293851889564	0.761806081625504	0.788732477393752	0.760442391144626
g78171.t1	0.910883830005709	0.929279715975616	0.945893067901202	0.203475571227772	0.201085532865136	0.228911020023984
g78172.t1	0.59276270673069	0.415794354938909	0.0974503384420254	1.07115032053542	1.08334954542452	1.07819035385263
g78173.t1	0.389076652709473	0.570299707808615	0.397457987840893	0.335087598163698	0.362205031358841	0.36321930635138
g78174.t1	0.148259930315832	0.121214379658446	0.106702081508044	0.237328756481544	0.344996612293316	0.224554019324411
g78175.t1	0.836892012029776	0.731759335457559	0.83956138094666	0.802380186376751	0.388505875711049	0.358337742718248
g78176.t1	2.13625373982086	1.91047249290353	1.95659793332778	2.23937970987397	2.01870217716437	2.33844980256979
g78177.t1	0.560744297126064	0.587924676840584	0.597374799298359	0.107097281150469	0.367140663392338	0.389358652194573
g78178.t1	0.0214569852404102	0.167815201152751	0.117550101048642	0.832907832603982	1.26311976276526	0.83549483894102
g78179.t1	3.82166756613505	3.80435078467143	3.02110230313596	3.30363727506555	3.28231584356026	3.06586833354848
g78180.t1	1.43693842504343	1.41651820662832	1.6420684490384	2.83660182005726	2.85262852997188	2.6000265875141
g78181.t1	1.34348514299448	1.0907579249422	1.52836677672116	1.8556636592151	1.73829442548135	1.72014272729634
g78182.t1	0.207201941330025	0.336912894043593	0.183870123467607	0.585706739365194	0.407421280926208	0.378309631808274
g78183.t1	3.71223170436752	3.78251267426501	3.55250077455457	0.0178763109890011	0.157167918900729	0.105589582733692
g78184.t1	5.5341033545373	5.38442621956012	5.77337305275476	4.86606065280188	4.7997607692925	4.74084679087462
g78185.t1	4.3301069494196	4.17181041327821	4.22341135124153	2.46673334442237	2.33349987395422	2.50965505577274
g78186.t1	6.9247700031234e-05	0	0.0281320342499395	0.0258084189584218	0	0.0139781431981249
g78188.t1	2.14173359352976	2.10737653493764	1.817991967337	2.07081382997262	2.21549316188395	2.04778160929639
g78189.t1	1.4187183445073	1.38086739546632	1.3198127080023	1.39597804451075	1.83082644693868	1.78897129838204
g78190.t1	2.71554198650132	2.69631192791372	2.3792225302609	3.04254978876159	2.95983283134664	2.92968023538299
g78191.t1	1.67259279802996	1.51091534731735	1.59017514752994	1.7183322513078	1.45626313121093	0.774171800151799
g78192.t1	0	0	0	0.0535854359096002	0.0242331432692908	0.0404730590636057
g78195.t1	0.955884113616328	1.12509031193424	0.764839539334371	1.36318285417355	1.49440127298423	1.49538970868058
g78197.t1	1.72100947900369	1.3339755162955	1.73263129330952	1.98819058703787	1.64765804422141	1.86264221715496
g78198.t1	0.951692226043103	0.510266220691582	0.723361965861681	0.458451302253451	1.08624231429195	1.23046865142337
g78199.t1	0.161325324710066	0.170681416510027	0.310323832027802	1.1461103617671	0.713012132112572	1.33386620684404
g78200.t1	0.743962980559573	0.69376125256625	0.679251727437676	0.970325796384905	0.920745286553038	0.866716529004988
g78201.t1	1.69709812072645	1.60381408339704	1.65175848165441	2.2195012508363	2.0170845456906	2.13478246277535
g78203.t1	0.965437072749235	0.924373572572299	1.19100605721292	0.969590006861924	0.797508598558502	0.980868363054332
g78205.t1	0	0	0	0.273543340928799	0.273543340928799	0.477643137618818
g78206.t1	1.74322842557412	1.02552071570598	1.36949328528351	0.912373944641188	1.20279256983577	0.1595762300627
g78208.t1	2.88538719647466e-06	0	1.44269431942324e-06	0.0838165355040859	0.175829874038136	0.175829874038136
g78209.t1	2.33061117359589	2.47113490318111	2.5682058016095	2.16891315717011	1.99067173774206	2.13016748880712
g78210.t1	2.12002175502963	1.99658543131107	1.9455680023043	2.20389868188098	2.00369865297728	2.14278688906595
g78211.t1	1.37427498288094	1.10144434629018	1.82193507020343	1.83148004013057	1.69749761752564	1.525191406368
g78212.t1	2.9257019269481	2.67322804912987	2.77684683739149	2.93540920544664	2.64939012813829	2.79567303658097
g78214.t1	0.457397821917937	0.608285993465843	0.706168037464679	0.539053568095709	0.550593382196655	0.533602218230838
g78215.t1	0.634666679079274	0.62256400976192	0.698338512571603	0.404845369601611	0.418785796940766	0.434065049698661
g78216.t1	0.168289019831182	0.263169051087596	0.31028194625214	0.22297268023436	1.11972800908313	0.951742201170851
g78217.t1	2.85211472762712	2.59219341112135	2.79987953436934	1.93676606818651	1.95267760997509	1.96692211069897
g78218.t1	0	0.0462060552462693	0	0	0	0.498717561333065
g78219.t1	0.262831211973632	0.297560041893325	0.413106603086784	1.38445934139283	1.78126695836725	1.44862506879387
g78225.t1	0.510930533991245	0.453980010342647	0.507461799012611	0.554898230545688	0.566343674852104	0.519411064773741
g78226.t1	1.30921286569975	1.29904356926031	1.39781774462019	1.37136649044808	1.45457652767184	1.49377233480621
g78227.t1	3.80326486017871	3.69582771550865	3.70327593032821	4.45716119509677	4.43808102337583	4.42024550417955
g78228.t1	1.11162830430058	0.87889088393516	0.966378783344266	0.845335887606472	1.22606517206096	1.13226951754022
g78230.t1	0.603608068260754	0.980202289229692	0.30508917214804	0.481371281175786	0.214819867657625	0.455138070996743
g78232.t1	0.0692993379839277	0.0692993379839277	0	0.345860733766341	0.508601055697393	0.867800017593595
g78233.t1	1.49919584240992	1.43326447830338	1.4641726474977	1.14647731785994	0.560466496104645	0.415688368574702
g78235.t1	1.3983355930449	1.29210970903587	0.818336038782315	2.67387025516974	2.89745284436017	2.74704833184788
g78236.t1	1.2975565204409	1.38593623713493	1.39641818626487	0.670944546897668	0.568545836551683	0.692514685606516
g78240.t1	0.307909926120024	0.232626377264777	0.279216907212655	2.5512283112446	2.06058665015356	2.09748876912827
g78241.t1	1.63243807120657	1.60617308947119	2.00851664899466	1.84615188287028	1.63752353818096	1.71779331432427
g78242.t1	1.41391085566223	1.07753424350801	1.13837740107224	0.906768249881519	0.680541307460528	0.458728461361503
g78243.t1	0.0441744632470723	0.111208966672698	0.0277004448683196	0.0544317539884218	0.19184055117442	0.106754334450813
g78244.t1	0.261985666349237	0.214412072056505	0.19478805174971	0.303311997026851	0.293850714000949	0.140082330159877
g78245.t1	5.18348667325906	5.03122618672179	5.12880445746647	3.17417708402205	2.9688464709691	2.71195143087259
g78246.t1	1.57995874224404	1.49515737712343	1.46748243485318	1.63594751146084	1.9623150634108	1.71326294139683
g78248.t1	1.50669079411531	1.4526734446018	1.60163709618643	1.73527304177791	1.55184081815572	1.46468917547572
g78249.t1	1.76837151885812	1.63949196390611	1.77771890233569	0.417819577191545	0.873163544110125	0.362141054274323
g78252.t1	0.830261815469349	0.778110150113664	0.664065900419841	1.96315336611485	2.24097186520794	1.78661977935939
g78253.t1	1.01554823696023	0.848738902162364	1.08111597875026	0.294853031660151	0.394767647680867	0.338438107128263
g78254.t1	1.22649311631779	1.30872374606227	1.26554551417413	1.59635890315382	1.52758685000837	1.42100349454165
g78255.t1	2.58843329386046	2.64118322890358	2.7258440934301	1.05364381861532	1.00599275432255	0.528454298305365
g78256.t1	1.41848682376782	1.39893039665477	1.42226422284981	2.43209860965034	2.3110551827108	2.09737954239269
g78257.t1	1.05455817268624	1.10924754665261	1.24423922275297	0.599454914631122	0.485991428735719	0.627275307004379
g78259.t1	3.40083463521039	2.24357342613983	3.16993686355277	0.496815118633425	0.236013732534427	0.199142749121438
g78260.t1	1.32992324496345	1.43754948582603	1.46724452142242	1.66095964027271	1.34174840864144	1.59688506450016
g78261.t1	1.9204529979035	1.93427040154748	2.03332678929213	0.995760910960977	1.00831620513434	0.863456414637214
g78262.t1	2.83263020442293	2.50381454613627	3.0369177083757	1.18642258915366	1.84602387478672	2.06370138551128
g78264.t1	3.20922438785661	2.89100673487736	3.39620210604987	0.439994334459007	0.370714464713038	0.239252603732111
g78265.t1	0.986448071655886	1.31420404036519	1.40906664974052	1.22082831064405	1.25010418823101	1.19864690149808
g78267.t1	4.40214421916886	4.33424982651515	4.01230451277473	4.8900546407858	4.08643884336534	3.8965442783192
g78268.t1	2.22798376330199	1.82263634422807	2.17038274404397	4.07756679976731	4.22354673375632	3.80351957623326
g78269.t1	2.46290119061257	2.36720497840373	2.61600874469659	2.7010477414455	2.50246681869614	2.52810392999209
g78270.t1	2.38804043718486	2.28079986496036	2.51170028891596	2.61570019397227	2.39552789769387	2.46754921051897
g78271.t1	0.75041699128686	0.834640029768387	1.34667101602534	0.00812685154443654	0.305865487795119	0
g78273.t1	2.03708346006326	2.42990915966358	1.33736800100167	1.90618253951782	1.85031217629714	1.83066340795696
g78275.t1	0.0927148635226455	0.0569455439092709	0.0238968806484657	0.159189981718821	0.267137841003327	0.173947393346702
g78276.t1	0.137011612041735	0.0979882749131449	0.104245398079189	0.160542044131457	0.157740952060808	0.251983221722784
g80528.t1	0.928700044204473	1.02900543075318	0.959927396692894	1.35572672090467	1.45074304212667	1.33605196673351
g80530.t1	0.165882361374835	0.0867688228957034	0.0833781409983724	0.614885076756057	0.569641769892679	0.652685647660143
g80532.t1	3.32557192088	3.07163774928804	3.23702168812297	4.7242155971044	4.78254056129118	4.94513023706548
g80533.t1	0.00276875863151428	0.00284939239861278	0.00673606267068803	0.0070476355291449	0.00155150530375404	0.00155150530375404
g80534.t1	2.91317569175427	3.07498642578169	2.90028893817264	4.0658002779987	4.12191539505298	4.12247808265602
g80536.t1	0.504835954341648	0.432120262829275	0.548353759831911	0.794576399482636	0.68544234959916	0.621744793001469
g80538.t1	1.81927210321195	1.76897740372333	1.78680041562762	1.99175420046826	2.18976858913194	2.27598232539375
g80539.t1	0.026607451124612	0.076305968533729	0.0922764584414422	0.699186470758487	0.677657972596498	0.833693245106487
g80540.t1	0.145063078644037	0.158888920501102	0.130965125192426	1.59421219997802	1.46616037087291	1.48894168744003
g80541.t1	0.194837209805775	0.0917837703156149	0.158984543318375	0.0382732195560857	0	0
g80542.t1	0.835844865293433	0.690442127359391	0.897777898791847	0.612980872040719	0.804029596479585	0.856399332656389
g80543.t1	1.85136367171192	2.01138507091853	2.16943985374639	2.93029509558299	2.9924889268421	3.10518441341291
g80547.t1	2.5383668178994	2.30618056442536	2.98581115918084	1.96560477914897	2.20381350599641	1.88296422110217
g80548.t1	5.75524610089336	5.81725478605161	5.77858641942988	3.76253262263219	3.79378010864769	3.56409386987518
g80549.t1	1.31136825612362	1.33477648466762	1.13922324009889	2.16879316406732	2.45229389732396	1.86170411091658
g80550.t1	3.74331353247645	3.76172354775461	3.49668820839816	0.895712877875736	0.854953932851229	0.915263888843133
g80551.t1	5.097930859083	5.49813924585236	5.1853514032951	5.17692182950212	4.89392971128335	5.1656072127781
g80552.t1	0.127107607193644	0.0716295124236173	0.0951642316290951	0	0	0
g80554.t1	0.0618135171194251	0.0522962442779156	0.0246600980362772	0.240479199345991	0.226567716083468	0.0919218482431009
g80555.t1	5.08730663984036	5.04546839594028	4.96703032725712	3.89710079692226	2.98803021366503	2.38755058630537
g80556.t1	0.4014109330746	0.859080606058264	0.270691591471396	0.544174755441696	0.508655814744623	0.438937927410414
g80557.t1	6.02164219912549	6.84187055968512	6.04115813465228	5.19172027894614	4.85696731994579	4.96812315470418
g80558.t1	0.781073454430706	0.778593804453731	0.757391982965437	0.0731388187737053	0.34953512964875	0.407001348876533
g80560.t1	2.26331450192912	2.19457060179524	2.0902077985072	0.939223568191738	0.954810488491774	1.05756672286745
g80561.t1	2.11983754846302	1.95654440909882	1.29602211034897	2.19437234711636	2.43006470310936	2.35159723620219
g80562.t1	0.874449969291248	0.731011150815923	0.960129856944519	0.889563878501588	0.910236842139417	0.762132767314456
g80563.t1	1.48144361717693	1.8004220105328	1.66618348958197	1.33961402279726	1.31888657528577	1.40907479853273
g80564.t1	3.89136445283558	3.6745566924412	3.84598595171596	2.99310079231932	2.99676455751922	3.08149779706543
g80567.t1	4.78958309677452	5.0896885597816	4.96924877588612	2.5121929998521	2.18307611773475	2.16277043833354
g80568.t1	3.38346763652262	3.23291612190629	2.57485257994261	2.67215148680489	2.66945452014712	2.72432000736816
g80570.t1	1.62712399142481	1.9773176620766	1.92313890943612	3.57992399684597	3.5871298436887	3.48734883913999
g80571.t1	0.517857190004717	0.325156117741591	0.238492177370786	0.199890283282218	0.102580200213662	0.21700359022062
g80572.t1	0.179469010863119	0.229910262933164	0.200074908539458	0.094130651274746	0.112957626664246	0.137280544558416
g80573.t1	1.63199500834537	1.4111181486265	1.21737404783354	1.91255943018245	1.69808331648718	2.22445307544336
g80575.t1	0.723600498401993	0.450808486031155	0.419734114044745	0.514718156396065	0.496017430838626	0.486678337378922
g80578.t1	0.267502239662949	0.0201273666893952	0.0419382245390117	1.39716168239766	1.29379304778959	1.29423490042864
g80579.t1	0.0131349140263791	0.0507315351974918	0.0978076369132967	0.0288760458507825	0.0447312334279718	0.0395385020080621
g80580.t1	1.23080063022831	1.22610649210054	1.0799685522246	0.810816531519665	1.13667045477192	0.966854944080824
g80581.t1	2.34852563165778	2.24271102787677	2.27823310743827	1.36737665747894	1.31443667215387	1.40031713663
g80583.t1	0	0	0	0	0	0
g80584.t1	0.117125830414517	0.165500370563852	0.183245118760107	0.0765563588652999	0.165052656648368	0.0573573821614723
g80586.t1	0.755014026313632	0.837455669829627	0.665118032461065	0.546646078942125	0.718137573135379	0.649590628401214
g80587.t1	1.11021489006418	1.11166836202703	0.982431806478879	1.35661317330728	1.46119849344146	1.52973800479328
g80588.t1	0.267998345124994	0.251402801008493	0.276527633374915	0.311183385330669	0.380293914910825	0.335718769393099
g80589.t1	1.20793157280678	1.20828750902653	1.04986980318623	0.652665458311821	0.611003308001738	0.809895125293134
g80590.t1	0.848666802698986	0.757932114139027	0.827056429892368	0.539647197051397	0.4600316549754	0.49146832634716
g80591.t1	0.690037094822273	1.15560612162854	0.663973938929875	1.05294654694023	0.93262966868608	1.17642682167222
g80592.t1	2.38537443273699	2.40570814798035	2.42634017548535	2.62013922298202	2.49347287823547	2.66003389775968
g80593.t1	0	0	0	0.0437280525700349	0.160539462602789	0.124872021149197
g80596.t1	1.13126482495493	0.870037967645144	1.01979156866055	0.966023590608586	1.14292899076786	1.04524584489057
g80597.t1	3.75076041267919	3.80743334070675	3.81805958119484	3.99767024127154	4.06759836421333	3.64883619332064
g80598.t1	0.752503697755812	0.776646423666167	0.606075466915104	0	0.167244871515774	0.0714180834746814
g80599.t1	2.04672398198414	2.13593570861966	2.00643698994675	1.1413346895631	1.42318604884953	1.08054715481192
g80602.t1	1.10223684993473	0.990888803413679	1.251385833216	0.461596658938703	0.615106442405559	0.624614697416082
g80604.t1	1.74496447451468	1.7417616436246	1.66278200663951	1.36580226070364	1.12206834982814	1.20323624423836
g80606.t1	1.89745226349456	2.42690423012605	2.1442653684629	1.94163820668051	1.6283471382355	1.67841630744226
g80607.t1	0.0930571057483305	0.00820288286585675	0.0564961316927147	0.447274492570372	0.273854816085529	0.506917722479375
g80608.t1	0.689452145200719	0.602436925754175	0.560075136309905	0.5046366623528	0.65177868369904	0.973714124714312
g80609.t1	2.25720678724851	2.35780955547397	2.17853140487946	2.8075296836715	2.97456235092331	3.00112306152774
g80612.t1	0.246975932136594	0.0638646061575722	0.0452178815928217	0.186790842291143	0.211224064024083	0.193306221767436
g80613.t1	0.108456209415937	0.107424076360821	0.211369862732439	0.0725256819964777	0.151180811520377	0.108994071661797
g80614.t1	1.96803248995728	2.05757538697714	2.00873176347853	3.15876809071537	3.1042160387568	2.76986608249724
g80615.t1	2.03215728001094	2.00981509431261	1.84696300547575	1.86659943188704	1.96207254950545	1.87344352190236
g80616.t1	0	0	0	0	0	0
g80619.t1	1.2413923600891	1.05798669903186	1.15934501019962	1.31900338633003	1.34504658873884	1.40882542464386
g80620.t1	2.22462254600769	2.44743716806635	2.53309931881889	3.12177187127578	3.09823391977939	3.20326318617051
g80624.t1	0.502883537328277	0.545882397729711	0.376213689497466	0.599503475169789	0.376209243352751	0.447019465120713
g80625.t1	0.0463779032042198	0.0356788014733677	0.0393503948271498	0.130980935087014	0.188237591390866	0.272549990187717
g80628.t1	2.35011558962345	2.86455721010646	3.04023228609698	2.86879243530851	3.14966372525715	3.25596866450443
g80629.t1	3.38931541952299	3.42380175121953	3.42605283072185	2.00446471765187	2.08903706559233	1.81356778480757
g80630.t1	3.16102164427157	3.58987851456195	3.06659968497633	3.22220532257293	3.88638333521163	3.77866654886069
g80631.t1	2.08171184384212	1.8948243584702	2.26498943517029	1.75065066391881	2.04975830469224	1.67754928435345
g80632.t1	0.472196603623956	0.797002183530709	0.594887686335185	1.13466912435965	1.33671698825767	1.28439449593645
g80633.t1	3.4370314060851	3.50142627868215	3.72092403079422	4.77958620745026	4.88032152450662	4.74494284597427
g80635.t1	1.12158374401012	1.2170054520545	1.13192328705292	2.06848990359214	2.183673885907	2.16669134629565
g80638.t1	3.22722800242371	3.24361759874301	2.94585580891396	2.11609089813205	3.06314567573668	2.55739612023505
g80639.t1	0	0.0918338589343919	0.0818904190811347	0.078115189676796	0.078115189676796	0
g80640.t1	1.21780395725205	1.10020262155132	1.16835770420449	1.85245834821831	1.79483379745378	1.07570855051271
g80642.t1	0.0348354902180693	0.0433893040276067	0.10384270384438	0.523159450723122	0.540516353234653	0.534283768321157
g80643.t1	0.869099920563891	0.642349460454193	0.68788753676762	0.525246040550771	0.499777018670679	0.126757492847308
g80644.t1	0.116996795479765	0.190026917252182	0.112510651917695	0.259922043244197	0.252620325056861	0.174415367430028
g80647.t1	1.26870506065386	1.05649266346153	1.19851804120235	1.50777891315165	1.39393947380588	1.41181669680669
g80651.t1	1.88048296566872	1.5320131758288	1.31448655837596	0.195215292710478	0.120995501582185	0.109289676701496
g80652.t1	0.643360279120903	0.620365884112291	0.621100528190098	0.453817807644954	0.56979631993967	0.525516674798879
g80653.t1	0.650332604859874	0.511366829479557	0.602382762348769	0.516695978744896	0.790363355375311	0.699189136507716
g80655.t1	0.978422634898804	1.12311390733801	0.77985642927957	1.21441828931812	1.47115207554808	1.40180355776323
g80681.t1	1.84518251085579	2.05696495980073	2.19537279801551	2.01751290832224	2.41188203281197	2.39525861973677
g80683.t1	1.86798539450762	1.75759295586356	1.87216999178605	1.8083026674308	1.88903891629649	1.83677327664983
g80684.t1	1.15549602654499	1.17969193314426	1.1774962404824	0.949529703821627	1.09852264223004	0.971767562383243
g80685.t1	1.56248325022512	1.38268053156446	1.32436303937482	1.05885675558777	1.40447646154737	1.45564784933498
g80686.t1	2.26559441966542	2.44327749912404	2.41824204057738	0.153049100869453	0.240358296512603	0.672738514242746
g80687.t1	0.722121485245007	0.16657791647888	0.37172500690845	0.619259928893758	0.692003969278127	0.601353271098414
g80689.t1	4.22981707464868	4.30296208783244	4.20607905305576	3.9451283169553	3.80584538272879	4.04782740484532
g80690.t1	0.90278056787697	1.06915288945626	0.762323299809809	1.36877505278841	1.09274462693936	0.981339035486644
g80691.t1	1.90344826127026	1.76285861247503	2.02640419324433	2.67272539133595	2.74861708717452	2.56686068645231
g80692.t1	1.7299768702433	1.9776444441918	1.36715744149782	2.66956518044175	2.77825316045389	2.86284352889662
g80693.t1	0	0	0	0.0328343499891748	0	0.0302230598896177
g80694.t1	1.53892498248613	1.67902151703287	1.59451988645024	1.26133222415612	1.51509829038067	1.17672360743223
g80695.t1	0.0466321447493233	0.0303233642337919	0.00477893826415789	0	0.00796616840051374	0
g80696.t1	3.73372982635021	4.64745456966901	4.34456123286651	5.24544200190257	5.34238968796831	5.19803911433109
g80697.t1	4.33632566820846	4.45538002773092	4.09057477036135	4.46442073993621	4.41319558035136	3.8264007274147
g80698.t1	0.480647721615279	0.772960756565864	0.720907071840899	1.13231822010585	1.64306653097799	1.46725078280485
g80699.t1	0.0875320889503706	0.0386539040108108	0.162940868231044	0.0278405486896603	0.127119496377866	0.0740916126288532
g80700.t1	1.75202278034756	1.24686104365862	0.647930603346751	0.464503079419003	0.992461734853959	1.36197436380791
g80701.t1	0.273550502032465	0.195040126616667	0.272021994282052	0.0976067516813849	0.120158152303755	0.0875470242930558
g80703.t1	0.792697958863682	1.01936245870994	1.03250996027478	1.42615094506018	1.59701383269793	1.49290427766436
g80705.t1	0.332273699427596	0.422785210327255	0.47503298651032	1.01218104239282	1.11096785912813	1.08207783115046
g80706.t1	0	0	0	0.0610821548281497	0.0999697632657955	0.078029087717777
g80707.t1	0.86280921863488	1.1834668231654	1.00728234759615	1.40393464417058	1.37167148600267	1.46107011403305
g80708.t1	2.60692304634665	2.56791872832843	2.61397075943005	2.28768209417727	2.15711616655233	2.53373700934125
g80709.t1	2.72419709392236	2.43163846960441	2.39539518449324	3.17991498017853	3.42384665131054	3.26962312399515
g80710.t1	0.381027486046812	0	0.013772383572903	0.125406444270125	0.145783085948466	0.145783085948466
g80711.t1	1.36562983430426	1.1741679738149	1.39317673825532	1.47118694002799	1.62165571966531	1.44037500456689
g80712.t1	0.794682025530747	0.865135707459247	1.00333238070019	0.424004059454806	0.448206387903958	0.414240550864872
g80713.t1	1.33558043845877	1.39003698764468	1.38781689616058	1.90082701560893	1.87763314833876	1.79326707582796
g80714.t1	2.33294561865249	2.7797749216311	2.25993650127938	3.18022028059448	3.26718609315206	3.17318357273864
g80715.t1	1.54475886403636	1.58076392544346	1.66813546726897	1.87815560474171	1.80689112410865	1.77512557232016
g80716.t1	6.25202668329161	6.37190264654231	6.24802802402441	6.63060297810453	6.73667495200981	6.58855223518941
g80745.t1	0.337822964438743	0.40607837440088	0.258094345079891	0.534410278007128	0.444632085568181	0.458932097377382
g80747.t1	1.65629133540448	1.88142186594694	1.60391613069094	3.50812410778148	4.06688809307402	3.93598515143369
g80749.t1	0.949265231221568	0.970039332362095	0.633069386827172	2.07577117809789	2.21234614740301	2.25363595928164
g80750.t1	0.18662225613525	0.181636901104869	0.194122362401969	1.91481247735382	1.6981824659727	1.55364557333742
g80751.t1	0.0207034481635894	0.0970538358117536	0.0207034481635894	0.457666779354694	0.196653622502162	0.166805409780789
g80752.t1	0	0	0	1.26451241090244	1.09221014483947	1.15674284774784
g80754.t1	0	0	0.0374314239182103	0.0170211001446737	0.0170211001446737	0.0650649010402903
g80755.t1	0.482067622913143	0.591155662826392	0.360345171594619	0.362844646212043	0.343390765703892	0.266870476873706
g80757.t1	0.647625812541872	0.983342790077409	0.677590325274635	1.42945581951151	1.26624263583113	1.4517164776995
g80758.t1	0.748459515508917	0.695742655445833	0.749656113941287	0.877475707023152	0.862010133921088	0.781514991616063
g80769.t1	0.00839079214968573	0	0.189388127031341	0.0702120716118372	0.107940904536275	0
g80770.t1	1.04389459809854	1.12294963669009	1.16297888198369	0.746151932439824	0.718883696845088	0.857317003640791
g80771.t1	0.677816705857431	0.730868595453032	0.739740112501973	0.605926650891801	0.920909125213616	0.728348082208588
g80772.t1	1.0502606767192	1.07311344803528	0.782131742229292	0.468798076218226	0.12950327905277	0.120200628626877
g80773.t1	1.4877960530565	0.917645613588405	1.03406988869398	3.08211275525401	3.07887519240434	2.99943904325982
g80774.t1	0.10853783823533	0	0.10853783823533	0	0	0.0375059264812082
g80775.t1	0.0968420533697943	0.215818976894914	0.261052946802651	0.0990029321917106	0.019333277445148	0.0232525130452763
g80780.t1	0.713811049905896	0.989760286301371	0.669557470778276	0.794405052595398	0.813074777397569	0.833442283473411
g80781.t1	0.866710990841914	0.785145410362262	0.805573949744204	0.654873599002289	0.868142294092502	0.851802201562983
g80783.t1	1.9110940577854	2.83778726097434	2.20819572335173	3.48269393999443	3.60871877576485	3.44148480754139
g80784.t1	3.14995875343966	3.31012908194112	3.2907216415592	3.60691440250761	3.71217919851347	3.50624038535681
g80785.t1	0.036750882836854	0	0	0	0	0
g80786.t1	0.154561175091175	0.0596736876390688	0	0	0	0
g80787.t1	2.46239056625442	2.2606270049367	2.14563800469016	2.23370801875586	2.1947177780301	2.09365651036083
g80788.t1	1.15961304097887	0.793285806659307	1.5893291752042	2.58759373958507	2.67063823567502	2.64748858961896
g80790.t1	0.748076463021521	0.773958358952645	0.727022982479782	1.26229543652519	1.49397927958609	1.41371755102558
g80791.t1	2.70918562840967	2.72909547296117	2.75816777152402	1.83449683812512	2.79002881681296	2.46767753632431
g80792.t1	2.13415291130631	2.615470679814	3.43226648011073	4.09380919533796	3.96811619487722	4.30389484440727
g80793.t1	0.0880194444225288	0.0802742579765913	0.0708687725683579	0.419242232128134	0.527934092033507	0.509752585977964
g80794.t1	0.281679261288493	0.0714386785655649	0.110951160437786	0.336349664609273	0.345587132371698	0.351858960971526
g80795.t1	0.0864631316167132	0.0339451846547021	0	0.0252159427901728	0.0685813917532489	0.00979718278569044
g80798.t1	0.0702546700701187	0.0948994894317615	0.148911984117122	0.166130536886971	0.144610281345816	0.441193424103954
g80800.t1	3.64605652528833	3.68926068815517	3.61818907678695	2.16894235184334	2.15378329023357	2.04749930215634
g80801.t1	0.826463473822005	0.862417270118092	0.96689332538838	0.682471720849909	0.706171574637152	0.732402932978638
g80803.t1	3.00619190515393	3.133527030487	3.39331006759303	2.78207238620524	2.60669213148923	2.70588127657207
g80804.t1	1.32329973416199	1.494613759338	1.14798522462605	2.95973065672171	3.09967459839423	2.95521272649099
g80805.t1	0.0276778005492792	0.000827869377682714	0.0617789620296287	0	0.166293820803266	0.176193818028574
g80806.t1	1.62002892984265	1.61599721347671	1.52025829373482	1.572880939483	1.43981459774243	1.45381570099645
g80807.t1	0.0753491593492303	0.0622571309485809	0.0964426846954593	0.267028743239514	0.122446110119163	0.331242012391816
g80808.t1	0.219692055980732	0.684068251217503	0.261116751997232	1.69098467487024	1.57830499538865	1.04502422088173
g80809.t1	0.173501014333418	0.186749014481	0.183386149574249	0.226182961887845	0.17399982422356	0.19086892914272
g80810.t1	2.38868440552801	2.34466632668861	2.14561844205595	2.7345622275134	2.52862257488977	2.49798834975079
g80811.t1	1.49893604877549	1.53210047648896	1.54226151718431	1.85855676428147	2.05581099419578	2.02145876198535
g80812.t1	2.02270585235854	2.37340822936453	2.42529735503743	0.390418961542991	0.313035673257163	1.27933638026345
g80816.t1	1.38431234234846	1.51562970425649	1.57802524025589	2.13881315855197	1.96905726436246	1.93033578675083
g80817.t1	0.0240600558436611	0	0.0280570460188262	0.144606366052071	0.0957259725063851	0.0777625490812135
g80818.t1	0.509724214234658	0.451348812563213	0.606268810029436	0.614879424422429	0.425533424944579	0.40610777066273
g80819.t1	0.344861440051389	0.675110441129547	0.454545470631991	1.17730934078336	1.19513716369903	0.913162476596484
g80820.t1	5.92406928269408	5.95457636392787	6.1508946418725	6.22690750851539	6.48066904597033	6.56686616485777
g80830.t1	4.10472672188373	3.57039820259952	3.49245249173647	3.47477659071125	4.17329480518628	3.84904208102612
g80831.t1	2.06341665413717	2.0655013124318	1.9839472400941	1.12077327320069	1.07216069389661	0.924068712446682
g80833.t1	3.93972381741204	3.91274757400149	3.86338712857563	3.06240808056034	2.77105689987045	2.89920193138361
g80834.t1	2.16908607085242	2.44132225630908	2.58426767576643	2.80893854393554	2.81274874990784	2.73404558387505
g80835.t1	1.15227364552974	1.17374084830666	1.16950880404494	1.855512572574	1.82963567611859	1.78746882398585
g80837.t1	0.864622379395539	0.918312952837103	0.837223934613011	1.7431956742385	1.95956764447135	2.10647697027039
g80839.t1	0.868215797852085	0.916469765345624	0.860043469544161	2.72799253307333	2.36650966498671	2.40962174887972
g80840.t1	2.2983298597946	2.24152049816844	2.26272539555484	1.58578508324199	1.64057003026344	1.41038561144952
g80841.t1	0.508153778997497	0.504222738478688	0.653229735949639	0.952455090600993	1.07586528547719	1.05118622746739
g80842.t1	0.738118423857233	0.862073632508127	0.727291411290357	0.426810057461239	0.35240938900984	0.456497079812005
g80843.t1	0.0108084775764987	0.0110347042965805	0.0112837990138391	0.0140281497853129	0.0204701984413758	0.049750638854194
g80844.t1	1.92472548806596	1.79602413344878	1.46270151639294	1.70879553431551	1.8262726837348	1.61007069442558
g80845.t1	0.971782274363559	1.11220436090882	1.01087004912146	0.689258003997296	0.969665149722672	1.00703973935228
g80846.t1	0.00442085074961007	0	0.00438633159368671	0.0295235610939402	0.029502358865385	0.00640144176714734
g80847.t1	0.834231451062714	1.22700907047767	0.643301164804951	0.922063089056724	1.72198810723598	1.7906148339129
g80849.t1	0.66271411383232	0.746286965389248	0.587055774571216	1.16851046706713	1.14401829880662	1.07317721688053
g80850.t1	0.00299912886770428	0.0817759153635993	0.0280528012854112	0.0308403154613085	0.054570675032428	0.0921790169955117
g80851.t1	3.79204655028757	3.6648474502498	3.95934637084569	0.962581596554969	0.539865527528579	0.462499458776836
g80852.t1	2.39915714542119	1.74686178908968	1.77354741682021	2.85949850890162	2.86095545032165	3.02954334955947
g80853.t1	3.38702374898417	3.26585662083673	3.36699426614324	3.3889438955888	3.53127989121015	3.44931731731796
g80854.t1	2.05166478771839	2.30797169233491	2.23519307197067	3.16255519752126	3.22756334605375	3.02701016416818
g80855.t1	0	0	1.4426878274713e-05	0	0	0
g80856.t1	0.62314767562177	0.611265880653378	0.609867461527778	1.99144402347569	2.06088265945544	2.06821609232692
g80857.t1	0.891168735025553	0.882181313067009	0.860540154394715	0.756736386313467	0.870691397533296	0.731973899867708
g80858.t1	3.41233537234332	3.32665512316091	3.1374282721256	2.45874079580393	2.7571111713957	2.76521583308083
g80859.t1	1.2541785886289	1.3728696558397	1.40406984502308	0.372418369139236	0.340285381730999	0.299075815664615
g80860.t1	0.470992833032098	0.959507553398405	0.547548539078039	0	0	0
g80861.t1	0.805946164111935	1.17888542831445	1.04621723297164	0.984065036408353	1.11382782938328	0.914539266542698
g80862.t1	3.75096809793261	3.84389754097676	3.76663491214714	4.1169400896224	4.45036668205399	4.03579966150628
g80864.t1	0.468571848382779	0.478547344415574	0.143053767387589	1.81392809497649	1.74081792427844	1.71171955311955
g80865.t1	0.997137740992362	1.18668056635755	1.03341172424359	1.28620990195498	1.30717085725108	1.46932910310964
g80866.t1	0.74745185219843	0.656238241196569	0.552426258631427	0.842235476428075	0.57059990768871	1.17955181458858
g80867.t1	3.46371203402948	3.57322254098914	3.50752979415447	3.85973633341759	4.19273554786424	4.03958377041062
g80868.t1	1.31482585493231	1.17234989606554	1.28758931356783	1.28040168988284	1.41827793751381	1.28031913125802
g80869.t1	0.559240206787482	0.83095540502248	0.622011042606067	0.916081425627191	0.81089712657297	0.813965434050594
g80873.t1	0.69389592796453	0.562461758260138	0.715645653694876	0.733894002864015	0.557328719530771	0.696995336954973
g80874.t1	1.62860797316834	1.64551537336728	1.35319002628808	1.4919167017489	1.43941356589528	1.45741515857703
g80875.t1	0.808273008318027	0.595211463685976	0.828157103952111	1.30135000667263	0.845366400408014	1.40362058039092
g80876.t1	1.62485188341138	1.54065620275028	1.54791321371324	1.86839637989627	1.97012144804531	1.8168085699024
g80877.t1	0.727346311031252	0.331079167697932	0.951871233420735	0.245949514031594	0.328814639856046	0.344472891326282
g80878.t1	0.0217028659380346	0.208935462136303	0.0548220881085228	0.123929684381205	0.0879461479898784	0.0962780478603887
g80879.t1	1.22749711531746	0.834474185037728	0.935680001293263	0.332866012853212	0.350333166553159	0.524197103849261
g80880.t1	0.21422056727643	0.120674420323898	0.146708654279649	0.311361280297379	0.35135242686836	0.216600136212272
g80883.t1	1.02356834590445	1.21523065490036	0.93501461243493	1.83450573745499	1.85035098605788	1.91574536625496
g80884.t1	0.866538505978929	1.46778394418893	1.37728258957912	1.8750077983568	2.31842531056859	2.37177741087154
g80885.t1	1.4171007002219	1.24035402198457	1.35916298226364	1.65764869336099	1.45177765821255	1.5147166417177
g80886.t1	0.0493477765962536	0.127001921249694	0.270911616940603	0.050745463581399	0.0240827570170731	0.0955491017362034
g80888.t1	0.510186198906258	0.484999107743002	0.491480640576095	0.343151952212741	0.417473956040764	0.354302071865044
g80889.t1	2.51353394999408	1.78077412281653	2.36115241610055	3.34350262485702	3.16328182867704	3.43158712587894
g80892.t1	1.02660957562022	0.731211052292886	0.999464660828272	0.183588142671336	0.298793195380965	0.355901462188608
g80893.t1	0.945502830571354	0.853972500016327	0.909111789358955	0.84363337527779	1.07912889293537	0.932600946800119
g80894.t1	0.16396238117787	0.0858243674564361	0.324756465345295	0.0456959793908078	0.0456959793908078	0.0454513584986497
g80895.t1	3.38816528534507	3.32746878794212	3.39575559303838	2.59469520016859	2.74180995648931	2.51612359727483
g80896.t1	1.84018725742893	2.16898245345337	1.85475171655103	2.4094384594269	2.46349063097785	2.02701069514413
g80897.t1	0.261962806885574	0.464811483967504	0.249512088839109	0.666333945293217	1.05028714917209	0.598947311564388
g80899.t1	1.18790896971857	1.29983720764284	1.49046539006471	2.82356575141711	3.16287530826197	2.89813307108507
g80900.t1	0.773886642371533	0.980741167441276	0.991745131911948	0.916944345765478	0.870988815290912	0.842435029327325
g80901.t1	0.210568410822946	0.245478625409685	0.255234829768897	0.338311447981005	0.494864094667199	0.458075372626371
g80902.t1	1.50530967070557	1.56951490984061	1.52851330986234	1.47824393383511	1.85680566525636	1.52518438898358
g80913.t1	0.250710595507636	0.271313316014363	0.183032911287564	0.0430266709618313	0.0705995338541505	0.0515252385433384
g80914.t1	0.533548397929371	0.498252910280419	0.598094555505224	0.0137609516221199	0.0137609516221199	0.32487049849822
g80915.t1	2.72019724293787	2.75529033186758	2.7402046289287	1.24353991498694	1.15595383739345	1.20426844974888
g80917.t1	1.82434384008834	1.95742879094971	2.11525802209943	1.87698442679321	1.8513544759491	1.81240539698653
g80918.t1	3.89955597995614	3.46391967476808	4.04594344110848	0.665259956936249	1.89022331545418	0.970160110762057
g80919.t1	0.782573794374039	0.772097636988324	0.864520959653267	0.674203908546348	0.769164071679166	0.675162845336336
g80920.t1	0.589211226915476	0.634942632476409	0.475579881138845	0.458364154106944	0.473146841550393	0.442419121869202
g80922.t1	0.0423011312634087	0.0423011312634087	0.114674855900023	0	1.44269431942324e-06	0.0332573574223163
g80923.t1	0.619736025431192	0.664746779350091	0.584198631957739	0.664117796891055	0.786271823549552	0.653636062649502
g80924.t1	0.626988541179503	0.609522372664359	0.66764420102014	0.80361142831279	0.983484349664123	0.9270430965768
g80925.t1	4.64192150865436	4.59785966130889	4.51736842591044	2.4419670413299	2.30538836580837	2.69579654224582
g80926.t1	0.0553969787707484	0.418178071642103	0.0516811429723871	1.34939415385432	1.39067043669175	1.52372453235489
g80927.t1	0.556685435846342	0.525396399178455	0.521059785134169	0.622559324489934	0.857704767206876	0.577109254575659
g80928.t1	3.27081506098194	3.50998232588245	3.43723146817887	3.38546996872579	3.29620643736769	3.34766438083328
g80929.t1	0.0496809475489875	0.0659045136729721	0.0355521250696389	0.160828565103682	0.0509125937004307	0.0277273345355564
g80930.t1	2.82187528908233	3.0273292454894	2.72209524792241	4.35912003026271	4.51199800963726	4.59314828884348
g80931.t1	1.64265305765347	1.64269048302169	1.39020046723984	2.50288277375119	2.36107238592988	2.29178211585182
g80932.t1	0.376363738847057	0.340172560558787	0.801195913160304	0.31285798464843	0.843705726722426	0.441217863262114
g80933.t1	0.702037782742409	0.740864542195569	0.523639232260868	0.358387259151398	0.40973306888432	0.323156747730381
g80934.t1	3.72703812650582	3.80599299359739	4.36014272787988	3.95166966207862	4.14365398154542	3.96495397675747
g80935.t1	0.0895930618644906	0.0741697275213262	0.0757434580266924	0.0737708861090336	0.0923089374609587	0.109463533729778
g80936.t1	0.247827888114711	0.214837271002694	0.219465317173769	0.325653513037292	0.272038721097962	0.200354941210818
g80937.t1	1.70525029038663	1.55905122836702	1.09934301280952	2.15730117265354	2.05239189540818	2.08532029164436
g80938.t1	2.09913863733743	2.061548112797	1.97563018628082	1.866013407916	1.469057100013	1.20287467242147
g80939.t1	0.388115678098174	0.187760147227724	0.244604579783316	0.456243677596365	0.277686063636791	0.237134149740595
g80940.t1	2.49318847784139	2.4990993822575	2.47166819190444	2.32928407821674	2.65976795357414	2.40060049965951
g80941.t1	2.66843028290068	2.63600646367407	2.43145742135084	2.5224108535724	2.54832564388589	2.71658359098422
g80942.t1	2.03141248874944	2.25473945404402	2.17011638628949	1.07821495218695	0.882750244956577	1.08775406652414
g80943.t1	8.18206407004191	8.16333365723227	8.0302624959572	8.64650081039174	8.63327829735802	8.57255347903505
g80944.t1	0	8.65614427685549e-06	1.44269431942324e-06	0.00818997216918275	0.0421217910871117	0.0119678724183883
g80946.t1	0.73950077741692	1.0529493283541	1.19032597624635	1.61539557956131	1.64712659002181	1.621393624638
g80947.t1	0.0143838609128515	0.0144267117558716	0.0407732237017339	0.0344594313156818	0.14824951588818	0.14801517138839
g80949.t1	4.94670723604949	4.97680018199297	4.93333062664215	5.086300664309	5.2132414672545	5.2233247708227
g80950.t1	3.44081575992015	3.5603739246394	3.44266633911862	2.95917496710977	3.07511037143442	2.81440132701657
g80951.t1	0.0459950594342219	0.224258885241603	0.731708078508075	1.02923023593706	1.2166324166853	1.43479900593558
g80952.t1	0.0724639423782442	0.068635043765423	0.0724639423782442	3.45349874701674	2.98721206843048	3.13286584623964
g80953.t1	1.51027229811418	1.56547922096482	1.17842910110193	0.626868960738895	0.785774837289639	0.601977897758735
g80954.t1	0.0419718567992593	0.0538231221547726	0.0327920424234936	0.108315689974151	0.18914012431887	0.147702652830106
g80958.t1	0.339804405876364	0.324247237650512	0.472646849064216	0.191336501267111	0.171541196665186	0.22799977677491
g80959.t1	1.81983573891248	1.99082165447909	1.91072767385293	2.40294478432137	2.46684478026802	2.31990632878083
g80960.t1	0.281932029345243	0.161269850952739	0.309546420051994	0.965558237036512	0.86746873044484	0.945214391579372
g80961.t1	0.115712468506652	0.456041765133657	0.0926418052600289	0.568564319702498	0.624840188763433	0.569175103253644
g80962.t1	0.064591800570952	0.469243130662313	0.828630769359501	0.0546401305383454	0.320161154569105	0.0619931902457775
g80964.t1	0.415026318348951	0.371794135139925	0.259137477612863	0.57444257853665	0.612558212634352	0.50455225999813
g80965.t1	1.15334295117424	1.99990694316875	1.63483160706856	2.3402477756539	2.2171726969954	2.35466175083269
g80966.t1	1.4913508227929	1.24109515797389	1.43552938869024	1.49920604945611	1.50941411523793	1.36420765046552
g80968.t1	1.43350806138387	1.46199995141985	1.37197976150057	0.904998848283212	0.946808699951785	1.23777294899045
g80969.t1	0.295597260712809	0.10864889953972	0.0790797270041089	0.0974085354805589	0.0566223696330689	0.0546470759050324
g80971.t1	0	0.00380225733811994	0.00361806666362196	0	0	0.0174444928761354
g80973.t1	0.661055443632624	0.252422925779162	0.227909852662027	1.00241881346119	0.653532428110518	0.839800801699731
g80975.t1	0	0	0	0.492469540412391	1.57193208009959	0.383766767591581
g80977.t1	0.777382260193925	0.691136587359903	0.614198156057267	0.689792053052713	0.844848398243477	0.804250201590372
g80978.t1	0.125960500782661	0.0996533926633764	0.132375476424962	0.191313758021518	0.19795091912607	0.200558338936102
g80983.t1	0.341945908945693	0.41466054595774	0.22743673488052	5.78984125670246	5.63599813740028	5.64952898098601
g80984.t1	0.0913179982726341	0.0882189547360459	0.0443479523784694	0.0434872973195528	0.0442178374858365	0.14825342130736
g80985.t1	0.0439855602269256	0.0439855602269256	0.065484079098557	0.0249224494143174	0.0377828173789184	0.0249224494143174
g80986.t1	0.448454862180383	0.698672777822835	0.778032750370251	1.40575987649887	1.48228090072608	1.47667667752464
g80987.t1	1.27996092653929	1.26117453539883	1.33952452266875	1.37190228072852	1.11084027623112	1.19910630478213
g80988.t1	0	0	0	0.144768189337161	0	0
g80991.t1	0	0.0410859456538567	0	0	0.0402794618245045	0
g80993.t1	0.497752349421364	0.821557571048756	0.634894321215094	0.558693766255122	0.380963230370144	0.281758775263831
g80994.t1	3.02564987038353	3.23542470543838	2.98865015255629	3.55107483617133	3.72978658447543	3.5161799629751
g80996.t1	4.0675507827588	4.07209765206092	4.17261888182596	3.77799268175229	3.62907469866846	3.78752085404585
g80997.t1	8.80038095394156	8.89234093753805	8.78994739621704	8.06473075975334	8.13280673331194	8.20536924242348
g80999.t1	1.77615032206036	1.97650771472641	2.03195515535848	1.63099482435261	1.67164981227558	1.61818508221162
g81001.t1	2.29345700799569	2.28310243254735	2.43746026684404	1.73787622435931	1.84538245951804	1.70916930305678
g81002.t1	0.18152368624575	0.178551482339356	0.0742916879313713	0.429111367855657	0.376215912564685	0.472902584125918
g81003.t1	0.227327057827094	0.273249705069548	0.294649565748083	0.265884518156457	0.574845557863259	0.318619956237481
g81004.t1	0.327291862085582	0.558082447730975	0.454494935714435	0.32761264098387	0.415415796451268	0.504222738478688
g81005.t1	1.48988044980657	1.37310471471996	1.37876018929262	1.23863830325456	1.20672573277883	1.44258208034897
g81006.t1	1.06727868650406	1.00728665388285	1.03671009641961	0.933472930236834	0.943608568115777	0.941850759874974
g81007.t1	1.72307401416041	1.81542049476924	1.652770072783	1.67707700424952	1.78749222729724	1.53635235275143
g81008.t1	2.13197331788647	2.20975279125488	2.27434814580934	1.92299700948982	1.9267361438571	1.94270216078187
g81009.t1	1.71394870415585	2.05823336070821	1.90410832204472	2.51228150811426	2.72842819386072	2.62790585120993
g81010.t1	0.337923413815469	0.225464972986163	0.244918712844687	0.451965930238011	0.604561946377649	0.626097054761488
g81011.t1	0.272879591011022	0.355801129458112	0.254089676730918	0.246391060608021	0.222751401636784	0.490442798005064
g81013.t1	2.26138608716784	0.628019511276352	1.23778763070532	1.06364375351469	1.07386615207052	1.02780375506407
g81014.t1	2.27883018654239	2.59313119389739	2.42315538460144	2.97035819490469	3.03836752206701	2.97687462956893
g81015.t1	1.27643591930712	1.14215134353041	1.10304570911807	1.94800682821857	1.96865333949729	1.65423342106094
g81016.t1	4.05750226025767	4.24789782399278	4.14892320701419	2.87475782476605	3.00165526396711	2.79480323644626
g81017.t1	0.00811967857142415	0.0238727575320146	0.116738690982367	0.250468063183031	0.186279952960654	0.250468063183031
g81018.t1	3.06041925352545	3.20709836997222	2.83730266416629	1.19541311660926	1.39988583708893	1.61060510756821
g81022.t1	0.93465538614349	0.956135477926125	1.25177240696513	0.809375752323667	0.724017180406471	0.536060859915029
g81023.t1	0.514222266723902	0.470258841317547	0.694398842810741	2.39764882890287	2.42723231079676	2.49008692639151
g81024.t1	0.878496218214397	0.436295119839362	0.780487327547831	0.586922272490091	0.624400401193365	0.581567213418764
g81025.t1	0.874368125728511	1.10333380604281	0.885507206232677	1.07984843581081	1.09112433366116	0.916539319099285
g81026.t1	6.63277382640601	6.69170518170154	6.40664358608168	0.0479082631509496	0.102744119471795	0.0815877823819864
g81027.t1	1.56432158161433	1.85674990089066	1.84009740261187	1.73486176573068	1.84771234697134	1.78289958481605
g81028.t1	0	2.88538719647466e-06	0	0.0149265442381028	0.0150450505429816	0.0726354347944409
g81029.t1	2.19561815702065	2.3758212644644	2.25023064518193	1.01443885259667	1.31763228467106	1.22781437914756
g81030.t1	0.281532089533534	0.217987544747485	0.327000914884594	1.1018920736044	1.12056029985519	0.873636836317008
g81033.t1	0.802348750732663	0.838608140798095	0.661217838605425	0.0308643223559728	0.0973721254626673	0.112042180515641
g81035.t1	1.09460092081367	1.26900979974907	1.11402846833421	0.310392475530587	0.343547678762047	0.285892208051916
g81036.t1	0.847037195213359	0.666826566577178	0.746167414565937	0	0	0.000615899297315574
g81037.t1	0.697062080497391	0.596322641995306	0.730440844827913	0.332930155999249	0.729665875921627	0.0878456986818879
g81038.t1	0.0456861953514479	0.0264275658165883	0.00603370011089335	1.23060514084603	0.633468410715104	2.13595638770183
g81040.t1	1.09546740982366	1.24628403142248	1.25327590857368	1.54857620177185	1.1040782936158	0.711307233959227
g81041.t1	2.18527539486165	2.19606152419328	2.12191953813705	1.60425686889507	1.74030286870422	1.73739905890118
g81043.t1	0	0	0	3.67841664549316	3.74019059412895	3.62207958923782
g81044.t1	1.67050409075841	1.86931514099943	1.43732736027855	0.928480238453932	1.28900873592806	1.14846234582217
g81045.t1	0.982764732566996	0.578213199166008	0.789342811885579	2.24420329098132	0.389690151409793	0.332468490832854
g81046.t1	0.84936921844731	0.568602258059678	0.714221774832365	2.43023495175368	0.493293789388535	0.579645520858683
g81050.t1	2.85027056467224	2.91215393707075	2.9040109897749	2.22134907869497	2.33381011815125	2.36847726682672
g81051.t1	0.839888659956328	0.034873513189445	0.0242771211918732	1.95969375339967	1.97791182292139	2.04192771429689
g81052.t1	1.95884490190911	2.16002984292721	1.83377823834376	0.620053335859531	0.837215052034728	0.800728888371184
g81053.t1	1.76549019185756	2.13489776315713	1.70835235830625	1.97544236325904	2.03966763602314	2.23246920328569
g81054.t1	2.39224404956517	2.52154152160319	2.52472216893466	2.10544207873498	2.39325583108963	2.23917651801531
g81055.t1	0.703968005464939	0.800274967654938	0.71242321895847	1.06411371496805	0.962614909735991	1.07156361581518
g81056.t1	2.09407962862311	1.75822214853138	1.8217751042434	2.12956559261818	2.18971071982116	2.21978001608786
g81057.t1	0.336365661988079	0.358901454362491	0.223796922425224	0.761623990308073	0.675264034280105	0.702552938667975
g81058.t1	2.19491661543512	1.87006875178241	1.96739329624464	2.32122273314692	2.16183351984806	2.14108123015401
g81059.t1	2.92587013969531	3.03887247122696	3.19232438078615	2.91948482145173	2.93683333145301	2.84602387478672
g81060.t1	1.22680197126285	1.14185585839794	1.29508880452535	0.77882001491268	0.983456622591534	0.737856327593281
g81061.t1	2.13438524646782	1.84577785871305	2.1441974856396	1.98894893703804	2.05355659120086	2.08210304473446
g81062.t1	0.933234207271588	0.925432100081022	0.906782870357006	0.91819615257815	0.882140610577591	1.10103952422713
g81063.t1	0.0513233729594436	0.807860189031762	0.552352476697696	5.14354031760424	0.664601163812251	5.61846661394693
g81065.t1	3.05614423714892	3.09722327310104	3.02475990354101	2.31310157506952	2.19111505525183	2.21771928825522
g81066.t1	1.29448253760003	1.04251196756778	1.24575302493372	0.605029638205725	1.04678089718401	1.01997584039158
g81067.t1	3.42072949990605	3.31872739055545	3.42994583837262	1.63498165192955	2.21127453447519	1.82019367016931
g81068.t1	0.0637403807060534	0	0.079822500272335	0	0.0594120428112365	0.0594120428112365
g81070.t1	0	0	0	0	0	0
g81071.t1	1.25437998103214	1.58955737297064	1.44197102386737	1.64221543223137	1.51749743540555	1.57436313182937
g81073.t1	1.57168020739848	1.61642968878858	1.81792158827654	1.1893874944256	1.1823929231244	1.01588502399465
g81074.t1	0.955911631962555	0.978304743099035	1.09250988513683	0.791236460869461	1.08728223847314	1.08274550171733
g81075.t1	1.9845401356682	2.02055624922267	2.06852429831824	2.86818872835475	2.79982836247785	2.64969638566284
g81076.t1	0.825975261232169	0.90101476416285	0.886329287852276	0.900684063083832	0.911895557820627	0.872106147822873
g81077.t1	0.0427227730649125	0	0.0106767342820276	0.120872119304581	0.18133667145854	0.0808922953728614
g81078.t1	2.14708392686203	1.67552284691856	1.73738867457999	4.38009529066131	4.45786255618783	4.78941960723913
g81079.t1	0.00376340657469296	0	0.0466489063537769	0.119235310988396	0.237049689590266	0.123377496143313
g81080.t1	2.87230141475421	2.98707323964109	2.67816409939673	3.34695986692823	3.3700705162682	3.33138878622455
g81081.t1	0.137224138477934	0.0393377598837444	0.0314756574538204	0.00843525565116857	0.00843525565116857	0.00843525565116857
g81082.t1	0.145438779460571	0.232370960852645	0.314035199291888	0.139464256009616	0.110547661323433	0.0950372694949824
g81083.t1	0.340956428392796	0.641625560083495	0.704112358171215	0.414237303003745	0.31240263028341	0.385181408647622
g81084.t1	1.02639781884073	1.35288618152234	1.47525145790323	1.37729091988929	1.14290351149252	1.35188100473441
g81085.t1	0.109924821981855	0.015333422810136	0.109924821981855	0.271926408756321	0.244719039284516	0.66656300784646
g81086.t1	0.108513751523075	0.00087400839697376	0.108513751523075	0.22638151773139	0.168920536099352	0.673190955260164
g81087.t1	0.584542134329566	0.323487670577013	0.61160488759847	0.272720771029048	0.282398288004963	0.318257830646768
g81088.t1	0.365918692849171	0.151889981719807	0.193574955832826	0.24608576320393	0.25556961830367	0.286261365332378
g81089.t1	0.574120889252786	0.701899430714097	0.704996756605461	1.00728521845537	1.10680591562782	1.13195883545519
g81090.t1	0.0245281952676339	0.0598674680343755	0.0203421795171858	0.549683954886854	0.628833307778413	0.485213498632019
g81091.t1	1.45657435337423	1.37876906585914	1.46375060934884	1.71575019188038	2.09315786911396	1.58757333850299
g81092.t1	0.991083336196891	0.658099033861038	0.840720227225952	2.20107800287954	2.2711026172779	2.32068106757863
g81093.t1	1.12692463350221	0.83651396337762	1.15003644228599	1.61199431675046	1.65693426100049	1.52169904995746
g81094.t1	2.13098554627363	2.61533389555191	2.37405959566115	0.37542428409494	0.35848178580473	0.381864763898391
g81095.t1	2.14026298826473	2.01144339744656	2.18724928432234	1.21161781131276	1.96961689666864	2.42361770001547
g81096.t1	2.45273906452728	2.30633778526617	2.28224525788209	3.09786055001295	4.02038183103723	2.80825344120842
g81097.t1	0	0	0	0.212367627579507	0.142308867286067	0.212367627579507
g81099.t1	0.464256308303563	0.424120189040034	0.487885556362285	0.477285648745844	0.533400880143313	0.553345756802985
g81100.t1	1.86783124479748	2.02608331328977	1.98720733791832	1.57169816509692	1.67582451055389	1.71032221291445
g81101.t1	0.722067260919016	0.706006202549033	0.831260316650867	0.7720317416774	0.898289628813119	0.76904809488359
g81102.t1	3.58885900278614	3.33669057035456	3.52426469099284	5.34880635857389	5.37360558404249	5.27843187628393
g81103.t1	2.35081290816907	2.49670699641798	2.38624147987708	2.91370381592202	3.02049402293181	3.07478062508913
g81104.t1	1.08568706418981	1.03830693736294	1.00222292232007	0.954567081902854	1.1803464886375	0.861509190833099
g81105.t1	1.88316917032053	1.56058241606251	1.66738987551334	1.30189663703362	1.60994734019786	1.43233410393288
g81115.t1	1.08296821693655	1.06233036248101	0.899493529856322	0.339406510827712	0.343770511457653	0.0322264121361205
g81116.t1	3.3673053600177	3.66930983261387	3.44633524505962	2.63918283751943	2.85796985150905	2.56566126713257
g81117.t1	0.85957364700104	0.607948098841666	0.792597184697348	0.733112207865033	0.785315349213749	0.742476250160328
g81118.t1	3.36536835625746	3.52137254264511	3.42761448568477	4.22897587798412	4.29407561962005	4.2441875324856
g81119.t1	0.0336435958705994	0.0347087397421656	0.0336435958705994	0.11585892622228	0.00687678132628483	0.00687678132628483
g81120.t1	0.25558291155152	0.280276959202199	0.160592383017223	0.575542756190676	0.500842835379414	0.426787519501631
g81121.t1	2.43613651462269	2.54235934445485	2.37951533428228	2.08891058042788	2.20332208073522	2.2509840018112
g81122.t1	0.0996089605975163	0.0753190348804771	0.0650593847276296	0.512545483366348	0.718600548438147	0.557131646318095
g81123.t1	1.74748192906772	1.97931566353826	1.93224074091825	1.97950773884978	2.24295395332062	2.13554636136914
g81124.t1	0.253856181304765	0.44292226983451	0.362534973378255	0.442800214191943	0.202748696309609	0.375175142588743
g81125.t1	0.190406262714247	0.190374654401871	0.148029493533249	0.174483121588129	0.038933383257711	0.0385696282873323
g81126.t1	1.49203672369182	1.84893795808445	1.656142117401	2.83683648224366	2.67741059348099	2.72427787303259
g81127.t1	0.788410089865421	0.845873781878312	0.663308181462125	1.37115401485687	1.35465469916574	1.3129148938399
g81130.t1	1.2067282329717	2.05172846776927	1.79449571926024	1.4128920599916	1.35311887135638	1.84799850954855
g81131.t1	2.6930812173923	2.44453217225943	2.24693581339025	1.8725013832594	1.60097427517778	1.2793250872144
g81132.t1	0.776818208563776	0.666412121522455	0.766245734930344	0.150775414837506	0.169840360850432	0.175992063928955
g81133.t1	3.05164408239686	3.31725674000953	3.01534894616723	2.02119435827318	2.00923930652619	1.96297390298406
g81134.t1	3.4043276728171	3.55953721027366	3.51454597777192	2.70403376301341	2.9524239649709	2.67882281276461
g81136.t1	2.56014363193816	2.87876260980333	2.6671007528762	2.64477575900527	3.16019623950454	2.82044470024047
g81137.t1	1.2740349874856	2.40458245734503	2.36826827712258	3.35057178440238	3.62095771002565	3.41551098621922
g81138.t1	0.0266117001126973	0.203359045244586	0.396063013838689	0	0	1.15415141611282e-05
g81139.t1	2.37329685526015	2.64581738306974	2.14034610957613	3.91609872349348	3.90264128148802	3.88640752904135
g81140.t1	2.0156538481358	2.11037660777319	1.98945948991193	1.83857264423107	1.98922767406162	2.05848863884618
g81141.t1	2.28971615343247	2.36070250462991	2.20107172786151	2.47446174285405	2.47593338436797	2.45204845630758
g81142.t1	0.519080893133741	0.580073106602472	0.944879430310065	0.715729987611529	0.622450621908249	0.441144544545606
g81143.t1	1.44042763121757	1.52196030308671	1.48766487438624	1.39413709326255	1.78439719022952	1.6665798225137
g81144.t1	0.101379797560363	0.0482347903958472	0.0267179207479719	2.05018021141316	2.27842760157353	2.2785257308638
g81145.t1	1.57833929668857	1.57032788456371	1.486632004504	0.307443680696911	0.315958005904922	0.690328586661648
g81146.t1	2.44107334744344	2.41505039330815	2.32368019354139	3.230841353849	3.387232935116	3.31284419254214
g81147.t1	1.58240522266503	1.66041298321289	1.514599501774	1.39762391421419	1.58291193627726	1.45614114745537
g81148.t1	0.360068683423645	0.131472272940991	0.142591190479523	0.372348156296572	0.585468317100872	0.707753589666866
g81149.t1	1.33651762824019	1.36314079282386	1.23723329230389	1.67204826839438	1.78823216123448	1.77008351384192
g81150.t1	0.9361716788457	0.987344880325275	1.10073347867224	1.20281387935279	1.42053522046092	1.22491822292937
g81151.t1	0.802042631020105	0.712961084883031	0.68632660891784	1.32417348842418	1.44174373613975	1.23006033570216
g81152.t1	2.21278378178703	2.37902091567529	2.22233780399035	0.0582167331567935	0.0465427462364701	0.0844793201607027
g81153.t1	0.676680837338475	0.535135253407289	0.621478494251393	0.261454992781672	0.330811924953548	0.389733097561838
g81154.t1	2.52846605079946	2.65939965977792	2.18469859946101	0.305437106605108	0.59171675228979	0.435332024406279
g81156.t1	0.763759139240306	0.895424392065861	1.12124555050128	1.85371825590392	2.321593639412	2.14344370641708
g81157.t1	0.543224641159865	1.07548813454871	0.864901246929938	1.46973284455866	1.47465356683376	1.4797287948644
g81159.t1	0.341916314080511	0.066694048120789	0.968281009311915	0.923808656142462	1.05773306468307	1.4822333936279
g81160.t1	0.379553316813056	0.336380516538138	0.398549575482681	0.422713101378361	0.342815271766753	0.336225107521269
g81164.t1	0.712004055107117	0.189222374841236	0.443147249697329	1.29265631763504	1.8306674638765	2.43005720742429
g81170.t1	0.328517106256799	0.76291685135575	0.501980197645411	0.582510722392343	0.482998996824499	0.195174968587744
g81171.t1	0.21115178227837	0.185751125091192	0.21115178227837	0.891451073553896	0.711420016719507	0.639057084014574
g81172.t1	0.907783635921081	1.14257485383777	0.951369956781097	1.14320531400354	1.15192504153201	1.25064390318275
g81173.t1	0.59788009618031	0.500626675933645	0.574306935175142	0.747902939412549	0.885924941568701	0.847110178151471
g81174.t1	1.67747351343152	1.36015354620141	1.62464978655942	0.272597763089029	0.30631707626507	0.471093792744951
g81176.t1	0.311649586336637	0.0883533032788789	0.171691061175155	0.117889161845411	0.126279086087681	0.519249008258412
g81177.t1	0.122770772376457	0.0963468737407712	0.157391726432298	0.465260904747565	0.510129471914306	0.385278614278298
g81178.t1	4.05776459815638	4.14504995017542	4.1463279884218	1.72833197226305	2.11051525625094	2.00222976455454
g81179.t1	0.974834705673433	1.01644639878887	0.980132812669124	0.858604900428983	0.781535973860152	0.758479718427682
g81180.t1	3.32783722999019	3.48589240762394	3.38145033887044	2.47244332017399	1.82073366775883	2.46241936074958
g81181.t1	0.172491355864493	0.357041833758351	0.229606379275568	0.24246226885051	0.262211835205581	0.238917674308213
g81182.t1	3.18450834600607	3.04269301003664	3.26089899010364	2.3056195051545	2.10107584180775	1.97580111332477
g81183.t1	1.77798479409798	1.8879525571263	1.76272682238685	1.72342138424879	1.46297576694807	1.63414947273324
g81185.t1	0.101574779700579	0.06841216849034	0.205455074297597	1.44269431942324e-06	0.0249763318998008	0.0249791677643442
g81186.t1	0.125578370014054	0.327097520461945	0.244782353405461	0.00718545274703325	0.0264813921186033	0.0251436383708311
g81187.t1	3.67842757576294	3.56603978625312	3.71175401784062	3.0895015406261	3.1786485194568	3.00762268403561
g81188.t1	0.959703396569903	0.813388416929348	0.995684221083409	0.57024043766543	0.768812726450464	0.523199605923658
g81189.t1	1.89326551006278	1.94967798151082	1.90707563342559	1.85525461237443	2.12306091885007	2.02996520333775
g81191.t1	3.62508458719395	3.73854866018644	3.6060796136386	3.40394241311106	3.5036204553103	3.15050232505826
g81194.t1	0.0461864940184874	0.0595089538358645	0.0179518302507696	0.0774768196536552	0.0603116805651207	0.0642123805265765
g81197.t1	0.964759399483854	0.999339815990183	0.881834522381269	1.11340646342068	1.02807826949857	1.20946147589179
g81198.t1	0	0	0	0.0903521253694797	0.106111089576989	0.0180643893603616
g81199.t1	1.06676429988452	1.08101778056253	0.830677198036863	0.286277927867955	0.23629299986803	0.220680369570457
g81201.t1	2.91794534359988	2.81991031524779	2.88077327919482	2.41261137211503	2.837203746856	2.4984398099036
g81202.t1	0.156865141323028	0.0182097058556745	0.105059839113806	0	0	0
g81203.t1	2.82063830466567	2.85190711715764	2.86745508990422	2.5806025871024	2.5096525224328	2.64205989766843
g81205.t1	0.981426721454765	1.36325183213249	1.26303140021599	1.36777921232037	1.39620114683916	1.17209830658835
g81206.t1	1.31546769012893	1.14000312146592	1.03770130172056	0.818610909672726	0.979246144265883	0.966777440250947
g81210.t1	0.634346060870605	0.543091971262061	0.58005863060255	0.992083169148126	0.564335240736684	0.74719918173804
g81212.t1	1.19145273892336	1.20969291110106	1.53404416642956	1.51552828139516	1.72265531112959	1.66024365090708
g81213.t1	0.137906110643879	0.268736196087395	0.186325598076747	0.205140989154387	0.146046477100447	0.168901286639519
g81214.t1	1.8756809972285	2.02737985312474	1.12453989120996	2.91287171249493	3.01869932893443	2.81920321747021
g81219.t1	0.311484514928819	0.189489340377874	0.535153174008837	0.0478761646033346	0.318461465167583	0.298679428020389
g81221.t1	0	0.181288323556308	0	0	0.47308240318195	0
g81225.t1	0.144285275800571	0.163080032345094	0.0920883364046453	0.279258515865619	0.280835193607691	0.265829322937188
g81226.t1	0.687593759750048	0.634765173554715	0.75499778396921	0.481502516670328	0.393790692409748	0.549306418532299
g81227.t1	0.475168951217545	0.676749429829872	0.553433250688919	0.598344241306799	0.637285643897247	0.574547208988049
g81228.t1	0.397808436975596	1.1105129177124	0.554548578436935	0.144863447783468	0.0423067352847105	0.0611623600971179
g81229.t1	1.09543567700693	1.38062251668253	1.1049900862218	0.954130037969954	1.43208871858393	1.50560337804933
g81230.t1	2.7137923578208	2.63815193759341	1.45332108011986	1.67405653188091	1.62138612211156	1.70110852968449
g81232.t1	0.992438530618799	1.25534905336141	1.32505419962134	1.98176974159737	2.28406070277897	2.41724331587077
g81234.t1	0.0433571047788368	0	0.0433571047788368	0.11647654791712	0.0626108186869798	0.155000494672887
g81236.t1	0.0656219400008516	0.106698061972517	0.06796493831516	0.0777065013584386	0.131499930418829	0.106318835422262
g81237.t1	0.0903236676943576	0.0143395803712589	0.00783416528576249	0.0638190580673357	0.00813402448178562	0
g81238.t1	0.17536108106268	0.059036797303573	0.0997718714827329	1.61715740406822	1.39082724254919	1.31110198816225
g81239.t1	1.57921394580786	1.20698885431036	0.749804546551216	1.2766473293294	0.171178639495436	0.240547584341166
g81241.t1	0.243319331247397	0.282330672045284	0.269024765629827	0.464452892103017	0.411839469858149	0.542860264719194
g81245.t1	0.273030035920577	0.339143087260256	0.145562687093071	0.724089672531606	0.605219327977401	0.649437956419746
g81246.t1	1.80461160709537	1.98159732846133	1.9936547996513	1.47995690051408	1.28718207204769	1.71211678340865
g81247.t1	1.76586398271971	1.9802253254559	1.84114992418372	2.00013344311963	2.23134915000723	2.15508374296693
g81248.t1	0.336327953597159	0.552499053108024	0.42253550426978	0.983970216600842	1.15581657414227	0.980269568604762
g81249.t1	1.22756180583861	1.6990242950824	1.86255573373188	1.65514937910447	1.80072474740434	1.55579112850203
g81250.t1	0	0	0	0.0662338833609776	0.0325000864005299	0.0135665945977064
g81251.t1	0.873480139452149	0.948746604654956	0.981295921264575	0.851408050438878	0.690634321560436	0.87811007887663
g81252.t1	3.14075101204155	3.12037964594922	3.27950888545809	4.12315960834571	4.24815415062516	4.14566930435317
g81253.t1	0.77629605380999	0.807336785205944	0.614661792737313	1.01947846619341	1.08282859826647	1.04364407274335
g81254.t1	0.383233707094503	1.91991971389522	1.8066832942562	2.31112030292555	2.41020920434281	2.29708016478499
g81255.t1	0.869998499841567	0.816695541716452	0.901050302291161	1.64778374089151	2.12601106933001	1.78092400629677
g81256.t1	2.01518103524186	2.0059841340085	1.94498697109514	2.82422916001003	2.75648469635784	2.77011164215699
g81257.t1	0.442629318942449	0.315013158844076	0.326765124111936	1.11412844410591	1.25141189081524	1.20528802955677
g81258.t1	0.0973613371327469	0.0980206255996704	0.0142838706625976	0.198870022595298	0.150039692774153	0.126390111736841
g81259.t1	0.426780006770184	0.346271606016403	0.473719385153676	1.16432225030414	1.30609771760913	1.30069248833268
g81260.t1	1.90716448930613	1.97779059295297	2.14560083545835	3.19685518266679	2.94162787865156	2.90293990118842
g81261.t1	0.52725353914188	0.365522337289374	0.519993713889537	0.173639163570579	0.256317475192263	0.234352935456048
g81262.t1	2.42748066894408	2.52018988990852	2.33514878354817	1.55233132518079	1.62736590194701	1.61016048588921
g81263.t1	0.110817563956485	0.0305564389474007	0.0454373789090863	0.158264632051178	0.062822160984673	0.0415345762491298
g81265.t1	0.080083199472994	0.190977621587512	0.684405838834688	0.0457099564747918	0.096708493042904	0.0457952137548616
g81267.t1	3.24869163569589	3.28474079504664	3.35444750580706	1.79137567526553	2.36297309605262	2.20528458835691
g81268.t1	0.677347670786235	0.542709734546241	0.62488977341959	0.723591761642127	0.586800284967457	0.629115043157961
g81269.t1	0.822803555294557	0.953385194725771	1.0816443611843	1.29377245215549	1.53938366785635	1.24277016280542
g81270.t1	2.7876178046537	2.73756822627321	2.87528387934874	4.20352294637252	4.05286240663578	4.40974399678763
g81271.t1	1.75084357610133	2.00196685537316	1.82865595133086	0.0443969173097591	5.77076862187191e-06	0
g81272.t1	1.22424530021111	1.35600235155003	1.24750405827523	0.941506002325992	0.955213098537132	0.795161819745658
g81273.t1	1.61176350415948	1.48474963208606	1.74112436632249	1.36932688376277	1.43995285874262	1.38624313562904
g81275.t1	0.632681418642375	0.664574769422576	0.594829417799181	2.34879527781795	2.44483957571794	2.45893734534838
g81276.t1	0.395431380213257	0.271306143797337	0.250141792894784	0.254104193333445	0.385858398181506	0.338455222376403
g81281.t1	0.19746661407643	0.228031803187527	0.0915549650505922	0.133706867534596	0.107687869314373	0.0898777574827582
g81282.t1	2.40250499233461	2.53504266008627	2.65048426310799	2.41184380754148	2.77251110360693	2.77838543239852
g81283.t1	5.17563054386946	5.27256999528266	5.2853933407116	3.61360897175669	4.57261316578756	4.35895952889992
g81284.t1	0.399873262417673	0.335314028300745	0.227600618758987	0.131930528465164	0.12215583995999	0.0713659079285757
g81285.t1	1.0762758640374	0.963836601803956	0.98417006030548	1.47135396562513	1.22524099096428	0.992196314134657
g81286.t1	0.503562451935674	0.313755494655108	0.584335272949336	0.951335636831424	1.01749437945927	0.876540913520984
g81288.t1	0.0485640336353718	0.420443595555374	0.278578361096811	0.0314389564203372	0	0
g81291.t1	0.896022238066392	1.0350270031451	1.22333110426766	1.32485149359865	1.0215372919262	1.26040450190671
g81292.t1	0.565443150188884	0.883703700449094	0.528218227936598	1.24796396001582	1.21921933341681	1.43076163164882
g81293.t1	0.127001921249694	0.250060517068764	0.434535892199342	0.0178891352932349	0.0185316294849591	0.0534603221552966
g81294.t1	0	0.0291390456041404	0.0331657163364149	1.09772742099754	1.37639874811654	1.24885297117787
g81295.t1	0.0798811958245718	0.0250812551755479	0.0798811958245718	0	0	0
g81296.t1	0.812681400035668	0.387239002026476	0.397360504042705	0.594799805018314	0.627568552510533	0.544014467535912
g81297.t1	0.879980165872454	0.968309766948389	0.904503365820047	0.365504420341476	0.421334804973662	0.733625064596466
g81298.t1	1.21800118883137	1.09008311015649	1.28522168572611	1.04631573293222	0.741305611261556	0.637332947639594
g81299.t1	0	1.44269431942324e-06	0	0.697735572508902	0.510350289431792	0.434556174478196
g81300.t1	2.23877127106072	2.12791518846588	2.3316456045068	3.22753700814835	3.15523548868468	3.30482860419634
g81301.t1	0.639535954038022	0.959650729239484	1.3518634827965	0.172770394256324	0.0736927496176755	0.0206024727299347
g81302.t1	1.90501772410997	1.76262350754501	1.83281468833093	1.04887576888556	0.388872829703462	0.305832809243276
g81303.t1	1.91399766642744	1.99506657426387	2.18212750215472	2.0275957119132	2.26630621192187	2.16335638793764
g81304.t1	0.399560500548374	0.468359141011644	0.304070572933011	0.246661030776961	0.0254512614966067	0.0730153893651556
g81309.t1	0.508415467912362	0.367624912907028	0.324739186808533	0.34297793463022	0.0607004272695909	0.151609472545563
g81310.t1	1.53847459425504	0.299646750801581	0.476730069962816	0.666210309120769	1.30250038185891	0.201588697835376
g81311.t1	0.878869701837192	0.893191329629933	0.851851762642305	0.70249354108488	0.726720504464196	0.717101478501331
g81312.t1	0.7347880790283	0.791123078741252	0.848525797779143	0.532311971614408	0.507901173745141	0.577097649971385
g81318.t1	2.56167341691478	2.35203021519612	2.59234891331454	0.880082856297761	1.37479912439159	0.908741443578741
g81319.t1	0.588471672774486	0.680525104807348	0.53637324246778	1.64907736567631	1.89856438622269	1.4332650125218
g81320.t1	3.66346724892599	3.84421700732209	3.76452089694043	2.81424770259526	2.67225085018413	2.7665419474554
g81321.t1	0.0439841608530027	0.0135866031474416	0.0226618265118782	0.0663978511100936	0.0648331977461867	0.0153748180578712
g81324.t1	0	0	0	0.00320787012470128	0.00278027801702436	0.00320787012470128
g81325.t1	0.0367579148612178	0	0	0.164065394033386	0.0748438066276427	0.142199060010887
g81326.t1	1.6663398541097	1.93548237813824	1.39725151154784	1.72796182937485	1.82749590602522	1.62676899135792
g81327.t1	1.53494956296058	1.71945727459875	1.52426882887836	2.7317795336705	2.9214028147983	2.9001300848513
g81328.t1	2.09354361279242	1.99160837117098	2.15994461978969	1.86161320441945	1.93336414998701	1.82607210319756
g81330.t1	1.60870186432737	1.77066415717685	1.65780918614832	2.01201866409612	2.12045778278389	2.08228361563299
g81332.t1	1.80808391713917	1.79178365445477	1.89918259253094	2.25774686878144	2.33490231070555	2.30282964391792
g81334.t1	0.727226923212171	0.328336718175536	0	0	0	0
g81335.t1	0.315883831710198	0.272257346643816	0.317749776063703	0.021402971149717	0.00564574598942273	0.0426891583057538
g81337.t1	1.26356870517127	0.679014758833878	0.741761212252446	1.93656294046528	1.92992162954418	2.49061043292978
g81338.t1	1.38348367284826	0.794710302058143	1.54495812895135	1.92029673065749	1.88301702568893	2.06682869432958
g81339.t1	5.14284279223885	4.81382561271645	4.65820668328308	2.92852988716336	2.8214767529879	2.88786445915899
g81340.t1	0.323487670577013	0.109249552873316	0.214612254423012	0.130679199700416	0.286178549802238	0.033351812141799
g81341.t1	1.33865830782162	1.23858755828619	1.37179859491208	1.22160119532667	1.2598117959612	1.28505948259363
g81342.t1	0.0256015051712431	0.12958372568985	0.183826940793457	0.0278193217124945	0.0454751234900288	0.097941095528241
g81343.t1	2.39463212094083	2.37591159838058	2.26172486648871	0.996286054724812	0.903285898650282	0.896933650820573
g81344.t1	2.80939797971923	2.28227788194407	2.22444967965484	1.27389299998306	0.798942200137717	1.20766300139518
g81345.t1	0.668542156358862	0.858950160591913	0.814616865882513	0.409955683128102	0.454544417839264	0.421369278436799
g81346.t1	2.12255577462429	2.478338691773	2.36007149352931	3.15338527236332	3.32599537285492	3.22280440651494
g81355.t1	0.241326456073534	0.780516723535866	0.870483089704975	0.538594777746044	0.406359247533041	0.998207059112304
g81362.t1	1.47349288871448	1.26786534807899	1.19169844966557	0.883139055561688	1.21335599231871	0.800446447192585
g81363.t1	0.00792025564353296	0.00409720123384216	0.00719406588603607	0.00489109197738862	0.00204141119962359	0.0109588220722352
g81364.t1	0.682415985573631	0.663699840708233	0.526090852673455	0.377522483258611	0.404832293233034	0.450145465317075
g81365.t1	3.22857568171397	3.29999350997281	2.99455818318795	1.97834245487796	1.99591138491129	1.93230235648498
g81366.t1	0.41280536686234	0.523979399057398	0.435861113220301	0.439067759290299	0.433035280353464	0.512067055878855
g81367.t1	0.0161282894478561	0.00804077351440832	0.0240799193899313	0.101043559559018	0.0746383280766565	0.0822529542432462
g81370.t1	0.764536395500567	0.669388754885388	0.787651443320585	0.407500684385109	0.539422877696309	0.648191143828551
g81371.t1	0.769259724355955	0.91637574779949	0.429638458018663	0.410612466420754	0.687505973301197	0.244229478632142
g81372.t1	0.852421592715346	0.528382280931622	0.669937462804667	0.259057912570855	0.293262175003572	0.42865590115759
g81373.t1	1.05114654334483	0.967414324431816	0.995292749801243	1.20936602144738	1.05040417945901	1.14038603228306
g81374.t1	1.33160605288355	1.62628633143012	1.35533432141823	1.79715163596222	1.84018161648398	1.7410138820467
g81375.t1	0.435305351486126	0.775718094524382	0.875276014524524	2.01313169737838	2.20653570544191	1.61128665774367
g81376.t1	2.39101731241285	1.08360416225519	2.65793514447754	1.59598241068344	1.30738888696579	1.75368325770503
g81377.t1	0.164199299750125	0.0754011910410021	0.0685552528706512	0.163636554600735	0.224355211788433	0.0937318831604773
g81378.t1	0.728849577566798	0.760470495153831	0.778717425716961	0.710774921314589	0.896433840122766	0.8866898254373
g81379.t1	0.0958245246729724	0.073764032200169	0.066443317857891	0.0311071931780443	0.039735005703658	0.058208419309222
g81380.t1	0.860366135483514	0.850860217421541	0.911169241305939	1.08978964341372	0.986309715494044	0.991343156237193
g81381.t1	1.02655433771765	1.18125905956519	1.120439534645	1.37586962855686	1.56746075253387	1.60869098413692
g81382.t1	0.194938041602215	0.350851371107393	0.422541962729513	0.275692462877716	0.438116097300407	0.342097288568696
g81383.t1	1.96240687483106	2.2184904300163	1.98941734434599	2.75716750879855	2.65592192399824	2.46136379785355
g81384.t1	0.252312709524691	0.209654237180776	0.365365556450205	0.296883765371999	0.420274343663326	0.459705442399335
g81385.t1	1.54566596434361	1.85972271894745	1.47919847796131	2.45666160970014	2.39273560632732	2.33024688194436
g81386.t1	0.636860768218943	0.587326582570533	0.903741701737798	0.365260279754276	0.346002622770348	0.201556078992429
g81387.t1	0	0	1.44269431942324e-06	0.0829995441479539	0.0697681483150736	0.0697667737274149
g81388.t1	0.662529101108533	0.216043805355916	0.334477889878261	0.351516391524389	0.186401670061148	0.179410408431661
g81389.t1	0.0184775057566082	0.0594231186863928	0.179044726450917	0.242893911564878	0.159177061926756	0.191643499996258
g81390.t1	0.205665260422799	0.145223546170965	0.128318479662636	1.25312520521631	1.24903811290333	1.09607425001876
g81391.t1	0.141356926457437	0.0942955333339263	0.0775834621354746	0.153075050325504	0.150288008418841	0.0965830160170166
g81392.t1	4.23192794253813	4.40583991591963	4.35408579816629	4.7001349998679	4.93277010480617	4.54711762060651
g81397.t1	1.42853156055748	1.50323830243171	1.51109504604575	1.00544813666152	0.943466041783627	0.824235882184427
g81398.t1	1.64077592382703	1.34540773067945	1.36361573440588	1.82898043450724	1.31906467943115	1.55275872239986
g81399.t1	0.118216180291141	0.115013260882086	0.264370684191624	0.892513042637035	0.904352298437775	0.642168288310179
g81422.t1	1.69614920615116	1.4856231233906	1.67319909789863	1.59928970134306	1.3426912716709	2.01082351273113
g81424.t1	0	0	0	0.342035828080708	0.136682265410076	0.19911133164229
g81425.t1	0.802572921535595	2.53939384266404	2.00459163650403	0	0.685979606232291	0
g81426.t1	0.260884391206056	0.149641778601317	0.106940553906656	0.00129640019714397	0.147983922578804	0.0806999544948779
g81427.t1	0.443476166538134	0.345523549514002	0.365676861729701	0.526760938863718	0.180464888163517	0.298483539481447
g81428.t1	1.82586701840109	2.4665566474635	1.87922230403866	1.61833686829918	2.13438984678632	2.38822536294914
g81429.t1	0.383689364390648	0.674476922465207	0.542941465264588	0.702902182452078	0.556755073381671	0.745313068941804
g81430.t1	0.274490684895012	0.538696081672658	0.401229601602048	0.265135602980164	0.287608224749441	0.148891164598617
g81431.t1	0.800467155902287	0.821540428202039	1.06387702811443	2.06216282260315	1.53760619454966	1.7365182893677
g81432.t1	2.21237105192591	2.13185942938964	2.06817824999953	1.32331645342413	1.31419881877242	1.49636928597556
g81433.t1	1.50489848161321	1.75172721282844	1.69007778203578	1.74948320930559	1.95492026854535	2.0392208814112
g81434.t1	0.530703031598985	0.522803024333705	0.212841977781492	0.856541960466691	0.727972717285965	0.764306235375912
g81435.t1	0.0228137810082438	0	0.103975605368366	0.073404841812129	0.0788243103455125	0.0614527211912688
g81436.t1	3.18924167140005	2.60444998142044	3.3266510968232	2.24416400861376	2.09591092103442	2.15314154367627
g81437.t1	0.392771319408968	0.50568060603806	0.506380550165069	0.917056663210517	0.828288738416594	0.663667965442
g81438.t1	0.00920669436801028	0.012078038015789	0.0121066510804424	0	0	0
g81439.t1	0.0799685522246018	0.1590336444644	0.112060868897723	0	0.0451228023260844	0
g81442.t1	1.84769791710289	1.28767323004564	1.72894576464974	2.09868533899565	2.04852567229477	1.86679643442023
g81443.t1	0.0292012535878816	0.0162295785084206	0.0408840163621009	0.0555954988973752	0.0953411495867816	0.0251096115078047
g81444.t1	1.75798969913533	1.22702817634783	1.42978626580566	1.59814411490315	1.77878806168313	1.40379670443723
g81445.t1	1.56356573791246	2.2865026863377	2.28122464202784	4.0187506852171	3.96785390937479	4.2197964305845
g81446.t1	1.17410979499497	1.36164710057675	1.27007558085781	0.975266256965519	0.9689253378376	1.07080627520207
g81447.t1	4.54585188654144	4.67484494617347	4.30540317793125	3.14157077556052	3.66082493454977	3.25870795512528
g81448.t1	0.26736560095136	0.239828158430246	0.298245387651367	0.287598769189621	0.374319503360397	0.364765152275261
g81449.t1	0.914380061036086	0.469115986258698	0.34421721008422	0.761966030736944	0.831980981824208	0.668256215058374
g81450.t1	1.06752651819408	1.13903852130556	1.00388067513641	2.15884659892019	1.86914968080241	1.92064926082961
g81451.t1	3.27786010496264	3.49195170918036	3.44514042317698	1.2886373283237	1.18016950778835	1.28519682365564
g81452.t1	0.0401952810080582	0.0310267114467777	0.0228989821339462	0.0173732233362902	0.0124628362301407	0.0455408246642818
g81453.t1	0.098628414056751	0.072473546492392	0.190531424830665	0.280763941667175	0.155834703999464	0.165559540743625
g81454.t1	0.555102482452042	0.576353793522608	0.757863009109304	0.589589969705223	0.524882107811055	0.557761009739138
g81455.t1	0	0	0.0246189683593389	0.102534514478785	0.180762753672776	0
g81456.t1	2.32656409642444	2.4132095291053	2.06382595938556	2.17916068443178	2.35191293933194	2.29312589399482
g81457.t1	2.10793052962592	1.66566063626737	2.09383699291155	4.46081856207161	4.26180112599647	4.47300334532455
g81460.t1	0.456762000510004	1.17199138378043	0.263205114646894	0	2.88538719647466e-06	0
g81461.t1	0	0	0	0.00654506539589689	0.0464002559056498	0.00837931747523592
g81462.t1	1.82294628111705	1.92932744327226	1.91282305454353	0.847777279593361	2.05395515315009	2.05092234235975
g81464.t1	2.1331159841462	2.3475721190127	1.86615271404569	2.02834495128269	2.46929940411614	2.38358679875235
g81465.t1	3.85947366078548	3.29925271834113	3.2962596014226	3.54517578082216	3.3652353594119	3.4711856391297
g81467.t1	1.88976438856841	1.93767169235492	1.79119519414096	1.99864431191812	2.46889554133264	2.41857722381586
g81468.t1	2.79815588677565	2.54937912414045	2.48863094433208	2.58200073555896	2.74394661332033	2.13441120521577
g81470.t1	0.571958283982338	0.3267915806058	0.164777269314778	0.102925483831621	0.276409714216832	0.13025745499835
g81471.t1	0.725653916070903	0.709761750934929	0.671169254602267	0.546453467858722	0.374674505024919	0.16968389092435
g81475.t1	0.916417788922961	1.20740687510571	1.09357031690721	0.968639332774367	1.09240231056931	0.687031117268915
g81476.t1	1.00013344311963	0.904201215235288	0.905715956139755	1.39213879233444	1.21520828523291	1.24382930382448
g81477.t1	0.151909459498442	0.242402511518731	0.110111969355667	0.271621687620792	0.143015878246116	0.239571570050699
g81478.t1	7.91740176258465	8.01111701365309	7.93572205518473	8.65232540888064	8.49175892133721	8.18917108250271
g81479.t1	0.954992086229778	1.28639800056478	0.94709831697987	1.29948323086936	1.50169339377423	1.04657487446472
g81481.t1	1.55764535294238	1.35922146803857	1.78638140522523	1.87273539986583	2.23393161026011	0.952253787228808
g81482.t1	2.39734900271075	2.32381477143446	2.09356862678801	0.708719621395055	1.16567144292709	0.901361609773538
g81483.t1	4.53362215116632	4.59407374354736	4.45261882493797	6.62311389642552	6.7136830042703	6.61156574710566
g81485.t1	0.9298069013558	1.06582250408823	0.785572312312527	0.882413764893749	1.02392526026907	0.917773149637449
g81486.t1	0.761143975954738	0.712609866187972	0.59920161159777	0.452692419344826	0.712147606020113	0.452960147447846
g81489.t1	0.162728230465914	0.0502119104028007	0.193195180872529	0.35877995430634	0.451038571676261	0.245281463598331
g81491.t1	0.146378907179097	0.114888033644766	0.222542453819146	0.0604279005212362	0.0557926037438479	0.0354704832708704
g81493.t1	0.487670533320151	0.452306550508745	0.540939827514092	0.287726414018544	0.127373108970135	0.205521386322151
g81494.t1	1.7208077211935	2.05177231141634	1.64929906606539	1.38404206818032	1.59526685194205	1.35338427267814
g81495.t1	2.92828011030169	2.83640570043239	2.71756588303302	2.05971417605123	2.02948469010356	1.98109531357555
g81496.t1	4.50756651780964	4.65435699936106	4.71213114902914	3.26730566760895	3.31482759470902	3.2133027947099
g81497.t1	0.0179304572758771	0.0259557915049673	0.023625827144853	0.200955007551019	0.16891925281002	0.220710082802714
g81500.t1	0.304549591040957	0.378013252512167	0.352158501247315	0.162719208776778	0.194730068299787	0.192790061508703
g81501.t1	1.5745254116031	1.30130727415858	0.872853181742517	0.422897133497208	0.302626715086174	0.33513677540635
g81503.t1	4.5878778846649	4.60245195098771	4.51317362102082	0.183518274044667	0.365820173953042	0.271437628777811
g81505.t1	2.58765470109954	2.41569458737742	2.63523130499949	2.69127910247622	2.67559036544162	2.95057852509344
g81506.t1	2.37729091988929	2.12013193582395	2.45565994714856	2.95108679277694	2.87138238538059	2.72274907095766
g81507.t1	0.553782190371156	1.26394722273204	0.321757269681469	0.262756660304558	0.551417578787187	0.290123565276845
g81508.t1	0.152513140240548	0.0939495295900833	0.0658521383416427	0.0811105234707355	0.0866193819185431	0.0292988016158067
g81509.t1	0	0	0	0	0	0
g81512.t1	1.33106884593591	1.44665959867665	1.32714524583008	1.22259685734826	0.980576673727335	0.838143389332947
g81513.t1	5.63542397279667	5.66680975478552	5.59607156214644	4.13040450303914	4.38571982341029	4.17999791749634
g81514.t1	2.13902672994125	2.32271155406532	2.6979263529214	2.27332431333942	2.10142518368744	2.11759564620036
g81515.t1	0.168304425956394	0.224273705128976	0.447949409916247	0.450959417911323	0.334166644858179	0.474863791156994
g81516.t1	0.0592971255886686	0.166346530562673	0.0487858119358337	0.0554233571444914	0.0907206693061342	0.0559647014466512
g81517.t1	1.2166131726441	1.37404122782108	1.26685129189194	1.77538098513054	1.75453993109338	1.80957208247085
g81518.t1	5.77525360048252	5.80424764561476	5.72763735913427	6.25505263499912	6.09459222289434	6.11387265894505
g81519.t1	0.379250537761196	0.425113360236345	0.469773472924517	1.63428425235761	1.64127873582349	1.6376793307229
g81520.t1	0.351051588076439	0.487029389256774	0.396759025718634	0.56181294097597	0.516680852640743	0.511683592476753
g81521.t1	3.53785042269672	2.59458151141149	2.73473974717673	2.18761827660377	2.08280101346733	1.82624461227506
g81522.t1	0.102002303457721	0.0226177993216611	0.0756887007653216	0.142172914189649	0	0.139682969295666
g81523.t1	0.0951966457026739	0.177309340783365	0.103472125848156	0.327120520836453	0.479715862624826	0.5089447864001
g81525.t1	0.388346061765642	0.491169674111151	0.407288569499486	0.0583885419475446	0.444575901747377	0.0514319662321765
g81526.t1	2.24795515217857	2.22712216121886	2.23192387329376	0.397254250153586	0.616020746480625	0.425072529011471
g81528.t1	4.98971542511872	5.10743499894888	5.04385593745722	6.41104994680583	6.71054424567498	6.46785575854156
g81532.t1	2.21553323271237	1.98113477958727	2.41429359822829	2.01651093932204	1.89463774253089	1.96749142516264
g85131.t1	0.405848627425359	0.267200178878739	0.435002312487625	0.857420523619969	0.801662786814523	0.717627953181742
g85138.t1	1.8934961829521	1.78554092676561	1.61146986095153	1.6987874414108	2.11599205669945	2.25146067179974
g85139.t1	1.48683534327898	2.01903787287791	2.18849144628755	1.91250539656702	1.70741656262553	1.82972537315458
g85140.t1	1.17828885983683	1.36116027847431	0.8015576706427	0.325620128444284	0.0802879040444152	0.136858101253671
g85141.t1	1.12074341901892	1.32898290872161	0.907869757006556	0.681892688140854	0.662878144679493	1.06015463039407
g85142.t1	2.70940622317258	2.98559697106103	2.65479273321338	2.22544615489816	2.84640505663398	2.7028873368798
g85144.t1	0.548301473599566	0.609888258767135	0.441562092634463	1.2848972612225	1.32266310501552	1.41275551595399
g85150.t1	1.53465828448986	1.08057580598523	1.11799418804442	2.23508766030238	2.16223840001306	2.37069856476801
g85154.t1	0.155158565155476	0.139197040291006	0.122679344274097	0.0507566061917067	0.0173404381656609	0.143453502522941
g85155.t1	4.32533589642101	4.38630750151368	4.31812656659992	3.55188288923821	3.59143994510636	3.66378886004331
g85156.t1	0.234937803133036	0.240114017449977	0.359027443613747	0.284825617511115	0.0881673832855807	0.336199966254212
g85157.t1	0.879837484598973	0.868130438296678	0.677249334484424	0.299181344312379	0.288776691191996	0.259748535519472
g85159.t1	3.04965254737664	2.8495195486508	2.77884271809309	3.24832215045452	3.16395288430995	3.14355145992327
g85160.t1	0.651946717016842	0.820529456429839	0.547964033847308	0.772088344242157	0.804863091903223	0.463732302546214
g85162.t1	0.445195922744859	0.624958066476694	0.437014621984996	0.610911679678035	0.71046637209501	0.416142541038848
g85163.t1	1.26642136148174	1.14696666466574	1.08833430525454	2.14638346941203	2.13774581059374	2.21824707031709
g85164.t1	6.37051275604008	6.30529653454912	6.28207091054532	3.92408306360444	3.89932366350935	4.01673021293425
g85165.t1	5.69988281361429	6.06795175582249	5.96484856089374	3.63211079026641	3.49985137090808	3.07666666048863
g85166.t1	1.12395086725023	1.10233361444708	1.04066663032711	0.278710374250095	0.297860507509602	0.27664792480684
g85171.t1	0.20015653802515	0.118994876979854	0.29524106627218	0	1.44269431942324e-06	0
g85172.t1	0.626394278113624	0.4512411855275	0.525383368717574	1.29618719795896	1.2013032579506	1.21940893669257
g85173.t1	0.00622763805696331	0	0	0.23743400453543	0.329214318142117	0.161072450284429
g85175.t1	1.81403969900676	1.59619906093823	1.31614979805685	2.05251431960184	2.16664025578228	1.81317946833036
g85179.t1	0.797170731546326	1.16492783806201	0.94958348892619	0.450198264756142	0.427363736740799	0.357690496694496
g85180.t1	1.69350792172712	1.66363381258951	1.60203682877824	1.44422973994434	1.42381156483181	1.08606427694739
g85182.t1	3.12647899218483	3.03360395480639	3.25542791675481	4.06275965937893	4.07298247307267	4.31111608764348
g85188.t1	0.103097423059034	0.00882389437161038	0.110447437094091	0.045807792271314	0.112375865193367	0.0276183575207132
g85190.t1	0.418049585379607	0.527400685865031	0.391045091872912	1.05824998806798	0.78934948990469	0.64835959548919
g85192.t1	0	0	0	0	0	0
g85194.t1	0.25947859313083	0.546812000180332	0.27000020616027	0.764397114793497	0.77867201505524	0.955686263566459
g85196.t1	2.8957006649282	2.8663446336975	2.70243702245733	3.02321986121084	2.28321061798453	2.67033163276919
g85197.t1	3.10936875081284	3.03865846880528	2.8536705551959	3.93567029048249	3.65748292351977	3.68101470465624
g85198.t1	0.634207568942902	0.473010686129751	0.524828963944509	0.627708616908018	0.799229081206427	0.760171542631769
g85200.t1	0.0551373343032949	0.0446599005068994	0	0.156950546560944	0.183041806838352	0.228283062678028
g85201.t1	0	0	0	0	0	0
g85202.t1	0.0850724379400314	0.318522781296132	0.0429720580858729	0	0.00161491426252654	0.00160914992689005
g85203.t1	1.3563489288441	1.60278703835991	2.52850505839148	1.04581408148841	0.730708638520355	0.777745830313852
g85204.t1	2.21481303057177	2.16733255509594	2.03332220759659	2.99709184372781	3.02293714350658	2.92110856414589
g85238.t1	0.209620552599042	0.247466992438221	0.223191453077739	0.619854320909788	1.02798912878547	0.730942482612941
g85239.t1	0.0617665219946892	0.0191339749775203	0.0548359770566375	0.00844242705533024	0.0306482459212805	0.0287134144878655
g85240.t1	1.21478443877074	1.18976637559445	1.56619119045821	1.1958269470314	1.55503325607911	1.5293027323408
g85241.t1	0.606470655340028	0.313677724810367	0.525142785217748	0.766281359983168	0.922181860658251	1.19240629215306
g85242.t1	1.74025018710695	1.85978671577718	1.79801815488966	1.37309413232354	1.10259766790644	1.6020244724736
g85244.t1	0.481480817136735	0.415687287041058	0.477713588744383	0.725386927570911	0.597063906115561	0.623524169380167
g85245.t1	0.301703525770007	0.354904589210142	0.221670481014144	0.4736310765512	0.297046993068625	0.482875123656756
g85246.t1	0.0758242211938512	0.216254938305755	0.0915211150366563	0.727188577582871	0.635256616247481	0.730751237479612
g85247.t1	0.139364710840258	0.332942755210689	0.194626700717613	0.0339029096525975	0.0292648726150552	0.0397083389146295
g85248.t1	0.514326306588253	0.405874761626933	0.466667835961999	0.625767981391861	0.518078842849514	0.592934886361851
g85263.t1	0.0755750728171088	0	0.237479283312707	1.36047721533725	1.06239599135631	1.11382849600407
g85266.t1	1.14049466881003	1.26872062845462	1.17518476526846	1.06421996990544	1.11622966406936	1.00220059480293
g85267.t1	0	0	0	0.046558112000116	0	0.114469642566242
g85270.t1	2.29827090579935	2.0689242487714	1.81902679773907	0.00948476999332039	1.44269431942324e-06	0.00951343453616893
g85271.t1	0.305579525365845	0.575344282639883	0.657214679003568	0.280003701928007	0	0.474004013739979
g85272.t1	0.373101372918954	0.253329770613569	0.253329770613569	0.131033633484398	0.366570091676055	0.170512219100095
g85273.t1	2.48371673567107	3.47861296279942	1.0129118761074	1.62381022021519	0.634490115547468	1.77113129333054
g85274.t1	0.752948928024775	1.02712502741557	1.22536069918085	1.59719313519125	1.66449376293563	1.83887877340663
g85275.t1	1.99909442470787	1.64520038597836	2.27317121300492	3.01622886523004	3.07392800304079	2.6375831215416
g85276.t1	4.72511874416257	3.73042432345925	4.60549498574381	4.25449132444771	4.26310511118624	4.00331573792897
g85277.t1	1.40489549458321	1.29687260884798	1.10158822577342	0.9817350414571	0.976891488548017	1.02285212213749
g85278.t1	0.823481173423209	0.320682222732252	0.525417448135883	1.38334818793687	1.06681939691345	1.54064231758895
g85279.t1	0.0505309515577148	0.140918665650341	0.215032422709959	0.0404113352286996	0.0149679511618838	0.084916019998332
g85280.t1	4.93820598501953	5.05778785798276	5.11576044336743	6.06466482747773	5.97529531139857	6.01406942623826
g85281.t1	3.80039136057775	3.76186425665881	3.78724898149302	4.17165391672207	4.26670020124456	4.27870071153487
g85282.t1	1.01906990762241	0.59269478578006	0.730676471125771	0.346702782528792	0.218486090202835	0.425372289260906
g85284.t1	3.38564004026342	3.08988707692536	3.15683731882798	2.48866358964109	2.61780014124677	2.48976872440839
g85285.t1	1.81856591951025	1.74110321959633	1.82476418785836	0.5974939890401	0.616579777769548	0.499436199175028
g85288.t1	0.107780252396173	0.213876043382942	0.607307112067413	0.114794772257382	0.0533699554733026	0.266213245936612
g85289.t1	3.2512725074846	3.57069510366637	3.18103224350505	2.33598681927496	2.60203611591739	2.46284335858984
g85290.t1	2.74714567695818	2.58553537734534	2.65020414244857	0.609600852177782	0.814006464885712	1.59734237798508
g85291.t1	2.30188698208433	2.21500352452033	2.00778645466678	2.13058958926648	2.07689800998694	2.08672093554074
g85292.t1	0.398036183271445	0.580951045673293	0.538659334992034	0.278866158018017	0.184333620775264	0.219684622486487
g85293.t1	0.73309050939819	0.528898326021345	0.630523827267015	0.51950667964445	0.49319539635413	0.459510308947993
g85301.t1	0	0	0	0.733603373841794	0.34261390841415	0.115142473338635
g85302.t1	0.192052730040384	0.693862037326233	0.218453851179798	0.180804755399599	0.340661388597514	0.351018786069511
g85303.t1	0.655625685677246	0.553541381868238	0.603627057061718	1.02708679967675	0.771991189220796	0.933525051199989
g85305.t1	2.5525934837128	2.44506796587402	2.26939467285701	0.0324817490262043	0.102940260663833	0.032477517291337
g85306.t1	0.836395196878503	0.803593244338363	0.575528234661548	1.12434732668932	1.27566505251391	1.11302165946596
g85307.t1	0.140935675269334	0.0485458993105762	0.259386994057854	0.33229317975169	0.0473052493927846	0.212320308506099
g85308.t1	0.842275711088986	0.81635558474791	1.0085851305855	0.627481705754589	1.09365144030023	0.874397243681949
g85309.t1	1.32389689524407	1.22452068084208	1.28083875611235	0.985871985723213	0.702054632403619	1.3077665716949
g85310.t1	1.49119020201666	1.26597390593453	0.583265855892726	1.62047380546892	1.32083007476041	2.12050522686484
g85312.t1	2.40853361876738	2.12620869933124	1.46599222064146	2.34453027133469	1.93222070584188	2.43828672942853
g85313.t1	0.728251419836884	0.588958996184604	0.999955275760503	0.551269907930916	0.641442447263658	0.622513408019229
g85335.t1	1.83827129160322	1.93816796227195	1.36634068062415	2.36254731668338	2.46946482493899	2.01470485420027
g85337.t1	0.137889065268064	0.132305715549925	0.125976365615778	0.207635516849389	0.103942045532907	0.117232242295746
g85339.t1	0	0	0.207971541952029	0	0	0
g85341.t1	0.0881117383371789	0.125354862551461	0.0501129793827436	0.190933387278387	0.20173421907313	0.401740766833823
g85342.t1	4.2275006579687	4.0381130492111	4.11734446507295	2.52320562910734	2.74009493793427	2.41268994854966
g85343.t1	0.559649411993918	0.271265500560674	0.46778863847279	1.98128094059766	2.53669028138607	2.48763374985298
g85344.t1	1.65522587354737	1.55384852850901	1.58797554661233	1.10405346118026	0.851531184262159	1.10410312562391
g85345.t1	2.43118513762665	2.53501204324535	2.47424730588794	2.18589349650541	2.24062329251923	2.28223428416816
g85346.t1	1.31069609659636	0.78345330168813	1.17905428377979	1.94867522285938	1.68937565489613	1.89358238456481
g85347.t1	0.0626923203647018	0.344629686738817	0.445425845703227	0.609534664918308	0.720409812368531	0.795506807079027
g85348.t1	1.63640142778179	1.77142840622327	1.6193702808362	0.65235615888648	0.803686641408759	0.669200059977253
g85349.t1	1.85514974055946	1.93003899877733	1.84464194865286	0.748406272146074	0.880325051326968	0.773588769477215
g85350.t1	1.61516248491578	1.51907283922287	1.67797406903789	1.88485576625495	1.80543238404173	1.57041532616185
g85351.t1	0.0700389165440816	0.00375908975861869	0.0425574929572897	0.233695442621357	0.344164931895282	0.477015141773082
g85352.t1	0.154898128317858	0.0171365832129298	0.0171194751935149	0	0	0
g85354.t1	0.033708428685893	0.0477240356866141	0.0341424516201406	2.01501435406084	1.2463947091903	1.74712010569995
g85355.t1	0.088735924506923	0.031015415405899	0.0355619780777406	0.13288476022029	0.0891401444955062	0.112666775252953
g85356.t1	0.674421781433398	0.28429735735921	0.583375625560588	1.0111034243765	0.756211181917624	0.865166596377438
g85357.t1	0.913548539141686	0.745813004274613	0.821346128368208	1.39575655254537	1.36250972537975	1.52419309115489
g85359.t1	0.442134563910869	0.614639179770391	1.0720941353604	0.257885628035015	0.368098939732659	0.507463828764742
g85360.t1	0.126827522514187	0.431416501832623	0.140715843202773	0.145931738351426	0	0.0363021688156746
g85361.t1	0.218318687433955	0.0953519530339883	0.2877027769393	0	0	0.025649693224535
g85362.t1	1.39006285938684	0.870846030863084	1.12151080701744	1.69366402873668	1.52215219351657	1.798005293711
g85363.t1	0.110474164236042	0.110351215283073	0.0790032433360505	0.0254937848788289	0.0206366060616083	0.0234924103844559
g85366.t1	1.29486596782884	1.53424690908165	1.47085439224918	1.97185178644147	2.36238460099984	2.91386290463565
g85367.t1	2.62591663462379	2.60288417123773	2.5498054256682	2.71622425214835	2.35268734882322	2.44725994346168
g85368.t1	6.52869828357419	6.54992670145296	6.35996317755855	5.58961813173215	5.76262930059974	5.67037681716907
g85369.t1	1.44269431942324e-06	0	0	0.770363926508838	0.723207291819111	0.811224394912364
g85370.t1	2.8327361184858	2.77544419914232	2.98165029655385	1.7724866114401	1.61524583823595	1.70485470511796
g85371.t1	0.218197153254351	0.344531975656471	0.442208894166303	0.470564976873617	0.142759773817713	0.069438209709164
g85372.t1	0.0760007893199267	0.106783809634922	0.085628604377451	0.093177479957578	0.108586010453445	0.11502924655555
g85373.t1	1.34710604286583	1.55432214331313	1.58963071458777	1.05876395608261	1.04871607400666	1.16179870000573
g85374.t1	2.85080582264571	2.40279283661588	2.41491648815731	4.4605742395491	4.51245876119245	4.47222117318042
g85375.t1	0.185904593909576	0.254324343899437	1.21866525164617	0.66760696330121	0.744403103513887	0.65374060676525
g85379.t1	2.45691283639429	2.47663416951058	2.30157272209453	2.26394602124611	2.27533251140236	2.09835083069695
g85380.t1	0.709108853520065	0.696618845547036	0.690123833211746	0.874477511753779	0.797933517931193	0.836351565913014
g85383.t1	0.0156488531868112	0.0156474260553522	0.050426469865923	0.00765479387205345	0.00766053410270962	0.00765479387205345
g85386.t1	0.777980587331374	0.780063118752744	0.1083652079106	0.165442484344015	0.0713933689775305	0.155768658422936
g85387.t1	1.09406712610872	1.00877299009186	0.98979878952383	0.0829259922274553	0.352074862296665	0.326682300646568
g85388.t1	0.508168994769004	0.4453559190957	0.430592515567012	0.794606341509998	0.566756714547167	0.74217613265214
g85389.t1	0.386121156814855	0.434582861252796	0.212779735988915	1.25426265674407	1.21418450184359	1.23931188058596
g85390.t1	1.11269679703443	1.19573751428587	1.19219037702006	0.483081573027811	0.400829717934854	0.566316394482977
g85391.t1	2.23362887930337	2.03894075572096	2.48288080140952	1.84077862842299	1.82711213409123	1.77548886870711
g85392.t1	0.565981193555562	0.789129098951096	0.668771776117458	1.38962628040896	1.41545041163904	1.62730752956883
g85393.t1	1.45932354361537	1.40585897227009	1.44103987296468	1.66787396373067	1.62806898678308	1.62394175647146
g85394.t1	0.192633536335902	0.285089675068964	0.365722767975949	0.252697824137892	0.212993836486746	0.296203646935
g85395.t1	1.37649210201531	1.44561759673598	1.27913546966192	1.10207757754237	1.09855295978848	1.14223500974142
g85396.t1	0.172733277582327	0.299684258136955	0.344037637948187	0.3440285450936	0.3440285450936	0.1228621946851
g85398.t1	1.37310527168605	1.23883148463338	1.5437799401777	1.62126701427792	1.67733639402765	1.68845879760126
g85399.t1	1.12742329784444	0.953492475856554	0.790675298997457	2.26379162197841	2.24956154086475	1.9790873350457
g85400.t1	0.983424516894364	1.06127920289723	0.958529423330288	0.773589613396649	0.729240379291715	0.74525368473254
g85401.t1	1.3456308439609	2.16070079926743	1.75604845786104	3.23239521507524	3.16291284050073	2.93116979744309
g85402.t1	2.43670234883043	2.58946964574728	2.5282674958112	1.95875805939356	1.87042982435213	1.88090059126066
g85403.t1	0.453766193871062	0.784273635870172	0.597371938623554	0.163198568966124	0.126782598213106	0.229251972544367
g85404.t1	1.07893358503889	0.907819007703317	0.924078596703092	2.21127079598381	2.33850428496245	2.07872902971768
g85405.t1	0.505470251679594	0.482934997015861	0.594946907681614	1.17669871806877	1.00284579277297	1.02119471368704
g85406.t1	0.0355141199794591	0.0682869580155374	0.00527637420438341	0	0	0
g85407.t1	0	0	0	3.51711831116653	3.88790753427974	4.50776800558285
g85409.t1	3.6782213515613	3.72400713602953	3.6221279800269	0.922715450852036	0.49186540727483	0.6330591539941
g85410.t1	1.273049735878	1.13346423018592	1.20641129899058	0.759800959935521	0.82747273625124	0.808134591062437
g85412.t1	0.167680346254317	0.17555014942	0.238577775918407	0.0910972456291531	0.121272741537585	0.107445502968973
g85413.t1	1.50776267860068	1.36121699861544	1.11345380655634	1.8466838574708	1.60015459977098	1.68755658552837
g85414.t1	2.24078110687558	1.6138008365842	1.89391316456903	1.76141166323139	2.10963302416262	2.23621308348812
g85416.t1	2.339652785461	1.11603399025547	1.89269255166797	1.05094671371987	1.39218276495748	1.45139787516511
g85417.t1	0.252271527664429	0.251600339906353	0.243084086010862	0.707764189502466	0.751426014357509	0.84676046811981
g85418.t1	3.92311380215091	3.86275933838857	3.80269522883145	4.59496248870048	4.69936306599939	4.58092199057982
g85419.t1	0.734021514134427	0.751651383574449	0.578851786589345	0.734716989466193	0.763925668723593	0.723244869523928
g85424.t1	1.37271255722833	1.37147522569256	1.32665641733851	2.10994353781173	1.74823321764499	1.77692430078288
g85425.t1	1.50368608789556	1.52518489022646	1.36730060672834	2.29054708081145	2.18817174641666	2.22989642346952
g85426.t1	0.153003688198222	0.253332191332188	0.113116369441113	1.66057910125583	3.81083236304619	5.29269529534539
g85427.t1	0.577111188667296	0.589852634156739	0.494382838957813	0.990505468032481	1.20689948587015	1.28559042280039
g85445.t1	0	0	0	0.00192039109773789	0.0658631648852	0.0618992101707923
g85446.t1	1.14941676547926	1.19564303705417	0.9658359899258	1.24180724216018	1.32779426909062	1.34298077822346
g85447.t1	0.842826812984837	0.733512269110796	0.857039055568262	0.97997336959668	0.979271757019136	1.12953361191816
g85448.t1	0.0707945995697678	0.0707945995697678	0.0394388363327747	0.0302852211499969	0.0852206792924838	0.101745535515806
g85449.t1	0.197202379144804	0.212607934706715	0.446046560622881	0.421654730150982	0.400529185950924	0.421394055729628
g85450.t1	3.68229158476146	2.42417126159244	3.19339880188913	3.07125708838256	2.7071042012213	2.82051189290563
g85451.t1	0.207193193508857	0.087024195280343	0.0706187668572862	0.172372300125537	0.107401310240976	0.151387364095902
g85452.t1	0.257900106492537	0.0603518051795862	0.130250864259036	0.0361080110315006	0.0756394174530758	0.153823491228237
g85453.t1	1.43373932041477	1.42729990277761	1.34116827303508	1.02306510985799	0.90462359181977	0.874612855643218
g85459.t1	0.38454720209086	0.324998343134025	0.278969608172215	1.51062930176478	1.55039292391617	1.51868015653527
g85461.t1	0.685574215746608	0.85331704180176	0.777592670737772	1.33903644975947	1.38507204448384	1.59641424737552
g85462.t1	0.0179318821507209	0.0179318821507209	0.0179318821507209	0.153964834219327	0	0
g85463.t1	0.0119635800819893	0.00537555334818075	0.0524061555789388	0	0.0210475648642281	0
g85464.t1	0.516159409294759	0.303697763432686	0.657063726655945	0.833817090727453	0.744609768551335	0.893000229480308
g85466.t1	0.464761307379087	0.286254267044638	0.369616119730092	0.394288034334722	0.265812523973041	0.393688567885054
g85467.t1	3.16816560441145	3.2267899511992	2.95595960187866	2.08458238507675	2.3735930913974	2.27650827861871
g85468.t1	0.0438708070572568	0.0402724469440725	0.0236386004428188	0.0970848586543824	0.0865229163396314	0.200724049216484
g85470.t1	0.429966185283529	0.339788446583003	0.456614828350309	0.306352077220322	0.45276831582142	0.240747836039259
g85471.t1	0.681318820895134	0.41565592221268	0.315576663592085	0.0135537318120547	0	0.0225098560089408
g85472.t1	3.05394907304071	2.99634463329326	3.08232143044957	2.08177352977284	2.09598887581078	1.93181729897644
g85473.t1	1.70270097871677	1.98430424638234	1.98990702892735	1.81590737447345	1.57166419088427	1.84351318346904
g85474.t1	0.699620034545682	0.681660650192584	0.672678781426218	0.274162644990286	0.425931889914227	0.362433978733003
g85475.t1	0.044464066513246	0.0621797501960363	0.0621797501960363	0	0.0772306915289046	0.0257999162367937
g85476.t1	0.275075007566385	0.141186870906788	0.181901458495187	0.0841568120679147	0.0841568120679147	0.0707533907004858
g85488.t1	0.573213571650054	0.518511975106211	0.581650120444578	0.26591931405727	0.349236176657381	0.268931375995676
g85491.t1	0	0.019896869674577	0.00293578071973174	0.426987129179339	0.752578197776489	0.567262137603356
g85492.t1	2.33456627351064	2.10818017612043	2.23374083888318	2.00125063504594	2.1494717213448	2.54911687380509
g85493.t1	0	0	0.0123798772639271	0.00550634440299106	0.00550634440299106	0.00550634440299106
g85494.t1	0.00141459009206169	0.0445899628464442	0.11499594286928	1.89740579348811	1.98786145689943	1.99821680938076
g85495.t1	0.0987860468471035	0.0528582342615717	0.0583843855247612	0	0	0.363981786911602
g85496.t1	0.203699825933755	1.26755976788067	1.29265455091501	1.11358582568548	1.17955691004723	1.26490208758266
g85497.t1	0.685619065430823	0.557458126102035	0.557762969943924	0.215797858609589	0.41312285505158	0.651896217257091
g85498.t1	2.33094354532431	1.98069876641142	2.04542165170891	2.06913054271638	1.991198736907	2.10087574748346
g85499.t1	3.35676978150985	3.03902904681784	3.53893789121156	2.26201815022717	2.17021094731983	2.28491679979907
g85500.t1	1.34898530276706	1.06580872050714	1.13291239063326	1.38901000024644	1.48370641844742	1.43157910325677
g85502.t1	0.810498219295714	0.266035694248423	0.673293187276035	0	0.112058199143676	0
g85503.t1	0.129614056863908	0	0	0.687569574220719	0.799296232985583	0.495446506519444
g85504.t1	1.08257384451	0.735508313493796	0.492115707044211	2.06084254960273	1.819565597284	2.1420075308928
g85505.t1	1.13120950045376	1.5808097432074	1.26370870815952	1.40644143068586	1.28332205532232	1.65451207314573
g85506.t1	1.23486853873149	2.21203169081984	1.66167846644319	3.66891742504405	3.59155687359923	3.73766815982465
g85507.t1	0.742682329189233	0.971165713801257	1.7719168400897	0.697280087886847	1.30020340014573	0.655389383994646
g85508.t1	0.0745739387753086	0.0658521383416427	0.0252131073910135	0.264612091689378	0.214040231095664	0.231830507855214
g85509.t1	0.628826776835704	0.78814611275687	0.591328991908968	0.336842074030803	0.211378585264958	0.292793526282151
g85511.t1	2.92654393316349	2.78628583541111	2.78302828740653	4.20346468647061	4.2623652759999	4.36112924992875
g85512.t1	1.11973132858047	1.09713274042816	1.1268017572773	0.997099433140033	0.835542538060644	0.956190504505629
g85513.t1	0.491983381838786	0.414086810753234	0.489712473174649	0.551352605472618	0.66326536574896	0.517891447669234
g85514.t1	0.032244752756172	0.0194613859225633	0.0957124716853007	0.172253234560915	0.155909810980817	0.176885696884984
g85515.t1	0.873150154218627	0.837087459875558	0.905129047942287	1.04590911520955	1.45692439807615	1.44335627972975
g85516.t1	0.843454088841101	0.855189217916841	0.712660045522439	0.41417234424569	0.407199363155264	0.562192104583168
g85517.t1	0.465292254461837	0.426576074830145	0.390220832087098	0.903657647361929	1.23635239844717	1.20873449047497
g85518.t1	1.93878260325451	2.08071359653677	2.42673949100835	1.91442445664577	1.69170299055946	1.75541062471114
g85519.t1	4.52318335575057	4.54195387529827	4.50243015595151	4.68111514658394	4.59301995225502	4.69491818141169
g85520.t1	4.30677945789187	4.33675675699957	4.31593518905388	4.33871898546072	3.87479018020051	4.36409213099975
g85521.t1	1.44641928492171	1.14084931666659	1.19660956188501	1.39061871453073	1.2401634873001	1.08240693597486
g85522.t1	0.856773800168465	0.776774422198964	0.855957017105927	0.636744786961098	0.922589112090717	0.928227041362185
g85523.t1	2.14310798632474	2.14782278516082	2.16932663982981	3.29381687951353	3.24996285871436	3.4140302367647
g85525.t1	0.248850542931814	0.37089297838306	0.286712035097472	0.191998425325772	0.170991560233629	0.226760054709147
g85526.t1	0.327811511076907	0.555081862177681	0.179825669980983	1.20352192841056	1.02336749840462	1.05870023953334
g85527.t1	5.54106587883997	5.80993755786858	5.67477739275476	6.54743975726629	6.57680931811388	6.75466867682093
g85528.t1	1.62696658770079	1.43312450626141	1.18649675440124	1.66928443142419	1.39116170476057	1.39003643717704
g85529.t1	3.28082910764189	3.00824591768701	3.18399394896879	4.07494345318692	3.93088065391873	4.08559801399667
g85531.t1	1.25545782932807	1.15174778596857	0.585855733274009	0.869383451966156	1.1380817973974	0.876376672953059
g85532.t1	0.604884508690568	0.39195244347004	0.522670471496165	0.355222671026986	0.497144291940877	0.3287422724658
g85533.t1	1.75558495675003	1.83383813533175	1.58616760941251	1.8764965154029	1.66058457734915	2.00157204146486
g85534.t1	1.61687943852054	1.60074930328523	1.46094119913205	1.26486486569783	1.31740827210555	1.37917677426397
g85535.t1	1.31467390634064	1.23642893940174	1.27000738487256	0.686631400300035	0.629903050269523	0.478236684337667
g85536.t1	1.41442891430097	1.82061890454963	1.18302782809106	1.71540668082262	1.70914591776998	2.21242054838887
g85537.t1	1.86210776184387	2.32280296837685	2.29092684137506	2.94048871280915	3.28260067210306	3.18451215449479
g85538.t1	0.860440831103384	0.811528572774222	0.884771385604765	1.43086009517255	1.18458879819326	1.37778398856018
g85539.t1	0.0896622073942851	0.141002403376508	0.0950764398558201	0.0837239663930085	0.123821117295561	0.103520467507091
g85541.t1	2.19362100148247	2.50672760259517	2.25385648378443	2.86832031691083	3.32309216856741	2.6149185192769
g85542.t1	1.133720674937	0.988833719695767	0.953246611457004	0.780211816033532	0.748795246937192	0.63101112713624
g85543.t1	3.52787480662462	3.63038578340694	3.58903728354057	2.37538897312779	2.51905144580379	2.63485204753431
g85544.t1	0.0492822485682037	0.000520718925648947	0.00512399875764527	0	0	0
g85546.t1	2.651763991331	2.57154624562201	2.53232618656627	1.70548608548304	1.55424108956643	1.52275833932123
g85548.t1	3.50292120662951	3.30708675543348	3.35912952058574	5.37368401728681	5.51096125487819	5.55742807319595
g85549.t1	0.0389614686303915	0	0.0291630808249272	0.858458497903629	0.617088740741153	0.752648412665111
g85550.t1	0	0	0	0.351128500202596	0.303918655926691	0.359249023014683
g85551.t1	0.843035935242399	0.400852665077299	0.639829495945825	0.235766266304307	0.086593567818244	0.28022349989487
g85552.t1	0.522402316019402	0.42789361051839	0.453103477507823	0.609528991583346	0.620176298356523	0.681704722286302
g85555.t1	2.41282785339312	2.14979100927775	2.33540722028102	2.15312792089792	2.08614718256643	1.98073751222916
g85561.t1	0.013839544454381	0	0.0375874531791573	0	0	0
g85562.t1	1.04215401791812	1.16315347466027	1.26683030802601	0.774916487914775	0.162118495118909	0.283163195229912
g85566.t1	0	0.0351987798769565	0	0.284065145963457	0.179919915161939	0.357000156203241
g85567.t1	7.83655461038009	7.60224611988712	7.60040602572611	9.0905666806037	8.96132745518208	9.36188863892869
g85568.t1	1.63813687404468	1.57510414155008	1.82302538591967	2.3444254516752	2.69098043002684	2.44133739665813
g85569.t1	1.52188343928953	1.60844686785694	1.46813075848247	1.44703110635968	1.52267599477422	1.33870451147305
g85570.t1	2.75167751727028	2.84565463424255	2.75339808605327	3.05692318063905	2.91905361276623	3.16244224769167
g85571.t1	2.81491725406765	2.57171248256119	2.50559092973006	2.9484545149147	3.04857833169229	2.92771274012754
g85572.t1	0.494973634706609	0.452493172095079	0.450994246102928	0.449362751024233	0.737803556580446	0.774590154523555
g85573.t1	4.11469392659838	4.15460564770518	4.06076154850461	4.63550790498383	4.7389262543891	4.68201094118783
g85574.t1	0.081025964000135	0.0624215512683617	0.0500809298509817	0.022705852358544	0.068701074272251	0.0278872469400831
g85576.t1	1.40105371014611	1.24606447511893	1.2511179580489	1.04452631662889	1.26579452486581	1.15070588825811
g85577.t1	0.157822425878554	0.142097088628393	0.136045665416186	0.0801828259925434	0.0975703466656944	0.132031904420296
g85578.t1	0.880032687842875	0.736097407652912	0.59892635600457	1.04038047232093	1.21102964282325	1.19366641493029
g85579.t1	1.72781156780962	1.53663533296485	1.29087436488942	1.93708370411653	1.86800476087066	1.7626847320481
g85580.t1	0.548741408067161	0.588060005668222	0.600857750775796	0.974184199112842	0.86401137602244	0.810816531519665
g85581.t1	0.153721041321944	0.188840186534856	0.203549491434729	0.469485924498874	0.32478411057369	0.42619818788824
g85582.t1	2.49987623915462	2.52241160688348	2.45705813897886	2.76477161348049	2.40554042592254	2.61439300527245
g85583.t1	2.54449997632471	2.67320339538374	2.92369648288619	3.64034038957851	3.8333857098822	3.85950337908222
g85585.t1	0.762017074593028	0.525159827869305	0.922553339467786	2.52979946207894	2.40322872268347	2.45540692392118
g85586.t1	1.27731589569168	0.563319234559086	0.733702281036171	1.22617186168633	1.48698769988199	1.32644703306371
g85587.t1	3.15219072176737	3.07998817256357	2.9130642209754	2.74924891835061	2.53128413380585	2.56490222411524
g85588.t1	0.798284479980068	0.974880949486907	0.955305363017882	1.35297485658888	1.40340843960521	1.45745981264866
g85589.t1	0.700513404682894	1.34896831198727	1.79811896596365	2.98190287281266	3.05171646272878	2.91467702635981
g85590.t1	0.330739657682815	0.71752179625241	0.246442139920281	0.136788556802781	0.136793805557542	0.232157260458772
g85591.t1	2.03932266800077	1.88909383597782	1.98310743476472	1.8600013428027	1.70533567655167	2.45632569646309
g85592.t1	1.70924475111471	1.78352077271499	1.79495894530221	0.624235680277083	0.699048733679626	0.757308342681521
g85593.t1	2.56583987913089	2.44306766177511	2.48036802028919	3.00882048885966	2.80953113111292	3.15596079732834
g85594.t1	2.20244530570335	2.01911760247963	2.16646062131208	2.61267874922655	2.66709121288581	3.02641570251284
g85595.t1	1.15687743481271	0	1.44929301498075	2.39955120414054	2.38741437986406	2.48038456605405
g85596.t1	1.61631393552451	1.68686801744152	1.63962578235176	1.34721151853301	1.49285199308576	1.4889617330843
g85598.t1	1.10282069831585	0.97685777039283	1.12827492172352	1.64128104826132	1.46812137212562	1.72656401039762
g85599.t1	0.285034025701889	0.304400060999799	0.142410823701423	0.884559630945318	0.86723306703065	1.24256775279309
g85602.t1	1.92943311952488	1.87775838240263	2.0454572997832	2.62145106456328	2.26469885640628	2.28376268196809
g85603.t1	2.72396652109664	2.42137628075834	2.6218828458051	0.987403095383832	1.09170524952152	1.32548600668989
g85604.t1	3.02275626740377	2.9485864578467	2.94841339708734	2.81133764700204	2.82835556675014	2.96489725086077
g85605.t1	0.616555312919318	1.00988299404894e-05	0.36659135231669	1.0251500183183	1.09300435433429	0.782546117664327
g85606.t1	2.94208374378577	2.89022526139816	2.97603582991286	2.98757154197661	3.11612900185901	3.23613729662451
g85607.t1	0.641422099960056	0.635295627209584	0.679557116252254	0.373664913930228	0.372180969106709	0.654214628440394
g85608.t1	1.67216099339235	1.76457121357643	1.6255113081549	3.22177208369442	3.08696341260184	3.22140012426953
g85609.t1	0.747553251708399	0.532906386199065	0.731951315643001	0.338845394954017	0.36334604060185	0.556030089891976
g85610.t1	0.759830780455722	0.579060401400597	0.622415947810116	2.59382391493787	2.68390818373773	2.56622212709372
g85611.t1	1.07839737674384	1.02445443792496	0.892534025364874	3.41066117046226	3.45948525966477	3.47675404407985
g85612.t1	2.10954644278042	1.95924230672039	2.00960444068517	2.62132305245604	2.31003700646687	2.66394206971913
g85613.t1	0.275327743230466	0.343225874898689	0.194248463510618	0.177439471461764	0.247360043046011	0.197430127370649
g85614.t1	1.26706770767367	1.26357110877067	1.19447037469495	1.54800547806828	1.43879318301688	1.36425808662786
g85615.t1	3.03001695495878	2.68566099862433	2.93491009888523	3.38739314814694	3.30093199319973	3.36989762241421
g85616.t1	3.3252289531167	3.49626228097547	3.45972878320882	2.47287555735926	2.47383677527971	2.89055194818171
g85618.t1	3.45257448200126	3.48413026662282	3.74626191644182	3.92128978774698	4.24735358633036	4.25121235638783
g85619.t1	0.820504949127777	0.998146389294598	0.900451445185858	1.36146968501764	1.28364268602787	1.48863325780349
g85620.t1	1.36695441331678	1.28038862336483	1.29825066730522	0.961699627983895	0.922219165104922	0.893642567322171
g85622.t1	0.489515191240298	0.248880895713709	0.486954244574157	0.367538811133387	0.377546914635928	0.435344827232792
g85623.t1	0.27558281829768	0.225112015842259	0.262582290552555	0.189873886349356	0.208352442303545	0.213092162696154
g85624.t1	2.95891949322983	2.78676278493681	2.94562024992948	2.29605530563844	2.29160149535236	2.31747802651725
g85625.t1	0.894700597164838	0.89008164368097	0.473856512504469	1.33560387562469	1.37296880856842	1.13571347183754
g85626.t1	0.976634184426746	0.697268520975409	0.715717689222389	0.216883186528145	0.718988877143236	0.217466492271984
g85627.t1	0.398917266563473	0.318322626566656	0.107860580702413	0.293351648406025	0.164255948427496	0.328640032981733
g85628.t1	2.01432351048376	1.78351406766099	2.17915813600489	2.32440538246064	2.35909099651646	2.47446355998028
g85629.t1	4.75476663131572	4.668201176201	4.69294183639896	1.81582705883614	1.86326371382914	1.91514416379601
g85630.t1	0.473668478501538	0.600547607326013	0.580609581216272	0.0531558333553327	0.181503332070442	0.23364268300881
g85633.t1	2.38323757857575	2.65354503890578	2.58381173304152	2.94509169387675	2.94971066031222	3.09937667979669
g85635.t1	1.46166370757989	2.5200628815562	1.8976354181935	1.71971047013863	1.42371799671659	1.41045833917679
g85636.t1	0.490885332578435	0.299786226275877	0.615554721542889	0.868151778659014	0.442548640859054	0.514631312268404
g85638.t1	0.219451686929712	0.132104311455721	0.182895658695071	0.249787542350243	0.298478847214215	0.247377058252384
g85639.t1	3.18420569769775	1.33784978967268	0.737220351616007	1.18043560746469	1.4638609682948	1.06375349389757
g85640.t1	2.15562393033791	2.07936479781106	2.37108569256537	2.87766278935782	2.84729161698453	2.73420712264337
g85641.t1	1.7557178280539	1.52720348581528	1.68545894566167	1.02837465813806	0.576851997280145	0.855317611548474
g85642.t1	1.68626878093261	1.75381373756307	1.6994912228453	1.44041806287841	1.46961928741692	1.4626732509678
g85643.t1	2.26668641043711	2.82163899678899	2.99549374486018	2.40974990189347	2.38874694084094	2.52299179068598
g85644.t1	2.28807176667093	2.26806064583049	2.25715488049712	1.69474605491645	1.68140878382615	1.74522140968051
g85645.t1	2.89394965443167	2.68066979705821	2.74285540420662	2.47930843772839	3.20461214554868	3.3126523960095
g85646.t1	2.91102769356532	3.02617062378869	2.78741658308196	2.3891675374695	2.25245835064427	2.3512534736631
g85649.t1	0.467296177014834	0.443864404107176	0.632946588039768	4.85729231701041	5.01719427673064	5.93925860068841
g85650.t1	1.37025915485074	1.35123933693685	1.18313139468486	0.351704079910078	0.333716822944492	0.491776150542255
g85651.t1	0.185879228288911	0.205566426713815	0.186713523266812	0.0844180899915263	0.0588235146601247	0.168534214462774
g85652.t1	3.49410630029291	3.38718977658473	3.41315034754189	4.20576823106471	4.10442707705425	3.9347792576235
g85653.t1	0.246595367007032	0.177536423944536	0.2060967966569	0.125608785512693	0.125897039705532	0.183890444278793
g85655.t1	0.639161763571385	0.892852614476256	0.924761966835107	1.56525205752121	1.34334641761593	1.62264272005631
g85656.t1	1.82897393743752	1.73655552196156	1.75361523237796	1.54325929173572	1.29616193666631	1.47940493668951
g85657.t1	0.731568198583602	1.01036522810103	1.23813016164328	0.533660022985007	0.834529199061516	1.07981431000542
g85658.t1	6.89089843696853	7.13347401208795	6.92395932769844	8.97205513141521	8.66342802454135	9.34511052536202
g85661.t1	0.31288121316099	0.0818808774517741	0.309889789866702	1.3970219979134	1.27860452682578	1.36217416557577
g85662.t1	0.645548574473374	0.566640802606958	0.978167800777944	1.50668013217332	0.486355005836091	1.11097787824955
g85663.t1	0	0.168380170345849	0.0834149059033649	0.277206374427552	0.277205183933351	0.871500672037665
g85683.t1	1.39817741171132	1.51623708301532	1.42206880403083	1.42505694837105	1.60378417979924	1.3532397197146
g85684.t1	1.39542260557664	1.30511544529593	1.30218391535315	2.08311497224067	2.10581952479566	2.17508829352176
g85685.t1	0.0338986820842536	0.0336929254516329	0.124367841658743	1.76287221592768	2.0273292454894	1.9017481400874
g85686.t1	2.71839954947537	2.68109546366637	2.50685629796677	2.81807052595402	2.80487176301131	2.95296493346796
g85688.t1	3.59755334185874	3.56749750303416	3.56888968166098	1.26326762268088	1.98514590637616	2.0258271956245
g85689.t1	0.668719139243362	0.886579020445296	0.57730168398869	0.841395120291351	0.900443716372715	0.901750070548334
g85690.t1	3.16236457948255	3.17570358955915	3.10321796978935	2.08184748125204	2.17575420046909	2.27581252605205
g85691.t1	1.02179736962368	1.47422679511335	1.05461234873723	0.206769485528469	0.121105608037938	0.352376617860542
g85692.t1	3.91479994675755	3.79213944813569	3.82270608583364	3.43235321443858	3.49118879073251	3.45866363819661
g85693.t1	0.512372539519425	0.596155638053611	0.552510857271644	0.464995449862587	0.327836798950727	0.44009004310013
g85694.t1	3.50803255428568	3.11105869661805	3.23464264012027	2.07244507696789	2.24027188752198	2.35405489927679
g85695.t1	0.503894159066991	0.442275788122018	0.486343677621067	0.549807150331823	0.553321178914116	0.49358892823522
g85697.t1	0.0600293931160104	0	0.0602784731436776	0.00667718650748588	0.262431954883834	0.295396250898732
g85698.t1	2.27259298587008	2.39775231608121	2.52806566191725	2.71874629352922	2.71055497655344	2.76797698533618
g85699.t1	1.40811835931236	1.36162520553283	1.3386069686956	1.70660923280309	1.76442768975913	1.58238547071714
g85700.t1	2.68339216513242	2.58358238389684	2.71153235015761	3.02904714253786	3.15693631270572	3.21695750906653
g85702.t1	1.56399030829833	1.45090559087046	1.35627229453087	1.48890056729806	1.47945098485712	1.50973992009007
g85704.t1	0.00461212943600809	0	0.0052893110011129	5.76457299161111	5.92289811352301	5.8545001280842
g85705.t1	0.877716769781745	1.15551869386665	1.04531714884668	1.13688499962333	1.56458596022317	1.20159747970555
g85706.t1	2.1136258290972	1.87111935995609	2.08956696195495	0.422822877748052	0.38983770463393	0.369943255008154
g85707.t1	3.58033063448928	3.53513226661872	3.51758284745429	2.11972435762722	1.89179361677712	2.00365404325272
g85708.t1	0.915386281176662	0.659736447925022	0.906094777929668	0.466678275756523	0.384488628886703	0.465127138312167
g85709.t1	1.54927585643711	1.88389447231603	1.73497358894813	1.09589809690151	1.34210241015784	1.18011730065736
g85710.t1	1.70518480948923	1.50643590135672	1.65450703222091	1.78008202179976	1.76164015822391	1.57738918736773
g85711.t1	3.18787714832737	3.06613191082468	3.02325446503371	2.64457435770923	2.89692009235023	2.75863065689659
g85713.t1	0.0718807156346235	0.0849214609070798	0.0454891027138571	0.331807239000832	0.515621631056081	0.62054606134341
g85714.t1	1.94599341898026	1.86107717630313	1.91432494734407	1.34876440702029	1.44463473569437	1.51205643359523
g85716.t1	0.5575659560453	0.393710530758595	0.403182630821879	0.252806800177518	0.332931301386654	0.293788340242002
g85717.t1	2.51374919477096	2.43005453038447	2.38110780161837	0.808259002413931	1.18466178840648	1.27749444514322
g85718.t1	2.90465942647763	2.7389154488308	2.62205064772389	2.56781093945688	2.63309287555584	2.75236282225919
g85719.t1	2.1625455302642	2.13319261206508	2.0719853707313	1.40511123005977	1.43208978789167	1.25711202584147
g85720.t1	2.85201362366174	2.75377609212671	2.66143357668512	2.55727945375133	2.67581706004119	2.37816505737967
g85721.t1	4.38877173382695	4.34626983282061	4.36560289081771	4.57788721498764	4.48821400906062	4.49448095903443
g85722.t1	0	0	0.00111188929825918	0	0	0.0300676450199399
g85723.t1	0.401683979639958	0.378393983323472	0.294024875502759	0.215513352750564	0.232320609012705	0.182510519200534
g85726.t1	0.88345737978541	1.13920490028333	1.19933312441071	0.799307839149133	0.396167162962537	1.24652909220879
g85727.t1	2.69441377598806	2.55296106483444	2.51755009416905	0	0	0
g85728.t1	4.43642818815945	4.11960750615835	3.92976392326628	3.06922989710814	3.06912607332686	3.48355358593074
g85732.t1	2.03148871432711	2.02951826056601	1.8347273939595	0.700817876629203	0.903455588368514	1.04932756081996
g85733.t1	2.00337700037187	2.25337818421422	2.02674695302736	0.898698263125994	0.586184426702907	0.543923431907249
g85734.t1	0.646141454455164	0.254393285245991	0.219797359701366	0.515685206286368	0.491372887508886	0.352794676695206
g85735.t1	0.00418783041723111	0.00410007843827709	0.00411158719863725	0.0236996268610885	0.0231502961427131	0.0672063942409331
g85737.t1	3.31389723972603	3.08174643600102	3.09770753484954	2.62699788298402	2.54947671641701	2.52384394401421
g85738.t1	2.65249200181517	2.815139275576	2.81774357939936	3.15959786466231	3.27097229740968	3.3231894686582
g85740.t1	1.37680268251723	1.73370705270304	1.69687207576344	1.80337749878771	1.57135887241663	1.68516691679541
g85741.t1	1.95741207447143	1.91901660787413	2.06010792715546	2.31331261480199	2.56191091740939	2.47420083168937
g85743.t1	1.17101334468329	0.593467556524433	0.361979415317143	2.04100181188372	1.98125170958018	2.14346003322323
g85744.t1	0.590675786964979	0.550968612506662	0.568670350044675	0.956186042969261	0.640257200885949	1.22678841015816
g85745.t1	1.74434971023375	1.60923252879038	2.14268005857034	3.80788130665733	3.97674158332201	3.94230937001712
g85746.t1	0.530830854225705	0.490652274444452	0.678954384184865	0.535979271166193	0.488197231433889	0.544561549819139
g85747.t1	2.92678035059182	2.99891414378183	2.78838795439996	2.66794365724053	2.66342090824697	2.73362918580299
g85748.t1	2.85623357983309	2.72596490409766	3.19852369872519	3.06615137573364	3.09051439114789	3.05909617151962
g85749.t1	0.792066546742161	1.02506495003212	0.576619846061274	0.385422201522194	0.516242126618814	0.492508508057985
g85750.t1	0.661298117008517	0.639735050492454	0.385777794555522	1.28514769020877	1.26897447965495	1.18192435060408
g85751.t1	0.0478398784286555	0.0353311184918688	0.0166204020228021	0	0	0.00172010934244815
g85753.t1	0.52996083744715	0.125239788994357	0.503161452544649	0.942211202540759	0.971662367352552	1.02046166419984
g85755.t1	5.26995376800223	5.29089872394492	5.48415431147087	0	0	0
g85757.t1	0.283562683189221	0.195598315673733	0.191795080214401	0.0102141054720748	0.026431815334499	0.0308431398225917
g85758.t1	1.03162527508252	1.64153261935976	1.67172951230375	0.806600401380054	1.01308702097019	0.587123001158179
g85759.t1	0.536556263238318	0.492379295507695	0.576720449509379	0.659566579527195	0.614050175589362	0.629170077752135
g85760.t1	6.07924111045753	6.09249569877704	6.10307022310039	6.27898237171272	6.44723094400508	6.28540786015875
g85761.t1	0.691314394013586	0.479053576999413	0.546042478248442	0.575388820544422	0.587118199362997	0.436289788854766
g85762.t1	4.46434944060353	4.53427486490869	4.38416228840281	4.09779230186246	4.05646266291376	4.16712803209034
g85763.t1	1.17293932705304	1.08572173109916	0.883810035421108	0.713637753996579	0.944843456690288	0.754815686222888
g85764.t1	2.13297981977676	2.23599535778816	2.07106723526486	1.93106311335017	1.77362421366841	1.96057731937284
g85765.t1	0.692343276506665	0.788912849346422	0.746487341313272	0.819871699489677	1.57376665738623	0.890371978014897
g85766.t1	2.25922065455621	1.63782815252853	2.60290269461375	2.99366295055824	3.15846144778541	3.19578632509826
g85767.t1	0.0052936232409104	0.00671739487908023	0.0983211827153717	0.45790102564151	1.54088380116724	0.375620007956862
g85768.t1	0.229525168755728	0.404247004380001	0.236250133394749	0.484185575620375	0.546551258237765	0.488646624454583
g85769.t1	0.155802329094647	0.0204815773515608	0.0204673536998066	0.311197338669862	0.290025631731681	0.414480872300489
g85773.t1	0.316541994460397	0.327351654241792	0.331714387355979	0.671199152585977	1.02347892608919	1.01752644849469
g85774.t1	0.0238968806484657	0.0488932017541153	0.0301792628478666	0.0833672475132615	0.0613642363820665	0.062340034292306
g85775.t1	1.82960442290006	1.90235765128801	1.71686494108135	1.75146457812702	1.41555533385278	1.71403753475001
g85776.t1	0.608650300958659	0.244420694976525	0.485455680782524	0.38870534276282	0.183889174236479	0.203570789774553
g85777.t1	1.77749672733598	1.72663550282941	1.89882322948656	1.70192337720693	1.69336295009182	1.61061550090994
g85778.t1	0.0387283434717862	0.0228095208198733	0.0142310158734177	0.0170866842558994	0.00931277077509878	0.0170866842558994
g85779.t1	0.541336412001962	0.555161395897714	0.521677946678136	1.27689621747895	1.23065001968199	1.26974713372723
g85780.t1	4.14332214753651	4.2102085162933	4.12562060440574	3.49778785410247	3.42870199020939	3.61084023860989
g85781.t1	0.0163793591559011	0.079082458488692	0.0164150189229581	0.0610019450999978	0.0850479562512199	0.0276594017783486
g85782.t1	2.63757732560289	2.73889859199823	2.46906882534206	2.55950772069625	2.13473679996293	2.12691208210969
g85783.t1	2.04757852123121	2.11208789987921	2.00679816723883	2.47145594059451	2.41028248376008	2.45068155381797
g85784.t1	0.0352593192604336	0.0107426074330716	0.0350917738230868	0.0271936932173318	5.77076862187191e-06	0.0271936932173318
g85785.t1	3.3271182208155	3.414805567409	3.25061313272988	3.2085782812066	3.20205296592377	3.05069079390264
g85786.t1	0.328056325046509	0.280301906201047	0.259671414276545	0.258071423874631	0.304238831560545	0.31430440730869
g85787.t1	0.892024136405582	0.715792356399609	0.916550783681819	1.38388010050091	1.48676636574204	1.59510736620969
g85788.t1	0.236497516647926	0.214852187988518	0.108676998032627	0.188524994839851	0.26939706676965	0.130813604915948
g85789.t1	0.0243423762839852	0.0243423762839852	0.0545609509947595	0.0382156164796454	0.0337027911654378	0.0115199697990223
g85790.t1	3.05094009867712	2.52915128070511	3.1719909035703	0.787877073729948	0.945027812010778	0.88663208305265
g85791.t1	1.8941301492207	1.90518682509192	1.47515545910937	1.66705827671985	1.78475480998587	1.87232328458101
g85792.t1	0.000171670495673839	0.00416769109070533	0.00142467902479381	2.24325839056704	2.17193183650585	2.18303354668587
g85793.t1	0.604471805780334	0.609473202601193	0.668713693939879	0.473019001333008	0.305130041282456	0.61452234046123
g85794.t1	8.19991642426338	8.28944679944134	8.26986218660186	7.7379477936776	7.52759846101326	7.87692793946113
g85795.t1	2.48556696788178	2.35218845185461	2.23505517724759	2.76333529446823	2.67508469008906	3.02921486122677
g85796.t1	8.55731761726043	8.4871524760575	8.36877006866169	6.09849750343802	6.89374618255847	7.4465184555878
g85797.t1	0.527158436336534	0.331017236018097	0.32748962668374	0.301853335543968	0.247993116610689	0.270612661114592
g85798.t1	0.448513009555034	0.727438677309502	0.481399182634478	0	0.0522127617451758	0.0637528037325642
g85800.t1	3.7471912313541	3.42267018408037	3.72299961365344	4.55146796800795	4.3241173817514	4.47795780994466
g85801.t1	1.44269431942324e-06	0	0	0.133163671526814	0.16979290864934	0.176312558834107
g85803.t1	0.861151040896451	0.766548519842476	0.916212922433723	0.302128336434701	0.164401422339837	0.369350337488026
g85804.t1	0.388869524228248	0.433584439713242	0.418904505564491	0.35461126013721	0.507614022498414	0.375063904809434
g85805.t1	1.87923995149494	1.81740182264142	1.78695845381143	1.56894463092218	0.942248743473474	1.44035586712704
g85806.t1	0.0244615301409958	0.0234299557464373	0.0158571992319178	0.0152834614465459	0.0285097458837723	0.00592450875941619
g85807.t1	5.29401263045932	5.15641178617472	3.54189132333108	4.21707542423562	3.69290496706543	4.26852018017672
g85808.t1	1.53410245163332	1.41846523485874	1.5681138470649	1.44756279918851	1.20819509893938	1.635993930728
g85810.t1	0.448651496591183	0.335811363682099	3.16273918529831	6.14563103553214	6.67373511037793	6.37430178228727
g85811.t1	0.493607372408556	0.321163841201464	0.497488718991941	0.427163106202108	0.702566236299312	0.693926250492394
g85812.t1	0.361503373194265	0.229183050013035	0.267270905129501	0.319031720257029	0.458455502031165	0.327981620962405
g85813.t1	2.48214663749874	2.57396898240783	1.35347856309508	3.33904429102065	3.35406745643956	3.72452520364054
g85815.t1	0.904352298437775	0.58713452540141	0.710826045954954	0.501774397447852	0.706458056810379	1.11795762915911
g85816.t1	0.418099253694965	0.648845509739631	0.503667263350906	0.11480143398499	0.114752136472257	0.219958397584918
g85817.t1	2.93663944647089	2.89091221018107	3.07813534772642	1.77491058589908	2.11263174905161	1.81571600280888
g85818.t1	2.08835601726193	1.97454473051644	2.30338068268476	3.91726475210263	3.91904207268266	4.1992441443681
g85819.t1	2.89209468437731	3.12743700042447	2.91691874838957	2.85312398013349	2.17886886029845	2.40390656659828
g85820.t1	0.00512256117679837	0.00512256117679837	0.00515993781327117	0.912294224519552	0.554903140786507	0.75206946591051
g85821.t1	4.47828315816269	4.27796258614388	4.27721403821046	3.3896474792874	3.55265975358431	3.84833469809548
g85822.t1	0.578961892609924	1.06899060987532	0.827335335910413	1.68273328829982	1.90162072395381	2.08687036599942
g85825.t1	0.735743980023532	0.971715333641439	0.971454161566715	3.40737069973201	3.70905799893717	4.08576370413434
g85826.t1	2.91918674622851	2.78230224612826	2.73870191439709	2.3550636388848	2.36093140970883	2.49277510055723
g85827.t1	1.9913739976881	2.14749264139494	2.19421094958255	1.52605378351597	1.51494836901774	1.30601836690215
g85828.t1	0.0977307915039374	0.102105804311579	0.0919678712823728	0.0895862827125998	0.13430112377148	0.130472296611658
g85829.t1	1.14252714978509	1.60862664742064	1.55386769229207	1.67939902480366	1.6925115611437	1.56725872975566
g85830.t1	2.83422558448621	2.84762476346597	3.08881698104915	3.36296061616578	3.26586696990538	3.32706891323449
g85831.t1	3.55373046907711	3.4122395662634	3.43359659043829	0.402919688137614	0.393344805345532	0.347635044765127
g85832.t1	1.17071410008649	1.39102748910882	0.95992517169713	1.22753839436588	1.14009214911649	1.10125338126477
g85833.t1	2.31536914320787	2.14787780177746	2.03076193722997	2.02390291136455	2.01894354422149	2.05761939985083
g85834.t1	2.36050418448774	2.26154555803711	2.2153269647849	1.26775690447663	1.25206136074714	1.18031529574737
g85835.t1	2.89168359189536	2.98617007154544	2.94973530897554	4.31590331729278	4.30277028872609	4.29201051094858
g85836.t1	1.76839396357645	1.67486736914249	1.71218151013216	1.58357107192525	1.49316208469178	1.65883847602225
g85837.t1	1.12320597020759	1.4253137388381	1.42882417266284	1.74399829870634	1.07179629976301	1.24257080134728
g85838.t1	0	0	0	0.0233064579353102	0.0592832795222829	0.00599921952428179
g85839.t1	0.0730291042653748	0.150230808603558	0.145683975836451	0.204680374135879	0.181178898636521	0.184568487216292
g85840.t1	7.60349787635944	7.42989604077481	7.51883021767616	7.50921443314792	7.76346212235723	7.90275240301597
g85841.t1	1.88009069496125	1.96985851408993	1.54162188534457	1.03738151910642	1.12121968538138	1.02065793898382
g85843.t1	0.656044156086877	1.9121784691935	1.69370461379247	2.33367532467161	2.35093140467012	2.31179691405332
g85844.t1	0.627473300952367	0.505578989404522	0.589620648312054	0.633623711854425	0.489091766012954	0.5740811575876
g85845.t1	0.0689981741596864	0.05655023501973	0.132591318898816	0.241433853665542	0.260367766035695	0.221304218971752
g85846.t1	2.50674994107676	2.75391191052869	2.51415812190368	1.74122060158972	1.49788108165958	1.58974910789298
g85847.t1	2.19283392337984	2.15791294694669	2.0226685724949	1.7055148383463	1.653424200026	1.66805602242201
g85848.t1	3.01658225147064	2.84114811223472	2.90564684123265	2.79376502511038	2.84922527911271	3.00026164508582
g85849.t1	2.02058540576125	1.90342666539578	2.07912479583843	1.98212692189508	2.68790119415238	2.72861017010541
g85850.t1	2.74278600426488	2.54390784642752	2.39781336455963	2.08982251736884	1.95747596752151	2.67151077952812
g85851.t1	1.779903483145	1.81409098472829	1.47012345453984	1.69750428969549	1.41385779422338	1.68138629361931
g85852.t1	1.12768015829966	1.285099739087	1.3373988311614	1.71371560777979	1.86127890506981	1.54859839476224
g85853.t1	2.42008782017347	2.52676519476931	2.40994971099924	1.48425055131437	1.11992451016943	1.24677593518336
g85854.t1	0	0	0	0.35506476683406	0.787499331798792	0.337599211142141
g85855.t1	3.90969410410655	3.93075985289013	3.87732816381191	4.68438822069011	4.63922035301681	4.75553902572003
g85856.t1	1.49653751195924	1.52670035343444	1.48849649956557	1.82690760374632	1.85646785950947	2.07532314279962
g85857.t1	2.86804072628375	2.68565584113151	2.37759022378802	2.7909838399673	2.87979906799885	2.90534338953651
g85862.t1	1.52039157128613	1.46347598291493	1.3158281985614	0.70806625208307	0.574600490098187	0.682844732186814
g85863.t1	1.84054581509646	1.5267103677305	1.7679716902718	0.901670533418451	0.842467212693974	0.883874145367047
g85864.t1	3.93394289506128	3.83755043235028	3.87577514924867	3.1916938706064	3.16534761023876	3.30162817610755
g85865.t1	0.0309758785662973	0	0.00453447047099519	0.0042626311687698	0.00278315784903013	0.00554658541911855
g85866.t1	0	0	0	0	0	0
g85867.t1	0.488676441922294	0.478059578156308	0.572569572836569	0.644264241635757	0.633633940683964	0.628033513950405
g85868.t1	1.39833832959356	1.18847562122794	1.34178483724405	1.64574960929498	1.60459041065938	1.43848661753128
g85871.t1	2.51083586778306	2.34180105906015	2.20875165529723	2.4808720638925	2.572334305803	2.48001275762483
g85873.t1	1.86606723233341	1.8917220821192	1.55710026899404	3.49937649645549	3.50536823909667	3.64535869533781
g85874.t1	2.73028692790672	2.84566145802271	2.76689532979191	4.02198404950129	3.77167549583831	3.65555138762403
g85875.t1	0	0	0	0.000284182931955313	0	0
g85876.t1	1.89534799570573	1.74042117937839	1.89019957472626	1.04566313271042	0.875549685194789	0.930174150872
g85877.t1	0.830959460121196	1.07138101157019	0.748292049915991	0.252246091222288	0.570569793367551	0.432064658950103
g85878.t1	3.32258523706237	3.0666616760587	2.94810011552654	2.80214957346397	2.90925026043026	2.87097856052679
g85879.t1	2.2516709262352	2.26384329049901	2.2128590938037	2.87412040261481	3.04293582340232	2.9302561066897
g85880.t1	0.265127199482679	0.209795204860153	0.381549180499049	0.114680185727565	0.175900115993007	0.200456643657952
g85881.t1	0.398395248628724	0.403491336376001	0.416971577682963	0.617577778116683	0.740798068041471	0.724317605962411
g85882.t1	0.266329602420063	0.319170490637959	0.339252567830629	0.700500088116609	0.438161885125576	0.0942293124761191
g85884.t1	0.0669722801483641	0.0664226513319779	0.0298924299996459	0.430702764375963	0.463355653912191	0.443039009048275
g85885.t1	1.51015429024774	1.71690619529728	1.84705564179912	2.5631781473525	2.20806677646832	2.39317316799037
g85887.t1	7.72567527683339	7.65886063515723	7.72815448562987	8.3786424049141	8.08927250023105	8.12569345272642
g85888.t1	0.0479166365676595	0.0822515914996886	0.0763087052749735	0.0836844865830102	0.0936413001255592	0.0553136754766209
g85890.t1	3.1175554202646	2.14811151762397	2.9155610547271	3.07749459394806	3.21632184237432	3.133835731485
g85891.t1	5.01413123825275	5.01680427710017	4.88620460048035	5.07435643238649	5.30197935974616	5.12810793743952
g85892.t1	2.15364192945435	2.18773291421672	2.12846201356385	1.78619109584582	1.72612844032859	1.77588072163848
g85893.t1	3.44598924042492	3.45155177846885	3.45886111669447	5.00296160622385	4.9763488329091	5.06175861733342
g85894.t1	1.27870977962334	1.05588073698697	1.31097406904682	1.19597116140038	1.17307944947734	1.17023530780158
g85895.t1	3.0734271224434	3.12533336962437	2.74426983191967	1.53665820767502	2.14365463452604	1.95219674616635
g85896.t1	1.11883611543628	0.876457616813687	0.989899038376522	0.786803760530416	0.949124757132966	1.02122456813847
g85897.t1	2.6984369777368	1.66386375952535	2.68050845189085	1.26216010822212	1.03080006771222	1.18029237809218
g85898.t1	1.11329043282854	1.16411882905483	1.05142778971898	1.11378383173029	1.14181074582931	1.59296692863637
g85899.t1	2.0292578039728	1.86471507714217	2.05995431472895	2.55279166951785	2.32735079187254	2.36057188607129
g85900.t1	0.792887828248964	0.794183768738636	0.954456902728565	1.27422527655122	1.17801024924683	1.1533792728833
g85901.t1	0.991170431926839	0.941037180152784	1.20031413265787	0.541255121065046	0.754134967182633	0.638961661518024
g85902.t1	3.54099523196077	3.20585290073314	3.14253907594614	4.36508876868483	4.31763604685901	4.44164674294683
g85903.t1	2.69625271801482	2.57497195006252	2.67731384024606	1.94367532560809	2.1752984786464	2.11229111659702
g85904.t1	0.387945898167046	0.171422062487035	0.190265916518408	0.392411950556944	0.157091583536486	0.147887567821497
g85905.t1	0.731894853534456	0.675095080915097	0.930440632192513	1.39220200255862	1.16961591099646	1.24795667077503
g85906.t1	0.616771718351974	0.579459196685115	0.726962840605753	1.24257019163696	1.34615584722229	1.29939999855331
g85907.t1	0.088706078273095	0.0987388935443573	0.13114297651815	0.862740198989325	0.488804958437515	0.862836984227594
g85910.t1	0.658176743379689	0.514524264638874	0.810078630780429	0.417371333820349	0.789696704309239	0.496940867613174
g85911.t1	0.0584550430835722	0.0321699779965729	0.0488318371225011	0.322743852527969	0.226039886079905	0.325625884463711
g85917.t1	0.865748610035814	0.28635482286389	0.795417866430311	1.1579375159709	1.36264942542996	1.4468141405586
g85919.t1	2.76557526855165	2.67737383252668	2.53678152595107	1.89646794124	2.01841590193713	1.96041755377309
g85920.t1	3.77017371285173	4.11421908281762	3.74457920121346	2.21836115997537	2.11321274046315	1.73888497672044
g85921.t1	0.749278528648637	1.13263145677351	0.900011609856377	0.532788719532685	0.786346273075396	0.741938926659087
g85922.t1	1.6455033838912	1.67905170326853	1.4071797805365	0.862863162725582	0.899895637959046	1.10706848212185
g85923.t1	1.73078427254125	1.72092370255831	1.93187212658906	2.26536758020873	2.21620526274434	2.24544029050099
g85924.t1	1.21382193197476	1.47617894420758	1.20827252400909	1.2624030886427	1.1646459914304	1.23321194516427
g85925.t1	0	0	0	0.0348242239600237	0.0744766643807568	0.0688785162858626
g85926.t1	0.0329246019828634	0.0134122336003509	0.0138481179588958	2.13112321634242	2.3288755175476	2.136910585412
g85927.t1	1.47032392659237	1.50768911350211	1.35114150699506	2.02404586742888	1.74246072837195	2.11864943202584
g85928.t1	0.908410203230937	0.897976109262742	0.684947968521432	1.2597382930918	1.20534996975063	1.27968642094543
g85929.t1	0.182266417183888	0.18383202117515	0.72448089244822	0.381493807871841	0.393568864347244	0.563225503420385
g85930.t1	0.344325169913547	0.747269658901592	0.747699323219512	0.735889519533227	0.838141775351728	1.02481396935924
g85931.t1	1.16429328383964	1.5808348217883	1.15901297050134	1.51875668770069	1.52943117885835	1.96947470652945
g85932.t1	0.556295992178186	0.559327343937828	0.644710012532324	0.489116434969241	0.300495115809603	0.487897901210089
g85933.t1	2.48926238433004	2.68498408830199	2.53435673687593	2.57333501661534	2.60762172351185	2.48719356162415
g85934.t1	1.79820068828983	1.64615482141275	1.61545726093345	1.40532257595918	1.17466783138505	1.38346265969566
g85935.t1	1.47445473391715	1.52438318029133	1.37989760917491	0.737755974504175	0.891923847400653	1.40017065137229
g85937.t1	0.0778623359786391	0	0	0.0281475973566583	0.0279877138091044	0.0647449200353551
g85938.t1	0	0	0	0	0	0.0401896687789783
g85956.t1	0.102228113930173	0.0712176092311385	0.051990118037868	0.00761461161794636	0.0540621588811709	0.0529889629192153
g85957.t1	1.30423941575771	1.24701969676937	1.08470244811981	1.27561797697824	1.32850331942881	1.2255852795511
g85958.t1	1.46767910120271	1.4714262853518	1.28716611104055	1.32609952615997	1.20281011887265	1.30431711187203
g85959.t1	0.725539623120978	0.572219326306705	0.592852625323833	0.952976857460543	0.934490081814319	1.05272123460586
g85961.t1	0.0141310150288576	0.00396628236149535	0.00122288696385196	0.529664052718959	0.548040014009657	0.570756297763733
g85962.t1	0	0	0	0	0.08344486179992	0
g85963.t1	0	0.128652380179058	0	0.0317748771964299	0.0364752004718083	0.0608318304015353
g85964.t1	0	0.0704841304506063	0.0824628013896264	0	0	0.0186868678623333
g85971.t1	1.01327715417819	1.05180641110958	0.965138551453921	1.37574176593905	1.30432821097537	1.46766553886686
g85973.t1	0.50258418413401	0.657523853292808	0.504413951488978	0.346954620765735	0.385479632418562	0.334060211118072
g85974.t1	0.128899126553718	0.124668253279291	0.172801110781641	0.387714347875064	0.361757132176706	0.445460807736043
g85975.t1	0.241651065265875	0.378837857397891	0.643661355080868	1.04407021982416	0.982648655220581	1.12405545310721
g85976.t1	0.436981586042961	0.286879965250758	0.638533572269576	0.956724302100614	0.658298327522519	0.721964928816155
g85981.t1	6.13457641430697	6.05036332007475	6.05511624481644	6.03333562223141	6.08154080921313	6.1663427139908
g85982.t1	0.374013397314767	0.604792490912515	0.491941322448666	0.717159400121513	0.589617772220377	0.576020916894557
g85983.t1	0.557698281779694	1.02363079455194	1.25720256235019	1.83189790886585	2.07953990919117	2.09940933602361
g85984.t1	0.667047373547532	0.586385258049917	0.632071809451167	1.00347918861399	0.797591600458876	1.10670610103237
g85985.t1	0.596630832795741	0.553732066199443	0.652870091806527	0.853466362373765	1.08873049796488	0.932129977484969
g85986.t1	0.18616710189153	0.337838945489237	0.216467282047027	0	0	0
g85987.t1	0	0	0	0	0	3.60669251874536e-05
g85988.t1	1.93915735680099	1.50927221765321	1.7005160679814	1.67919766958613	1.60387293946151	1.78522159232284
g85989.t1	6.54804672067027	6.34875814073415	6.5146761392596	6.42285807235561	6.28752005663613	6.35346723586694
g85990.t1	0	0	0	0	0	0
g85991.t1	0.0496349494432961	0.0709635436285062	0.0529166464023722	0	0	0
g85992.t1	0	0	0	0.0132435610354075	0.0132435610354075	0.0132435610354075
g85993.t1	0	0	0	0	0	0
g85994.t1	0	0	0	0.0081139401673366	0.0080823785368535	0.0080823785368535
g85995.t1	0.084352774946598	0.143662470270347	0.0547651420232716	0.0403075210051497	0.0403075210051497	0.0182581414349368
g85996.t1	0	0	0	0	0	0
g85997.t1	0.058714091196476	0.0055609569385771	0.058714091196476	0.0142238731858186	0.0142238731858186	0.0142238731858186
g85998.t1	0	0	0	0	0	0
g85999.t1	0	0	0	0	0	0
g86000.t1	0	0	0	0.0058081246680212	0.0058081246680212	0.0058081246680212
g86001.t1	0	0	0	0	0	0
g86002.t1	1.71513822842384	2.10327572120003	2.08615295860007	2.08475482376762	2.08968898344949	2.13654217189028
g86003.t1	0.25266997338487	0.188411053185758	0.151299030764539	0.34777109106415	0.301657877512349	0.210924943630965
g86005.t1	2.81341489253851	1.60509413552651	2.02087089536455	4.09948558711866	4.06816517696484	4.27957306817241
g86006.t1	0.0333278466044188	0.0958677235004287	0.00644309409149073	0.338608109584915	0.290018551940631	0.331230545057252
g86007.t1	0	0	0	0.123705921332531	0	0.146867635832538
g86008.t1	5.55360364577654	5.64014739372337	5.59956024608003	5.04501635505078	5.07199240465404	5.15541106139674
g86010.t1	1.79225524963293	1.76826056059232	1.88812133156872	1.62150568898289	1.99895150113945	2.09975033060291
g86011.t1	0.0160241397591621	0.0764510086662665	0	0.0525424896079485	0.167568599788397	0.139874152552161
g86012.t1	0.506617174338106	0.513751468311993	0.834046945923995	0.811541724964982	0.806129347450964	0.961597400286856
g86013.t1	0.630005599422207	0.518459603233013	0.666443027235375	0.926697058662951	0.367252513743358	1.41658360028109
g86014.t1	1.76387129386301	0.911021172061036	1.06375073323557	3.5121390071457	2.70629470704817	3.71155437529632
g86015.t1	0.127128743453412	0.172024037694004	0.0866397611451493	0.125005645490115	0.0745287275485498	0.360863163282852
g86017.t1	0.163563136873899	0.211467053686203	0.0680199895112334	0.583790556474171	0.515878942091429	0.270870962587754
g86018.t1	1.44895432458974	1.16293313649776	1.1272773490374	1.09021050900384	1.15913313376827	1.77616759162036
g86019.t1	0.0720591394343959	0.0418359215945744	0.0254512614966067	0.976547673018187	1.25114220219249	1.22687224040014
g86020.t1	1.89084238240548	1.10015484155755	2.15163479853023	1.16773685841281	0.683536570137033	0.677282715448429
g86024.t1	0.0626729814001873	0.0963995030809771	0.0459489436575437	0.188602216844667	0.0696966680200999	0.0792149292835177
g86026.t1	0.00788008078254693	0.00753137338835377	0.00753711411009844	0.0205199805108529	0.03639783115816	0.0350622049612699
g86027.t1	2.67398939365403	2.74488118671362	3.14245085269598	2.47078646813507	2.54359956567294	2.44806415677278
g86028.t1	0.722819222927662	0.729663265895402	0.756822621117733	0.402649058073109	0.515493462948004	0.42335657321585
g86029.t1	0.513364409492684	1.02364285818368	0.573996845307677	1.066772564573	1.12788284108044	1.17005644100277
g86030.t1	1.38603007993464	1.31340665832882	0.978707439309414	1.21285691541215	1.3748842376828	1.33568618850763
g86031.t1	5.97281208491288	5.88720574664456	5.81556917853671	6.39569284674949	6.46804277528622	6.44580068326795
g86032.t1	0.694797305081435	0.568891140517964	0.511149204371462	0.288006483926328	0.195390437538924	0.27269569259147
g86033.t1	0.217047032385019	0.15097163066218	0.129683948011235	0.0456931839577613	0.0277528084948475	0.0504487599284433
g86034.t1	0.597701832391061	0.57071355930243	0.759292212114274	1.13562548681314	0.959627733041491	1.21124462627286
g86035.t1	3.26782895148038	2.96931444954942	2.96932181807687	3.25811213892236	3.23386183748146	3.31545102457845
g86036.t1	2.48283950815244	2.43207348086243	2.41626822422906	0.0392324643852187	0.363529953694725	0.0855973342030658
g86037.t1	0.373796300938278	1.1908436506563	1.24814496434965	1.15163155163396	1.57539753432145	1.10659221017307
g86038.t1	0.38686942546838	1.21361790749453	1.29878850412076	1.1932507023883	1.631316188108	1.13022581917505
g86040.t1	0.356652045274624	0.191758449787666	0.320630239903505	0.635678250254325	0.53412038506845	0.415660248436445
g86041.t1	1.01619605404332	0.963530350993601	1.20079371717367	1.56639628553585	1.64230648034587	1.2223600633848
g86042.t1	2.90095372924754	2.96686583119007	3.00822081419734	2.55821644074279	2.27130733916932	2.24473334608369
g86043.t1	5.56280699526527	5.74280930857724	5.81920643698097	4.52332012755614	4.88169931601248	4.95824046793675
g86044.t1	4.30112381729031	3.90458862327138	4.04840700723582	3.11020419734534	3.13089299034979	3.12848923389972
g86046.t1	0.679456227983178	0.655772209914741	0.686544451676179	0.766390774288199	0.64031366327538	0.747594496927612
g86047.t1	2.46768066607941	2.38394422639828	2.32823646090802	1.61149110724077	1.73688884074837	1.74940168380245
g86048.t1	2.93122181253525	3.12108653899741	2.49135800669097	4.44866860833173	4.40805251286076	4.33038063356199
g86049.t1	0.198577129791163	0.113765832303687	0.144280054230382	0.0342565723337745	0.0136566308863142	0.0132135409693858
g86050.t1	0.499755592271833	0.539748427108213	0.497312938604952	0.750079921521466	0.742035538898315	0.664501044603658
g86052.t1	0.00586128893634253	0.0520763965519984	0.00586128893634253	0.0478384827883259	0.0478398784286555	0
g86053.t1	0.738575896962066	0.697927686961339	0.658856751622091	1.03425727675459	1.16487571988935	1.2150094284986
g86054.t1	0	0	0	0.0172064388534355	0.0374946810578595	0.0752957564510611
g86056.t1	0.314655926631629	0.18942734804578	0.338473478417287	0.0203791639288087	0.0148594339411651	0.0102241330562788
g86057.t1	0	0	0.000657718990109996	0.0388055879082061	0.335024694595982	0.0388055879082061
g86058.t1	0.535826031044976	0.65249291962929	0.153490178157222	0.237529455433174	0.998366666328349	0.515715479220902
g86059.t1	2.40577893390659	2.25216039133663	2.10440409584403	3.05877538320961	3.16344269794981	3.24625043113431
g86061.t1	1.38341454948325	1.95256803185892	2.01786419904144	2.02753414237077	1.91139553540074	1.92258416486593
g86062.t1	0.28591350815513	0.4025388272476	0.295050589595184	1.07398676757263	0.491764864815001	0.692460229714355
g86063.t1	0.796337763122802	0.664392725998906	0.72280785897714	0.668387845871204	0.688452531076306	0.828218047326907
g86064.t1	1.51175897789616	1.64344432811856	1.40423719304621	2.04530176986011	1.86441081607622	2.14276957456866
g86065.t1	1.33178144747669	1.51457930427065	1.43831946932328	0.49257516080135	0.22916581886571	0.346693706456323
g86066.t1	0.186518305980465	0.128934749549364	0.0434355016945319	0.160220608294132	0.0934776954564526	0.182125276862336
g86067.t1	2.97539833870095	3.29814741723526	2.74673669737109	3.90983943011355	3.97426662997007	3.79213819842855
g86068.t1	0.470804425395747	0.399862327831832	0.442867080735965	0.329895124138115	0.372416140212621	0.772087499444083
g86069.t1	0.867176913357059	0.927852470765413	0.758630656896586	0.00547760013281857	0.0444248965243704	0.0369660472611301
g86070.t1	0.23881375704053	0.277594423184753	0.22939596077925	0.0168129221280446	0.0164463987888746	0.0164492514701131
g86071.t1	1.40349406316254	1.23974141222715	1.26813132991159	0.946282450991158	0.861432962374603	1.00270036038563
g86072.t1	3.46078200477706	3.35268819617979	3.22822456253818	1.66426300604415	1.59967342418437	1.76972350758262
g86073.t1	0	0	0	0	0.0821957179054936	0.0821957179054936
g86074.t1	0.845421000652784	0.673563660059977	0.823421660151966	0.70181694530738	0.841519916756407	0.63517487557284
g86075.t1	0.293798932202474	0.262394669213569	0.250071434983258	0.215900962602394	0.221309169078644	0.278378534425316
g86076.t1	1.28721576692734	0.829844689979793	0.800351183299108	0.411134423006557	0.399644712337287	0.788026638885108
g86077.t1	1.49404176697652	1.37454542361748	1.18285117588658	1.01462523738675	0.673710182665816	0.689529973277907
g86078.t1	0.329503671243918	0.586731122105167	0.0884523603527637	0.516068616528303	1.45288426106262	0.515793176845386
g86079.t1	2.11036224102447	2.18729458201866	2.2799255764762	1.86355790924072	1.89246602467585	1.89183715787583
g86081.t1	0.637795700484101	0.414476542538666	0.419504374284935	1.23261655439273	1.2522836400983	1.19139525299215
g86083.t1	0.00907480471479193	0.0172306736935239	0.0552400868989	0.00145494539967834	0.0609327952032332	0.0211456657470335
g86085.t1	0.923954658435345	0.82563097203444	0.87552452224293	0.777539650172881	0.575172895703968	0.470517082399781
g86086.t1	0.351307191959539	0.122292366989815	0.183712627475348	0.25441989330563	0.143146526257942	0.195377837901353
g86087.t1	3.16901629834484	2.73669297118136	2.60162544952184	2.95263679869019	2.87050597347485	3.05462485061394
g86088.t1	1.65783524739457	1.54722030243839	1.79841057315332	0.908271074976921	1.49735586369913	1.12315099812161
g86090.t1	8.39081761031225	8.1011969883753	8.19583309729707	8.25757127960556	8.39830582846718	8.41330614253078
g86092.t1	3.65039660198917	3.73161424750963	3.57194967072154	3.46655364577726	3.47025506628152	3.29728592980832
g86093.t1	0.525878443512628	0.505461105142133	0.614341409311579	0.4828183449001	0.411268950850514	0.626921278401262
g86094.t1	4.32866889626671	4.44497583254878	4.28175573423157	4.85720396925731	5.0434457822241	5.15396248401904
g86095.t1	1.36539187442387	1.32681861173974	1.05521301091155	1.30965234962696	0.98667523825788	1.44053394182745
g86096.t1	0.0191553301303255	0	0	0.0114312313715409	0.0120251023501016	0
g86097.t1	0.580124253972253	0.542746378205708	0.750000145396077	0.686972869447236	0.538366321215527	0.582987542725742
g86100.t1	0.683853626527425	0.270465552107539	0.368582867756691	2.54391823676605	1.13724775059394	1.36061261785845
g86101.t1	5.61046653236649	5.42958935276007	5.66163132725542	4.64642150090165	4.5056963559756	4.61784362263062
g86102.t1	0.144085537276177	0.120024078205507	0.101928369730035	0.474394507574458	0.543125634928535	0.545485084143125
g86105.t1	0.954500826516096	0.769952805152735	0.973851490416645	0.90691829508739	0.701484295004984	0.95092000219746
g86106.t1	0	0	0.0388406976485084	0	0.0262731581758198	0.0808991155006081
g86107.t1	0.603407721181735	0.791726569314498	0.304625518332003	0.494250721541852	0.750001003227339	0.453956839645182
g86108.t1	1.03724866548867	0.690908712626481	0.946471862842244	1.79730729911691	1.91196724928367	1.78410483094737
g86109.t1	1.44439196393313	1.38774577473719	1.33357372041281	1.51727972519009	1.4411774852995	1.46865525447819
g86110.t1	0.0640826649698588	0.0946171342708824	0.102955037344694	0.105322723552326	0.115428830836385	0.0822256991275164
g86111.t1	0.172018915560357	0.311111290928219	0.336695853973879	0.472922334135214	0.344887566766199	0.252794692135165
g86112.t1	0.185995906451423	0.0362332317246523	0.0440583258005349	0.23224323568737	0.117451692015659	0.212375098870278
g86113.t1	1.10551851450786	0.737743862452365	1.13648015893961	2.1686487741098	2.23106953853166	2.15034423102716
g86114.t1	2.15182830035254	1.73138833303571	2.08328554375296	2.02475334459903	2.1923687302924	2.45651731852597
g86115.t1	0.75492682842562	0.785558084282532	0.781223726550555	0.777048065178759	0.729413551550551	0.688365692142769
g86119.t1	0.0264785592054058	0.0264785592054058	0.0308035982614571	0.490169611463453	0.570741727975981	0.465674666133542
g86120.t1	1.77981231488689	1.60854338388156	1.82972821414605	1.76632885868521	1.9206370666296	2.16993654295647
g86121.t1	0.083945850052938	0.0813887164291366	0	0.00346551595877784	0.0256652831324718	0.0493254695165932
g86122.t1	0	0	0	0.215601567991831	0.23312970993106	0.343200855336722
g86123.t1	0.941032671507697	0.695751562493772	0.788625579668426	1.02677244430318	0.95226049779377	1.02773653351719
g86124.t1	1.04083563327212	0.827480866038873	1.0735344074348	0.837233624636039	0.642659988350464	0.818966691536387
g86126.t1	1.12485879034305	1.09504604915109	1.11138927008005	2.04394392827223	2.32380987267351	1.96206292215802
g86127.t1	0	0	0.178593548492181	0.00900455421727659	0.156993247284032	0.00792742960812715
g86129.t1	0.0247536991371933	0.0247536991371933	0.0356956908201678	0.0653324168888612	0.0333193880844105	0.033030358853494
g86130.t1	0.434904131273191	0.943099909613538	0.886609453649959	0.148241705018105	0.451195810939785	0.349536261928681
g86131.t1	1.62298796388993	0.906774405889257	0.913885493427772	0.456431893452722	0.574519114519467	0.654289797453852
g86132.t1	3.15371228735333	2.87558172800601	2.8978713940379	4.343983079961	4.49118455687176	4.49377470408213
g86133.t1	0.139356851718558	0.115170445645579	0.104739216216237	2.20359991787731	1.31550942561929	2.16720953962918
g86134.t1	0.860548099962629	0.864997887304628	0.801044395089534	1.01097743506273	1.04117568293435	1.36398010541259
g86135.t1	2.7422160225564	2.43292333944923	2.39943827534415	2.15479445878376	2.00800598218655	1.90663742850683
g86136.t1	2.15846047831557	2.065901412555	2.1052117411946	0.806265482163531	1.10141072752045	1.5692101084882
g86137.t1	0.667226356866525	0.695009416837694	0.589423143361799	0.65640209461727	0.618464205917591	0.575466274494944
g86139.t1	0.104972647471834	0.1273546178921	0.530753962284052	0.347902590292814	0.317962740994468	0.130983570052602
g86145.t1	1.84402804851163	1.39937237334228	2.36523451939286	2.08866639539235	0.617215718300251	2.76601118137103
g86146.t1	0.93505686847163	0.890201520702261	1.04144556220987	0.905130588696307	0.574473580942981	0.757076172810317
g86147.t1	3.69238389873358	3.56386953805979	3.53505149653335	2.28238494300077	2.32310110603464	2.59317159980717
g86148.t1	3.87836575078146	3.98109650122592	3.89805914051694	3.17337148740798	3.06717627139545	2.85414310183084
g86149.t1	3.53604344806932	3.38579601357722	3.45376382380649	3.18180177820335	3.21260093150309	3.36810410956758
g86150.t1	0.246979579240034	0.166583057966648	0.230200553526232	0.132516304139311	0.102874435428504	0.149297091026375
g86151.t1	1.95553079091898	1.89296255024384	1.85668457417791	0.524378666591592	0.439617818855918	0.253848921773887
g86152.t1	2.3683719375647	2.20945149402336	2.22296495459815	1.87763314833876	1.58256082001784	1.65274804931421
g86154.t1	0.12305826937458	0.09102004194747	0.137389415175075	0.118986906105529	0.105700871223489	0.0528999574606116
g86155.t1	0.107105317986088	0.463428898848209	0.422355732204737	0.975638256253397	0.816329367871596	0.796473163604695
g86157.t1	1.81405980322686	2.27403677715486	1.9063692075973	1.68128058495065	1.62770815004928	1.6565192521332
g86158.t1	3.06654457955573	3.51805264928772	2.70199676629716	0.977310700665833	1.274463848068	1.31724791100131
g86159.t1	2.28369305590958	2.08715254358481	2.20926276132606	0.90873836977199	1.47553993475495	1.14837057896699
g86160.t1	0.883421405629373	0.813375281563085	0.735384399840091	1.1088723343326	0.937079183099258	1.07903055939726
g86165.t1	2.40986854188751	2.43434186177883	2.31674384425356	1.69059588476848	1.8871516813345	1.60947320260119
g86166.t1	0.654429124779489	0.774182766633215	1.02277188860956	1.01096311739905	0.891801003306062	0.842402845242719
g86167.t1	0.0709607967288636	0.0919096654281245	0.0772935949329271	2.10905660854845	2.15167798155567	1.99921423860728
g86168.t1	0	0	0	0.0314446027939511	0.0126659225304169	0.010307216072852
g86170.t1	0.959555774828151	0.804191542100469	1.04785523038317	0.617616329783258	0.70753450895962	0.621878861444119
g86171.t1	1.92771748019454	2.83490473508665	2.26015305325961	2.82250745613144	2.95703162935931	3.09959448621996
g86175.t1	0.123283457422106	0.101596293356973	0.0641958217431994	0.0499262460135271	0.03499743295573	0.0595920152473982
g86176.t1	0.000413994071427058	0.0301736115198237	0.100189162558239	0.820014715641194	0.642944580218212	0.749205574644569
g86177.t1	0.0521710186671958	0.259129039104302	0.0611471490956376	0.451402623070298	0.445006235209485	0.520080235832166
g86178.t1	2.88653434489861	2.9113105833893	2.86158184233385	1.66116036382297	1.66155488667712	1.72734064686892
g86179.t1	0.863664946594297	1.07226292731688	0.938537982672296	1.45476180323822	1.23616317177907	1.2485202633879
g86181.t1	1.05800817967441	0.799578899413141	1.04427100412864	2.77314015642491	2.37390568819592	2.75012859994695
g86182.t1	4.40044003885773	4.20009594427175	4.46633352685067	4.0167763809353	3.92218214615513	4.0144743818232
g86183.t1	0.479955866102748	0.554915907334425	0.626247543419824	0.773511970742195	0.645375182495153	0.712152889830245
g86187.t1	3.71285513411387	3.43481368125239	3.49888640704545	3.23080539418294	3.10304453377968	3.09362439967606
g86188.t1	4.96345095743582	5.58015468217808	5.30451440030665	5.78718029996847	6.0138550838938	6.00727584328458
g86189.t1	1.44269431942324e-06	0	0	0.0756777490636466	0.0584827509855643	0.203977903465659
g86190.t1	1.07630049503567	1.8203137778826	2.10953975674329	2.96264452080669	2.97697101629268	3.03237436491507
g86191.t1	0.214145948142487	0.25277168657473	0.231281249345345	0.184072048819157	0.187344629567772	0.176795082191463
g86192.t1	1.77110424160709	1.7035942153913	1.73222925073353	1.57638378735348	1.57886530883398	1.5773118365866
g86193.t1	0.763374178649971	0.876577059652356	0.899918059919488	1.67310681197152	1.54293849459347	1.73569459721107
g86194.t1	0	0	0	0	0	0
g86195.t1	0	0	0	0.116970188903417	0.46920561380695	0.137558607418087
g86196.t1	0	0	0	0	0	0
g86197.t1	0.0794634499161627	0.0672848828152071	0.0602065211082774	0.149760124021087	0.110313793956683	0.0941360575426989
g86198.t1	1.81536474721555	2.20911019734895	2.06579700435968	1.00783703504712	0.961815921701088	1.6008120896681
g86201.t1	0.850897812612117	0.483326177292098	0.395465381426066	0.837717235595555	0.76969558324902	1.52042778041839
g86202.t1	0.757397957085885	0.219115846607825	0.138153901439692	1.06387633800852	1.02258868382879	0.574403824591845
g86203.t1	1.95942371846066	1.64146926827086	2.25516623083122	1.17681167403987	1.01144554439032	0.94695912845547
g86204.t1	0	0	0	0.277324228490982	0.269392278940406	0.19738357402696
g86205.t1	0.446651130149904	0.406401700342228	0.494318318010398	0.35803498029031	0.310034097193396	0.262415116313362
g87986.t1	0.683858116910717	0.778946979963328	0.762991665737938	1.09255791898841	1.06300585168781	0.844876511660976
g87987.t1	2.77109959204103	2.46187792805768	2.48361742933076	4.04829731402557	4.05283641602494	4.19523553310505
g87988.t1	1.12884700984571	1.030993529075	1.4008308106642	1.5028046322257	1.76558820995326	1.43002133467799
g87989.t1	0.0190955349058697	0.0361474074775685	0	0.165439911569225	0	0.0434061033503786
g88000.t1	0.78550786658447	0.628645764658639	1.63451195483959	1.57038909423888	1.68399461789259	1.805211546829
g88002.t1	1.29950608960863	1.5554451286314	1.50253479506991	1.52721349661953	1.31568852672375	1.54668607955769
g88003.t1	0.450757820042014	0.426272270117155	0.335037275528941	0.408520575785986	0.583466131109774	0.386724878732358
g88004.t1	0.705095874592209	0.55769436119167	0.79671402875562	0.718578630609536	0.78980435718861	0.809021714304462
g88005.t1	1.11424973874021	1.30194052235246	1.15565015730963	1.00782340362982	1.01529202637461	1.07460887375287
g88007.t1	0.892778024309132	1.05000568032599	0.859362137169487	1.00277451833577	1.01676871607988	1.05029759869083
g88009.t1	0.803269200544902	1.32300221420142	0.647047361710271	0	0	0
g88010.t1	0.914174904959089	0.928193682743876	0.513793907086986	0.736667213978176	0.740908568845296	0.790746185869529
g88011.t1	2.89848892989266	2.84935620644144	2.43166066450339	0.338158529329374	0.338158529329374	0.338158529329374
g88017.t1	0.0340438215090847	0.0474644025051895	0.0480213001761655	0.940286296545473	0.869533487822117	1.01245568478301
g88019.t1	0.172116232990052	0.129334458411016	0.142826417611214	0.468486352130426	0.304042527920467	0.11703936498132
g88020.t1	0.0231545553249156	0.081118706382291	0.0444654654217511	0.0273069492545444	0.0355324188515576	0.0994029395012929
g88021.t1	0.627343487233121	0.366120187821038	0.461952819155655	0.290107046831706	0.754745576737222	0.518645917594224
g88031.t1	0.422375109911661	0.606233744819481	0.412107297344732	0.470099500171736	0.714231447885879	0.360764298536796
g88032.t1	1.02735791157076	1.04333120486158	1.08052873590005	0.571594298559497	0.790976335699644	0.426811130688629
g88033.t1	1.13189234606389	0.968739588425767	1.16939719912118	0.756983123661417	0.752100303252002	0.897277605961182
g88034.t1	1.08923846948049	1.16111696455845	1.65833991974549	1.09749146598009	1.06344702816125	0.812870300255799
g88036.t1	0.203613385510947	0.667372616086618	0.21785357779789	0.163421442978278	0.62980702036324	0.383989002274558
g88037.t1	2.26830443138253	2.26267308570846	2.3360113927847	3.17302330616741	3.03140296026905	2.76932087949164
g88038.t1	1.50471597572794	1.32956337180434	1.23703438830936	1.43846372895289	1.51060601060342	1.29943751230424
g88039.t1	0.100097638075262	0.0593705075220694	0.107045040627628	0.230606370421781	0.164814591238305	0.308229217297939
g88040.t1	0.378915521322088	0.89063424057246	1.40112527105886	1.83340301617156	1.89892071894492	1.80132754709043
g88042.t1	0.0412471883337409	0.171123543328962	0.0435628875971657	0.932516289493977	0.85125451822419	0.765224109166735
g88043.t1	0.212700062575856	0.449833909287604	0.373640416723929	1.53599170877354	1.5468357016567	1.31618803755208
g88044.t1	1.08593651141937	1.05964877112833	0.760392994892613	1.14325952724571	1.06272340030029	0.79409724251191
g88045.t1	4.5435683256847	4.49783236143433	3.72379400406922	5.24256954381946	5.88761519268072	5.80811399212135
g88046.t1	1.56045475685536	1.51479035422025	1.54352161909404	0.771463058365651	0.843629355646697	0.934862178589013
g88047.t1	1.83315848232409	2.31598292294274	1.95912654743069	2.6959853528364	2.32845879856378	2.04460639850141
g88049.t1	7.81444546024693	7.50582233341091	7.42653849688957	5.48749882623993	5.53634243624746	5.24467421546855
g88050.t1	0.725408742210417	0.663505846045764	0.629710051641921	0.403066985586384	0.311417085962912	0.384844452071518
g88051.t1	1.68171191760233	1.83414365221787	1.55940174902403	1.11398381025102	1.13928218792704	1.05827492874834
g88053.t1	0.267082693714291	0.257561031136967	0.3272803633099	0.460915519584869	0.304230652775469	0.3497830777431
g88054.t1	0.97489416173279	1.0235151204916	0.86770277412276	0.000278413276874645	0.000214945548046698	0
g88055.t1	2.24453364686474	2.39612331161626	2.1702247302745	1.8743028049383	1.92740877451253	1.98751733560806
g88056.t1	0.0371432174009821	0	0	0.0737708861090336	0.0892974612550564	0.0737722568868991
g88057.t1	0.0345284532152832	0	0.0260549760894619	0.147396579463788	0.129251359746458	0.0793883520408917
g88058.t1	8.14170397584001	7.76849985664708	7.57819242342087	8.37814916995866	8.53478992334579	7.92007139969866
g88059.t1	0.880494328565136	1.15708964275424	1.0061040954165	1.10834044915483	0.909376044404693	1.09565576685706
g88060.t1	2.21931165969315	2.50288786425747	2.09826323262846	1.60644743982842	1.76365844754929	1.46464579005779
g88061.t1	1.36687330591899	1.47487365278043	1.25735163342155	2.28946474564266	2.37708570257957	2.30298810739326
g88062.t1	0.278332142132202	0.18431965453924	0.169549210595442	0.197397414367133	0.184199031419992	0.193379403139289
[truncated: 11,792 more rows]
