# Supplementary material for: Equilibrated evolution of the mixed auto-/allopolyploid haplotype-resolved genome of the invasive hexaploid Prussian carp
Source: Nat Commun. 2022 Jul 14;13:4092. doi: 10.1038/s41467-022-31515-w (PMC9283417; doi:10.1038/s41467-022-31515-w)
Supplement: Supplementary file 6 — Supplementary Data 11 [file 41467_2022_31515_MOESM6_ESM.txt]

		Aa	Ab	Ac	Ba	Bb	Bc
g77246.t1	5.81611139603898	6.02828920507131	5.73403943095028	6.93471570759965	6.85723536443771	7.12384133977567
g77247.t1	0.469555733188913	0.45337745123076	0.468140144778248	3.17769443614974	3.15313602971005	3.03647766215459
g77248.t1	2.05448906054001	1.89019451517636	1.99346423643695	1.13238732227625	1.04058247209946	1.17917724909681
g77249.t1	3.9771721982484	4.09640743105238	4.07148801977485	4.33130665778513	4.29022407298928	4.33505200079976
g77251.t1	3.13695814753132	3.13528728546379	3.18875807244026	3.93455754562897	3.95143654261568	4.03898893910662
g77252.t1	2.93142077659864	2.89629142049452	3.06289674499269	1.87108268243671	1.78401141427501	1.65118076713406
g77253.t1	0.0488694930013131	0.0643434641873451	0.0650911032373905	0.0410522927345711	0.222496703808954	0.598040228824625
g77257.t1	0	0.011841958576801	0.011841958576801	0.00779685786858758	0.00781120698936526	0
g77258.t1	0.00937870623245386	0.0127002441514858	0.00827460685463217	2.86078426198815	2.77728735499678	2.36882728470233
g77260.t1	0.00664846555595161	0.0203137293246	0.0969432272045398	0	0	0
g77261.t1	0.12323577347493	0.15019830769814	0.14495478559216	0.156716317085371	0.266797332762894	0.132863708121881
g77262.t1	0.636200942476244	0.329430190239487	0.292479045942751	0.0536521588089899	0.149558540842661	0.180141494440758
g77263.t1	0.0187822813284	0.0187822813284	0.00663841308783214	0.0257786592134812	0.0192037339730927	0.473232062068978
g77264.t1	0.266473535600407	0.321531010570801	0.406603062036601	0.43584511539548	0.36691693667208	0.346869545197315
g77265.t1	1.64672579750409	1.90091625716582	1.48736286089324	0.129636475147931	0.192234572806138	0.295686589418979
g77267.t1	0.0056155674069098	0.0056155674069098	0.0056155674069098	7.64608109736385e-05	0	0
g77268.t1	1.73659924738563	0.87946111464126	2.79412636249449	4.50224924731043	4.48258197931317	4.57341524710225
g77269.t1	0.00944033882634342	0.00944893851384155	0.00944893851384155	0.217405690556432	0.178186857626214	0.217321308419727
g77271.t1	0.00652208657610519	0.030028082197944	0	0.00189445689794741	0.00182529675255896	0.00186419974228996
g77272.t1	0.022355028474216	0.0142553007467426	0.0184646866814331	0.0129847961439133	0.00771650015471233	0.048798364405088
g77273.t1	0	2.88538719647466e-06	0	0.000100985118424338	2.4525607227946e-05	0.0811118872925511
g77274.t1	0.0458860561318311	0.0725901627769924	0.0552817412718299	0.817684647483607	0.933961584751514	1.26543449555618
g77275.t1	0.0522572863637993	0.0398879793374748	0.0243310277843341	0.0386876129218087	0.0354648526316857	0.0361108250990407
g77276.t1	2.46361382576437	2.33361006980069	2.28376742234351	4.44719308180754	4.50991520609899	4.50742919572768
g77277.t1	0.0958636736653032	0.105093372957628	0.143716013384125	0.191073668560464	0.0659775603019357	0.138921913578191
g77278.t1	0	0	0	0	0	0
g77279.t1	2.21046710702015	2.15912182851108	2.42934681454642	2.36882951918053	2.49724190498892	2.46533379178397
g77280.t1	3.09262184888757	3.42588692043558	2.96195868349448	5.1589674221311	5.33933406701442	5.40525030377507
g77281.t1	5.01824830308951	4.93878683670715	4.72010720344549	4.51917288070753	4.20377545705542	4.65835574504289
g77283.t1	0.182792710680909	0.25991481417227	0.548005478068282	3.18403553925276	2.79652673881404	3.13068035273958
g77284.t1	2.94613363668879	3.00177144319761	3.24505992867823	1.86515709216536	1.74194884696385	1.96018324832038
g77287.t1	0.0106753022236008	0.00623912985779291	0.00623912985779291	0.0225936548081944	0.0184005895969435	0.0129447620703477
g77296.t1	0.00204717380840775	0.00200251298825867	0.00200251298825867	0	4.32807863051648e-06	0
g77297.t1	0.289627929631949	1.02165312466953	1.81686180474848	0.0120680233090903	0.0141424440476368	0.0120379787718755
g77298.t1	0	1.00988299404894e-05	0	2.88536122824869e-05	4.32807863051648e-06	0
g77299.t1	3.42599538174663	3.45754084312543	3.60827877735587	4.15191449121518	3.9194228467101	4.00889289906624
g77301.t1	2.09566724301409	1.27820723238911	2.15188998171981	4.31993045537344	4.27257268251309	4.37203354966139
g77303.t1	0.168790918111956	0.717852523918049	0.817791050580893	0.7963851132025	0.65759976465816	0.381211374409645
g77304.t1	1.26070136568685	2.62387481959055	2.98830203785036	0.928280868415252	0.488179746496495	2.09866917119404
g77306.t1	0.00165526396710895	0.00165526396710895	0.00165526396710895	0.00253835160381917	0.00258155572453097	0.00253835160381917
g77307.t1	0.186226698499894	0.323468070990093	0.120074523387716	1.89851369548221	1.87964891984144	2.11571879312426
g77308.t1	4.83562024786733	4.68983229999549	4.39568499898777	3.79430138200672	3.63491301879418	3.64165700136102
g77309.t1	0.579219739616477	0.56616829204879	0.42209949138247	0.213871067706003	0.243246202122055	0.333858766632683
g77310.t1	0	0	0	0.550519506464465	0.229750332144983	0.299120373146325
g77312.t1	0	0.0131392028792204	0	0	0	0
g77314.t1	1.50432190796401	0.694641320656669	2.05716638425732	2.24779842442796	2.29676837925819	2.57669675029028
g77315.t1	0.0034928611396164	0.0034928611396164	0.0175599420595022	2.1329600847439	2.15514107460179	2.2729625764529
g77316.t1	1.08891159777907	0.259706360350546	0.480148253851765	0.90450028297036	1.62733087880352	2.06108492060131
g77317.t1	2.04208185684128	2.14820557919391	2.08178648007525	2.35068846222499	2.4889928289813	2.45639667056514
g77318.t1	0.600813040955915	0.70827200704134	0.603990644387692	1.29345877373331	1.40935128693857	1.57583557583586
g77320.t1	0.294644860994508	1.11598739734021	0.310985698526008	0.241978041282035	0.157625846286008	0.140023415016751
g77321.t1	3.34883804269395	3.07114774565053	1.53082636065355	2.97666809108494	3.67217932734841	3.07365299433988
g77322.t1	0.0611568288424081	0.0040698675055174	0.00891422712230879	1.58483361420715	1.67550432958084	1.72566918352751
g77323.t1	0.66479865133502	0.489528549722763	0.262434360377858	0.0832569463436717	0.101660832401333	0.107406667007378
g77324.t1	0	0	0	0.0143038692670659	0.00641436847925637	0.0143038692670659
g77325.t1	4.78411619343716	3.61413665646404	3.59136729386923	2.14317134804272	2.1530114733291	1.94990018276469
g77326.t1	1.34840750396731	2.20208134085728	2.16613021544371	1.54935768252849	1.90979690889336	2.2345506766881
g77330.t1	0.43972738014232	0.471352925027067	0.402139306354882	0.351502822742874	0.146703441473088	0.178630514704853
g77331.t1	0.0269869780274263	0.0114741700018868	0.00835923657533881	0.0173133542018756	0.0269260905096872	0.0328724257375313
g77332.t1	0.0569885358890674	0.0605814625331737	0.0262915746339767	0.156787495810095	0.127036270030699	0.0619835161089573
g77333.t1	0.204304763920392	0.0996264643019687	0.0996264643019687	0.0435628875971657	0.0435628875971657	0.0264049015096613
g77334.t1	0.214388446218009	0.568116766346871	0.310920572235082	0.182856259705542	0.190667952938327	0.190667952938327
g77335.t1	1.03567739401888	0.804620279715096	1.02962744751001	0.400461420999876	0.265554515309283	0.255255378595512
g77338.t1	1.21138730774474	1.5030240286344	1.84649572296158	2.64930021587486	2.44547828843473	2.57288578889929
g77339.t1	1.17004297701294	0.694680541184887	0.663657036617166	0.115410186031603	0.106269247196678	0.095269574705597
g77340.t1	2.59917446934906	2.56684364239119	2.48125682787924	1.67353200198651	1.68993067668469	1.78213342010261
g77341.t1	0.112549350729521	0.143108639552526	0.127811542241249	0.270307662338031	0.302843093523502	0.538179555959493
g77342.t1	1.61825322345228	1.62759189752112	1.72918772732352	2.57201772621117	2.34736461465223	2.53628271817895
g77343.t1	0.122004717308658	0.126268511770702	0.102826072117189	1.23115035488869	1.25607165548163	0.551603622547594
g77344.t1	0.123442392531075	0	0	0.0828006729109625	0.082799310684672	0.0334843202800267
g77345.t1	4.70888462759725	4.59357350526754	4.75514871318361	4.20645295134006	4.18415831884087	4.13073742702652
g77346.t1	2.81679218955456	2.8670019134187	2.870408123089	1.14602757191176	1.20583538867008	1.16633238910893
g77349.t1	0	0	0	0	0	0
g77350.t1	0	0	0	0	0	0
g77351.t1	0.250432892611112	0.3582274500087	0.226159528028924	0.308857105834447	0.256426178169347	0.270213159437163
g77362.t1	4.57825022031912	4.57740205861868	4.70549769728526	3.23573594264642	2.90499056595474	3.0889207539075
g77365.t1	0.0158900181260246	0.0478468566100503	0.0480115318939693	0.00323953857328258	0	0.0225979156340505
g77367.t1	1.25176816612233	1.66570883763215	1.24906481991264	0.984937815277066	0.967542700400805	0.935131568080017
g77368.t1	0	0	0.00150971151167554	0.360539580732704	0.228849467661798	0.242267133714117
g77369.t1	1.64200604598478	1.97724621442198	1.52362217163684	2.22102760475812	2.02984403016459	2.08243180316444
g77370.t1	0.160371653330101	0.185335028316362	0.309148241541199	0.0537411178748975	0.0876963692166168	0.0723925955286537
g77372.t1	0	0	0.0140538667838044	0.0181270767025379	0.0137809574765428	0.0115328507300028
g77373.t1	0.0824859644637628	0.0404337805651199	0.0311311956322279	0.0632765111534826	0.242762237646358	0.108264831945894
g77374.t1	0.611254547568917	0.455175955458901	0.563002867556704	0.0614776065660674	0.0703824578986556	0.0270705171841011
g77375.t1	0.332805303320256	0.487747698385669	0.418639016410211	0.85338890924685	1.14779511328845	0.914634169159652
g77376.t1	0.0445535939230872	0.0360432859630665	0.0213247892786917	0.0539482044515651	0.031458718631305	0.0168671083392985
g77377.t1	0.0170153970375791	0.117087254169192	0.00743377762351314	0.0901352908319036	0.387256651075524	0.0765987704098377
g77378.t1	0.552294432257979	0.555231107034112	0.49362991496686	0.0131106102861099	0	0.0131077509956318
g77379.t1	1.59947300600324	1.52983393697101	1.50682025426664	2.15500697331172	2.1249160127072	2.21125926890772
g77380.t1	0.71502705429374	0.67780588368987	0.33087730650794	0.49078985516421	0.485772002187519	0.449377543084963
g77381.t1	0	0	0	0	0	0
g77382.t1	0	0	0	4.0565472004317	4.10252603222539	4.07907656871861
g77387.t1	3.5171069699238	3.18844412884288	3.37823484895587	2.54143578890645	2.43994541425705	2.46788173861382
g77388.t1	0	0	0	0.0367227543966371	0.0367227543966371	0.00402526925802246
g77389.t1	3.68642544906059	3.32911196855333	3.60111397315197	3.0686764851398	2.99927811122831	3.02237544819431
g77390.t1	0.907894362086749	0.173966575595859	0.114104450552538	0	0	0
g77391.t1	2.64117698488959	2.53067207285297	2.00116234384129	1.59257663397219	1.52480339402816	1.59086833118482
g77392.t1	0	0	0	0.709655013589428	0.269071458179987	0.351705210489018
g77393.t1	0.0191211617341056	0.0203592493634407	0.0191211617341056	0.038389823621774	0	0
g77394.t1	0.17044556012635	0.172266037781308	0.238062885198516	0	0	0
g77395.t1	0	0	0	0	0.000281298107299084	0.0138938424558431
g77396.t1	7.02361089155667	6.82594593778979	6.77433585370009	6.64897136176336	6.64137828291713	6.98556706460942
g77397.t1	4.29048802908843	4.35533432141823	4.58580875379118	1.50823087058658	1.30949636271159	1.11984352309909
g77398.t1	0	0.0130262588347052	0.0130248291065836	0	0	0
g77399.t1	0	0	0	0	0	0
g77401.t1	0.00273131999337052	0.00262619862340513	0.00273131999337052	0.0488471785251059	0.00968111070157714	0.024106876622435
g77402.t1	1.14978808333442	1.22617556176299	1.06600167865968	0.180424149638155	0.988898417001812	0.550746046723193
g77405.t1	4.00191904036967	4.20242383401271	4.10681244687908	4.99965479391454	5.04224749792721	5.08488945276637
g77406.t1	0	0	0	0	0	0
g77407.t1	0	0.000399571188271324	0	0.0151264287532765	0.0326735746387159	0.0287926111807477
g77409.t1	0.00460781515872989	0.000829311244371072	0.0223692335274876	0.008524178543283	0.0144995552681645	0.0118791615374261
g77410.t1	1.66674795840833	1.27416920651941	1.32343809463623	3.62741820159181	3.79629207297614	3.76189903293501
g77411.t1	7.32305572439047	7.2181357234425	7.27296701663652	6.81716645967042	6.84688782181409	7.07927561255046
g77413.t1	0.274332042182064	0.00429139965595028	0.193692274727074	3.13083880449992	3.10004295615569	2.77434409081309
g77414.t1	4.0451411545108	4.17671929968851	4.15952690519162	4.04852375420097	3.88609844186173	3.57232363298663
g77427.t1	0.240123789406667	0.11971340320406	0.467455828062761	0.15925845468521	0.172862541870381	0.165078391096578
g77428.t1	7.75625364838152	7.69735703607291	7.69331083341105	6.76968653945693	6.79225561410139	6.85281693990227
g77429.t1	0.590277205837758	0.0451773338483277	0.0220367986194154	2.02079446221666	1.31372995875045	1.34658705832759
g77430.t1	0.716051465451153	0.366751356559879	0.757250303716371	0.915801572761694	0.478400306983474	0.725950512021871
g77431.t1	1.70681873123548	1.65872013591034	1.51143919520733	2.11963439611314	1.95273612277119	2.05045189444087
g77433.t1	0.0553206176015185	0.0582181187933977	0.0839009315761307	0.0879203576186652	0.0194855829132539	0.0177323859785677
g77434.t1	4.59444673324886	4.74077103506217	4.68690112058058	0.234248688857792	0.00891852854078756	0.0917526332706684
g77435.t1	2.01251968897367	2.03174135920337	2.0715066402796	3.17303978149626	3.02688856552704	3.28607029090475
g77436.t1	0.13801100083154	0.194481721508658	0.150967732594358	0.0233135557969947	0	0.0352001877984483
g77437.t1	3.40409819198214	3.90370198858334	3.34412515374332	2.55450977754415	2.68777827303487	2.76710748719659
g77438.t1	0.14780683320507	0.361735800175343	0.257319647809447	0	0	0
g77440.t1	0.0220225902925321	0	0.0220225902925321	0.0959865136067117	0	0.00543735719241531
g77441.t1	0.0221419358895474	0.00933140501417584	0.0460677237273174	0	0	0
g77443.t1	0.975077652638319	0.904158816595679	1.73588735387433	1.7787897434497	1.89451745751056	1.78820333974322
g77444.t1	0.0864373147204555	0.0583594467365881	0.309258857707036	0	0	0
g77445.t1	0.0804420956414585	0.0649904290396544	0.00964958333761659	0.0576734610707139	0.0362107209406801	0.0604445026078591
g77446.t1	0	0	0	0	0	0
g77459.t1	0.65538114021403	0.464310685225913	1.08328077755745	0.0954437790690457	0.106589530279875	0.0422086617689907
g77460.t1	2.4894977222689	2.75780605895797	2.07136556466216	2.53840059200147	2.76254335904292	3.02734552506228
g77461.t1	0.0217582899028343	0.0217526054916149	0	0.0590437215362669	0.0360264006850276	0.059799647856693
g77469.t1	0.0159371048005278	0.0261569874058128	0.0532670695908213	0.11846471790248	0.338851098448911	0.118222826238955
g77470.t1	4.74702372591802	4.48895074656376	4.52000786209114	4.91814261596572	4.95068699481811	5.10053594392272
g77471.t1	2.407484912813	2.46508245964979	2.45924772887759	0.312700020843837	0.0886029683506082	0.0546943035117986
g77472.t1	0.819040290624073	0.711763597345301	0.756267554475446	1.02020063426126	0.957390899987545	0.681938551689936
g77473.t1	0	0.0765289959168182	0.0643600212762265	0.0678011485848423	0.0677915133157124	0.0480003680619002
g77474.t1	0.926799512746977	0.97379786792872	1.67234386983348	0.0251875885478127	0	0.0193802518743987
g77475.t1	1.57415383663303	0.396168259229117	0.46488151920428	1.26074592008955	1.50356194312382	1.63951002317519
g77476.t1	0.758288677611392	1.49265924140817	0.0275447579965855	4.02454087193116	3.93778664411051	4.17973340881089
g77477.t1	0.0272984553601515	0.117072621530441	0.0251039402859408	0.101194203873305	0.0125086046523275	0.36262361840723
g77478.t1	0	0	0	0	0	0
g77479.t1	3.11905432502847	3.24444459523767	3.32055760520305	0.735053333545051	0.486402377407915	0.262784317018383
g77480.t1	0.246895693528234	0.281189026113216	0.179593851584218	0.196648587071165	0.141010253539153	0.0706860803491745
g77481.t1	0.0739216638666247	0.0685194831059481	0.272092484549925	0.0381172644480081	0.0381172644480081	0.0452304651438818
g77482.t1	1.77458298616578	2.48955809208127	2.74725461833249	1.07994876100366	1.04666357259793	1.2569919053038
g77483.t1	0.30496655779781	0.457724556636145	0.321386694134887	0.576029626854612	0.510669300925381	0.625181633459242
g77484.t1	5.43032083805027	5.29939248835903	5.3996213700327	5.09645748590845	5.10396662818886	5.28214445228366
g77485.t1	0.090656993809885	0.126643852569398	0.0347059229384377	0.0164107397974496	0	0
g77488.t1	1.18856993601757	1.35176965202408	1.15621926229563	0.059762276192279	0.0638370014260639	0.059762276192279
g77489.t1	2.21032308752381	2.08482114085333	2.09243749307157	0.0928339135055041	0.0361600703924767	0
g77490.t1	4.50028510093255	4.52168799589727	4.88001328629292	2.45407347926415	2.30509559451726	2.17231820972955
g77494.t1	0.00497592040504669	0	0.00497592040504669	0	0	0
g77495.t1	1.54555872390157	1.96053172681783	1.70408623405862	0.847022758590412	0.689791158663454	0.572047567712848
g77496.t1	0.00844959842384452	0.0113739778763818	0.123105959188885	0.209826390539138	0.231078450063069	1.82604117957895
g77498.t1	2.68479517857715	2.26581552380241	2.80548934217528	3.72265498328733	3.52955399202202	3.6250219128835
g77499.t1	0.636431126939189	0.203667254788327	0.327175720239234	2.34003779037249	2.59836544354936	2.39703733647857
g77500.t1	2.19845643562863	2.82884033495455	2.60328308366516	3.85541649078042	3.91623318105061	4.34338529333728
g77502.t1	2.52419610067672	2.382802248381	2.2134477613606	2.4552856569359	2.80509368435108	2.55862985444872
g77503.t1	3.43405343684502	3.45687092452084	3.01599792281398	3.17340954714318	2.95417601943651	3.26046171164638
g77505.t1	0.0180615398709965	0.0621493494791029	0.0326651122818301	0.456241574487186	0.43001330334393	0.45932039567786
g77506.t1	0.0260068015715153	0.0259061966555182	0.0384811334789736	3.32841269647819	3.33163170424104	3.37380757405426
g77508.t1	0.0894628965821755	0.0178079127744081	0.0527775659884162	1.87549136249409e-05	0	0
g77510.t1	0.644674023720337	0.445759539647566	0.71544621950856	0.988278221189641	1.23651037451869	1.21073172874469
g77511.t1	6.66065098758685	6.56519041620594	6.55642173597508	6.359759081639	6.3430011808406	6.29682016468928
g77512.t1	4.04430047229558	3.92975019651418	4.02549139297185	3.4834537524059	3.51768374809375	4.01601771932684
g77513.t1	0.226235995005192	0.278239353070268	0.0988857373278709	0.116278245631549	0.120980908529673	0.18469161812629
g77514.t1	0.294048409228364	0.654447456320673	0.503574663366236	0.0169298477256574	0.0170824071221328	0.0139881446542295
g77515.t1	0.0536952490415409	0.101234552358057	0.0673785127219667	2.66611689314738	2.69257070161317	2.33296967133924
g77516.t1	0	0	0.0243608174055256	0.0827298354382359	0.0410859456538567	0.0357773198758455
g77517.t1	0	0	0	0.0515210623001536	0.0516686155604149	0.0515210623001536
g77518.t1	0.157407249366544	0.130053128077707	0.13791922233439	0.396732725862586	0.325295451769668	0.425532350766277
g77519.t1	5.00266264996595	5.02255890197741	5.07896026217386	3.81423949789364	3.97299154577734	3.8224324020616
g77520.t1	0.00465527149922059	0.0046610236768419	0.00459487224948549	0.0310055312975765	0.0202184170913332	0.0200249281181069
g77521.t1	7.59164127284785	7.51590083190781	8.0179365853409	7.55259100929177	7.56571385701731	7.69937017378296
g77522.t1	2.1483842467409	2.21110972011295	1.84747984818681	0.0227811192425748	0.0249919290858069	0.0180985827937625
g77525.t1	0.527164443014978	0.110756105420557	1.95150424438898	5.21524960670832	5.27984659269087	5.30188731123139
g77526.t1	4.00051251653534	4.19699827171779	3.99826185837664	4.88467117717218	5.02390761175814	4.80918129946293
g77527.t1	4.45607824555099	4.72853202761621	4.55376916808223	3.55412232532233	3.48649325438431	3.39164771946518
g77528.t1	0	0	0	0.0368957356196238	0.189734753259383	0.206818237029374
g77529.t1	0	0.0107655191284217	0.013565165404964	0.000930238331751205	0.000930238331751205	0.00105710808217334
g77530.t1	0	0	0	0.0284291191175575	0.0195951759657949	0.019593752732754
g77531.t1	0.345621193464219	0.790892952321395	0.242919513431286	0.179911000340896	0.213144434661451	0.212529496884219
g77532.t1	0.494735092928337	0.418912059419081	0.594778789127654	0.979234435427233	0.700523170086717	1.18737567084612
g77533.t1	0.0220481651801732	0.0256681176430881	0.00874789577187197	0.112554688415206	0.170653218319673	0.0395006017879195
g77534.t1	0.00753567893180367	0.00801925320440473	0.0920639734835007	0.973805213592823	0.631821376230747	1.54810316330735
g77535.t1	0.00129784159564679	0.00423386210791166	0.00499029761032553	0.0561964457540143	0.030989998990537	0.0882243832025409
g77537.t1	0.800132466736262	0.808398231535584	0.65363239429734	0.535536422474556	0.731254505470729	0.630476299732747
g77538.t1	3.63699459900315	3.1726252818281	3.62951422954654	4.11773601263266	4.16446626936805	4.13758311569557
g77539.t1	0.209329834451498	0.454038988620654	0.1726180818237	0.0915549650505922	0.0526509911586147	0.150762419469799
g77540.t1	2.02239196132181	2.15310456726435	2.12727767925499	4.57649377955402	4.44778474280773	4.53530399691778
g77541.t1	0	0	0	0.0138852692230518	0.0138852692230518	0.03052818947235
g77544.t1	0.0410649126712957	0.161927658177248	0.0583455916679907	0.0868163690514338	0.0702903968394907	0.107405327817642
g77545.t1	2.35947113064372	2.34664095065459	2.53284481183126	2.53265733036763	2.46960652470236	2.57689697225904
g77546.t1	0.155832114033814	0.0614319830510298	0.276376361595305	0.0361460004801625	0.022194501651525	0.027094586890888
g77547.t1	0.0210873747223623	0.132305715549925	0.224809588764412	0.435016185381337	0.528588321069147	0.468431089661743
g77550.t1	0.51362919724263	0.340350335373566	0.679154421846452	2.2859868727703	2.30220234367976	2.66106935740106
g77551.t1	0.0200932213071429	0.0505448818782657	0.159063362767282	0.0821003189628417	0.0506061736907874	0.0767875550613605
g77552.t1	4.17661862245931	4.15557689867911	4.3701999288989	4.00787030592617	4.11223822961558	3.88897065328191
g77553.t1	0.189146451448614	0.173800320962569	0.156241270948663	1.97902841750221	1.7377689515897	1.90950700171432
g77554.t1	0.340771893194285	0.382807780719585	0.293056129619866	0.677570481458522	0.933410231510844	1.09184265810676
g77555.t1	0.260519521289346	0.417159584906903	0.616921301393929	0.0787792321231045	0.122358637589084	0.103331120090087
g77556.t1	0.0160512479361829	0.0160512479361829	0.0160512479361829	0.153241115792565	0.153241115792565	0.0254838628684174
g77559.t1	0	0	0	0.00860449128353793	0.00865898666829428	0.00887407993139005
g77560.t1	1.88768863695714	1.43390005831824	0.890913571691846	2.0387950548195	2.09910260768731	2.0740302826222
g77561.t1	7.1934433943678	7.14282736701802	7.20270003234904	0.251570044285406	0.108109570032009	0.238638914628837
g77563.t1	0.738060472677935	0.748858778109075	0.752752872394969	1.00238928745485	0.737775872654256	0.886621938881545
g77564.t1	0	0	0	0	0	0
g77579.t1	0.0867973507771755	0.0844847627166449	0.0491609441513172	0.180718205050489	0.176244890540534	0.239668101510091
g77580.t1	0.055641307355198	0.144939128092778	0.0476444756446914	0.69128759039317	0.347001126622303	0.355759416044759
g77582.t1	0.746327386807827	0.818502112873985	0.960449434168848	1.09263301096043	1.3822356245666	0.657020725217995
g77583.t1	5.51176713598135	5.58485793159725	5.47053823165016	4.61163622283262	4.06456214041749	4.54556799038344
g77584.t1	0	0.000106755483121489	0	0.0446612992255275	1.4426878274713e-05	0
g77585.t1	0.188305965683451	0.231353758533624	0.318696303385601	0.343263403428104	0.33673241037748	0.105915379029911
g77586.t1	0.170646809563182	0.196890267936494	0.302942499763554	0.488789537060149	0.242711027876765	0.0781807877204637
g77594.t1	5.46337844525733	5.52471004118458	5.44514472811244	5.72698904403118	5.23922877008376	5.5365741351161
g77595.t1	0.976680370597024	1.90440509674454	1.0425602944728	0.117584675601842	0.248549408742261	0.26549570687784
g77596.t1	4.62739158504521	4.03347445307211	4.3744950676094	5.34968171712627	5.241972399134	5.31789655451367
g77597.t1	0.239245270343785	0.659734621489481	1.03014747383966	2.38233773289265	2.69677061099602	2.81183700118293
g77598.t1	0.00165670500711559	0.0202226849379349	0.115504739339738	0.0849024176366881	0.138156523336963	0.101449725220644
g77599.t1	0.0851295602650444	0.0218748153972923	0.0145024118015461	0	0	0.0621783683591641
g77600.t1	0.0850234741469611	0.135928815526407	0.0734843649491666	0.0463611384508675	0.0044035912748904	0.131672448430584
g77604.t1	0.0415738247894326	0.0262391579431108	0.0187637687612168	0	0	0
g77605.t1	1.78999836244323	1.40577784491864	1.88798374095831	2.0330053304277	1.84087367635084	2.12739919419508
g77618.t1	0.00802929605568809	0.0196293331375675	0.0022517315090257	0	0.150471292550275	0.0070476355291449
g77619.t1	0.00532237117683718	0.0518189373250912	0.0394753344213384	0.0897801538852902	0.151414642414054	0.0813587178082149
g77620.t1	2.23775796125241	1.51756546311088	1.51432428646814	2.08206965367723	1.43932791998168	2.50289295474579
g77622.t1	5.28184826033148	5.38120760133352	5.25534833571495	4.74010222573438	4.83636419074934	4.45595999306324
g77623.t1	4.31413956687504	4.28110324751002	4.49475486626481	0.225377358815372	0.358040608424292	0.149260666396278
g77628.t1	0.667997457419408	0.663948443617597	0.673460542638357	0.130567185788283	0.16872417955709	0.132414962217682
g77631.t1	3.59489305933987	3.042695811289	3.16976677721004	2.41816295620513	2.41354913287696	2.55298933642651
g77634.t1	0	0	0	0	0.0745684587020701	0
g77635.t1	0.00696436457973201	0.00696292883155846	0	0.00556957978153436	0	0.00983157272097487
g77637.t1	0.0224104273910532	0.0322800225240307	0.0645738665975571	0.159288168357599	0.113988476085578	0.0938859964481746
g77638.t1	1.38393040640273	1.2895565204649	1.22872204592709	2.77767619521466	2.69412622943804	2.80151318019235
g77639.t1	1.10796633948471	0.69768842940556	1.11849461927496	0.405950983677572	0.460456355023104	0.49586295569353
g77640.t1	0.0254767756763449	0.0413074744462361	0.0254725233443898	0	0	0
g77642.t1	0.00549197233949245	0.0688565091596307	0.00661830794145848	0	0.00950626845384984	0
g77643.t1	2.30992703184903	2.92293195149702	3.55965748724458	3.17773461409197	3.40858905012281	3.4523670470148
g77649.t1	1.43941516173362	1.37400059510158	0.751538274908058	1.756908423901	2.67390303618922	1.11777149683272
g77653.t1	0.611541624938728	0.781817945612856	0.743267640011052	0.00904326409823486	0.0220581108473745	0.0879515774829653
g77658.t1	5.59606676021739	6.14541988668752	5.05816931760231	5.26787796684995	5.72440394490278	5.35301580342659
g77659.t1	2.88584667420254	2.76974318122039	2.9268319550235	2.77335181956944	2.75362999286291	2.82411610056553
g77661.t1	2.21296956506203	1.70038911195056	0.387337172122172	1.88684821497906	2.0251135104599	1.95767802924033
g77663.t1	0.325114660391888	0.283722684430299	0.370302683328786	0.938158550546043	0.838671871079019	0.739129167743758
g77664.t1	0	0.0384572529974699	0	0.489681649650647	0.390501507452984	0.597535941486194
g77665.t1	1.42657285462096	0.288587721342142	0.0645021284745434	3.56785802204259	3.54282572834586	3.63670987477677
g77666.t1	3.78355565944624	3.90415293850411	3.53126204721519	2.73904467800413	2.69888298743971	2.71921455065445
g77667.t1	2.02604434949585	2.27792138631179	2.05615898063416	3.51632471311788	3.6544546743011	3.48365392842954
g77668.t1	0.23031370183425	0.215341876708335	0.114710831853821	0	0	8.65614427685549e-06
g77669.t1	4.36853216351294	4.3947013262161	4.59187487834166	0.00276155896886257	0.0222626922185662	0
g77670.t1	0.688325404264581	0.705822236992293	0.662804333106181	0.337784152579093	0.324102040265872	0.33778529411928
g77672.t1	0	0	0	5.76668255820483	5.91354949650966	5.70636964245583
g77674.t1	2.47329493495625	2.9783404411671	2.19374210083339	0.907644447227157	0.397770110747503	0.35228169033044
g77675.t1	0	1.44269431942324e-06	5.77076862187191e-06	0.0296196739555067	0.0296196739555067	0
g77676.t1	1.260813351163	2.89232379572956	2.937114408984	1.03124343710323	0.999267646416305	0.941466188413888
g77678.t1	0.104159499407086	0.164447764930153	0.111027304896953	0	0	0
g77679.t1	0.0103530529305053	0	0.00252539011530576	1.28021161977977	1.80654389952594	1.92794119364346
g77682.t1	0.969719662681843	0.835575683977764	0.884644805375131	1.29446783349189	1.24195242270279	1.37394827183196
g77686.t1	0.171009500392544	0.428783446328087	0.315616077498579	2.77290461037963	2.88988623835432	2.99796472571483
g77687.t1	2.38691631729058	2.29885212803778	2.53192387425938	2.34647387788761	2.43140740844874	2.44498000550093
g77692.t1	0.00526631217116991	0.00526631217116991	0.00526631217116991	0	1.44269431942324e-06	0
g77693.t1	1.78291341984723	1.62593486462614	2.64494876172369	3.59981776991336	3.531262421567	3.48402660488834
g77694.t1	0	0	0	0	0.00334605461719638	0.067291767574153
g77695.t1	2.42588275900998	2.98689545378085	2.69009007739651	0.00616155842572406	0.00148376992830228	0.0171978852832644
g77697.t1	0	0	0	0.0766589653001827	0.0698451231337709	0.143082510210463
g77698.t1	0.298015410644646	0.289917071117535	0.0950764398558201	0.0546401305383454	0.0554886068390205	0.043214299449274
g77700.t1	0	0	0	0.199861394199521	0.228998419866333	0.269928417072668
g77701.t1	0.163802696714224	0.183457295023428	0.196331319481588	0.0527928654902795	0.0405431965797544	0.0697392816991981
g77702.t1	4.30679571364719	4.79350327462032	4.02737074034243	4.48520158170551	4.67074093194686	4.23611769856546
g77703.t1	4.63317572259755	4.46854949733644	4.46893150273328	4.1762803210335	4.29319506631002	4.37871157525271
g77704.t1	0	0	0	3.11666750455658	3.14300493593818	3.13278854304535
g77705.t1	0	0.0210091757463452	0.0210091757463452	0	0.0192905720912671	0.00124450889190639
g77706.t1	0.182482551272815	0.112092905560941	0.249328828516666	0.0319117636520283	0.057081449662471	0.0359827794687039
g77707.t1	0.916814443938271	0.655685212943521	0.657354638886829	1.34981930403367	1.37188054077154	1.31335557371679
g77709.t1	1.9471765110929	2.21331057226052	1.17804659281003	0.852042796679408	0.197436418247825	0.161769037995685
g77711.t1	0.00457473860430538	0.00623912985779291	0.0141581588006239	0.00757442824464295	0.0128203633956255	0.0145866769919411
g77712.t1	0	0	0	0	0	4.32807863051648e-06
g77713.t1	0	0	0	0	0	0
g77714.t1	2.06077339206536	2.13540320223476	2.11424440732221	1.05635600851654	1.05050796623473	1.27870502260043
g77717.t1	0.00480338276522103	0.00567592394066694	0.00480338276522103	0	0	0
g77746.t1	0.0492083516892945	1.4426878274713e-05	0	0.068663932484026	0.017337587246048	0.0132235477274675
g77747.t1	1.14890092378533	1.05209379078873	1.07155125986601	1.26372973747765	1.34006713886377	0.683122405713945
g77749.t1	0	1.58695581673445e-05	0	0.0430938839712599	0.0211911595445251	0.0355493099121074
g77750.t1	2.3776496329458	2.61022168265805	2.30677464673633	1.01232838309233	1.30973848442674	1.42221146776055
g77751.t1	1.44269431942324e-06	0	0	0	0.0238174147407015	0.00915938750960112
g77752.t1	0.205740319475555	0.382518964291752	0.364396496814197	0.357808711120054	0.363951519629605	0.284899037467672
g77753.t1	4.02629617871178	4.07240245738267	3.74877056346375	4.21703012112652	4.0953173479567	3.74199521270119
g77754.t1	0.203513158246983	0.215459923995767	0.213943213342102	0.273747418455162	0.189524763371687	0.219275721308042
g77756.t1	0.0888485206486016	0.089145569496929	0.0130662906468712	0.0353930600557127	0.0126673526142632	0.0593663539273828
g77757.t1	0.0545512268915489	0.0538675971027626	0.0456470585304635	2.46494841536018	2.33132858782596	2.05376613662389
g77758.t1	4.38915011833401	4.50341876906021	4.54747296489073	0.0556565765179201	0.0177751374806981	0.0115729240020429
g77759.t1	4.4128409252213	4.1821818618026	4.16457721056411	3.67201816163354	3.50752459314673	3.76559340769664
g77760.t1	8.14120612068869	8.16970943267257	8.1521212582913	8.12190497514395	8.22095983063472	8.1340275113825
g77761.t1	4.66911114709145	4.56252751533737	4.60480488282382	0.833241482730167	0.532741849628515	1.09177632456165
g77762.t1	0.00161491426252654	0	0	0.119239295744905	0.0478789558097387	2.9020046757082
g77767.t1	0.00545029254568027	0.0337352066072202	0.035795615409892	0.0250840908338544	0.0568595561060336	0.0675216996503871
g77768.t1	0	0	0	0	0	0
g77769.t1	2.62163204398504	2.65916443227387	2.20814014959484	2.54601036475381	2.54695198138382	2.63355513032865
g77770.t1	0.933651191245073	0.813669977584832	1.2343051055991	0.574077281268998	0.731263195949245	0.609923235266326
g77771.t1	0.000925913029960273	0	0.0224942319656396	0.0027903574038953	0.000764425816718798	0.000764425816718798
g77772.t1	0.0939562882703156	0.0855918958426809	0.14981344131281	0.0456764112457347	0.0958096747772844	0.0444500773535884
g77773.t1	0.00554658541911855	0.00771937015013872	0.0222541685739471	0.0320542811087088	0.0346721208647207	0.0493937838587732
g77774.t1	0.9240489437307	0.601837213979874	0.430949990782132	0.402000648928145	0.342670793565489	0.415011169854091
g77776.t1	0.0708316865457431	0.0531683478599966	0.0396016668291502	0.0663785617538836	0.0429356483533347	0.0663909620839108
g77777.t1	4.58999622860231	4.37695718391284	4.3250877412665	4.53604854727447	4.95164551265128	4.59471173922553
g77778.t1	0	0	0	0	0	0
g77781.t1	1.78844183069492	1.36246483895805	1.68515839279163	1.19500168804553	1.29008108889293	1.06896379072935
g77783.t1	0.333509605874313	0.312899795701764	0.359268142484746	0.16023739185686	0.0858909752249957	0.190341781022365
g77784.t1	0.0418485346784176	0.0111692780482902	0.0355647932105529	0.386897009077785	0.426112290686513	0.789294395322554
g77785.t1	1.83495953050186	1.94214550355783	1.91291730388929	1.09835285212805	1.31217315621507	1.29046922934353
g77786.t1	0.0525466628954061	0.0799125901397229	0.0845473506342889	0.573864067704998	0.607325105241189	0.856482201927266
g77787.t1	0	0	0	0	0	0
g77788.t1	0	0	0	0.406228615668891	0.494814952507756	0.351779826740176
g77789.t1	0.0227328352779337	0.0296352210226343	0.0321897301965236	0.0236173115500468	0.0129233147882332	0.00515418762453363
g77790.t1	2.13449499292408	2.24282594250111	2.13131422003824	2.26168545664255	2.27926029906679	2.45015523335898
g77791.t1	5.87585403860321	5.72890036492808	5.76623327655694	6.58558242581749	6.56106846314194	6.59359173029632
g77792.t1	0	0	0	0.410392124529784	0.474199273869075	0.466119640627951
g77797.t1	0.0540579899752968	0.00649479875222317	0.00649479875222317	0.832005294955922	0.826216133424434	0.18898067148832
g77798.t1	0.405293163693731	0.152995903025334	0.228053974902869	0.463126477879353	0.755118314905484	0.717155889786486
g77799.t1	5.35573084306984	5.17197005429322	5.28051735310346	6.26111385524235	6.30619509494566	6.17725619274014
g77800.t1	2.02025184821848	2.05095332873229	1.97837101265658	0.128336958391022	0.0618328676081974	0.355467388376099
g77801.t1	0.0933100152222066	0.141421019117563	0.0764359580098128	0.0536062871471497	0.0550928984817455	0.058180706137959
g77803.t1	1.25040924295134	1.30800490514963	1.34815421919548	2.22212353975583	2.37777871450547	2.24817715401712
g77804.t1	1.80336055188931	0.875880694417209	1.99965262935249	1.39421558459093	2.26528415672949	1.50963453559133
g77805.t1	0.461471982087396	0.327652877029803	0.616975862416798	0.623779791971068	0.850077695122517	0.555852467336972
g77806.t1	4.22930466221416	4.05295975860839	3.76695224020972	4.0643258720722	4.12287237996407	4.0743293702428
g77808.t1	2.54583792776649	2.37668684769741	2.50311819087361	1.31783022031643	2.90367499843696	1.47272950010911
g77809.t1	5.77826364907342	5.46767558022393	5.52915552956511	5.3035168386816	5.41886272259186	5.42859644544578
g77810.t1	0.0381987566075423	0	0.00239432852310158	1.33990984677105	1.44832111432401	1.25390457724378
g77811.t1	0.448138710898764	0.709077965917734	1.08879900656037	1.58658317929629	1.79110181860016	1.62337199156973
g77812.t1	0.219746567101581	0.259318290936318	0.518652966854395	0.917178139583337	1.10577930433908	0.742475387843133
g77813.t1	3.00992775271876	3.72150489134729	3.31073840652843	0.957127121596105	1.01691345019485	0.935700365499715
g77814.t1	1.0311996710274	0.735798559060237	0.738482511590481	1.78073339548304	1.98718914349623	1.96794841140424
g77815.t1	0.222077467242711	0.201401756775914	0.402730907197651	0.115838955591068	0.0974988822966106	0.104583574393368
g77819.t1	1.28222271719014	1.17547414180869	1.12113545472582	0	0.0397139530164399	0
g77825.t1	0.332782393398609	0.329978911103249	0.314411148303418	0.368792929164309	0.408141190816794	0.23490347782756
g77826.t1	2.66187909001433	2.37184765149596	2.30381931692644	2.95627359809901	3.14580362436342	3.15984179653834
g77827.t1	3.28082287321128	3.10357048599074	3.14444256674318	1.78867610653354	1.83051779289249	1.8450146610662
g77828.t1	3.74586494545074	3.73141928975477	3.6919630014604	3.82738716745774	3.71527136245285	3.88855730578808
g77829.t1	2.27424525842949	1.40900471741546	1.03179745730011	0.089145569496929	0.134147324285881	0.181046559738486
g77831.t1	0.340520112662023	0	0.0572436877255195	0.174417924248484	0.201667732742554	0.338459786408282
g77832.t1	0.407507210502443	0.305650729474369	0.413857252770068	0	0	0
g77833.t1	0	0	0	0.0405193502068391	0.0405193502068391	0.0405193502068391
g77834.t1	0	0	0	0.202932956154129	0.284183625835418	0.467201212783215
g77835.t1	0	0	0	0	0	0
g77836.t1	0	0	0	3.9455854183896	3.28404722503566	4.10190728112004
g77837.t1	0.209791462533373	0.216706907328093	0.185558314677231	0.711182105267634	0.827229634435273	0.834482275466914
g77841.t1	0.107670463143912	0.121703750491226	0.132765022315431	0.105545333117571	0.0858257268293915	0.0453842552333067
g77842.t1	0.00607967294449479	0.00575639539131866	0.006289405410163	0.0111234671165646	0.00187284470865883	0.00187284470865883
g77843.t1	0.0232908425166833	0.0199566316961077	0.0447200441833888	0.145021328068812	0.156291760119378	0.0621078929235983
g77845.t1	0.0274895558893616	0.0292705275039264	0.0177480616764456	0.276688416695849	0.261439346380873	0.229528860242168
g77849.t1	2.27113967857668	2.79320005908427	2.73528799112233	2.58079768604218	2.86277669254663	2.71133939556684
g77850.t1	0.2196102854374	0.134620501092671	0.219776299572128	0.338492875207607	0.634219652660603	0.631973130918569
g77851.t1	0.230075096114889	0.0651876335416575	0.0871668038027166	0.0118534057437892	0.0603310512079844	0.0167744201622053
g77853.t1	4.71112856978368	4.69836207369681	4.56444621631212	4.13888203222762	3.94571490881788	3.77755658750959
g77854.t1	3.73098061994567	3.22588553947719	3.32931795226264	3.59506856649027	3.65259731717526	3.53193322873324
g77855.t1	2.65312584286463	2.64622349796618	2.57185079650943	2.83769241310355	2.64486480032868	2.53794308440917
g77859.t1	1.12690019121605	0.912400772537596	0.849003236038234	0.095910921034415	0.0109115726332383	0.051955326854632
g77860.t1	3.05786560458762	1.83052752806276	2.08946120164427	0.335422656408269	0.244449923267393	0.353859614274893
g77861.t1	0.059799647856693	0.0424734449622477	0.05523453289164	0.127506501868344	0.182115104053445	0.209054034767138
g77862.t1	0.0373498884023218	0.00543017083493077	0.0199054072577915	0.127546121145589	0.031458718631305	0.0359546360485273
g77863.t1	0.291141444439774	0.305900499707858	0.324277197196866	0.0817309292737365	0.0144010014027904	0.00391592578547281
g77864.t1	0.0243523061479518	0.0177452115622274	0.0336013120300461	0.0052318132387954	0.021491098361036	0.00513262421264531
g77868.t1	0.110232265563275	0.0503637772186444	0.216706907328093	0.926032827949273	1.18862943345139	1.23891828556411
g77870.t1	0.637103834686953	0.593881507196539	2.16333255515886	1.70236409907434	1.9657720967229	1.99270608179679
g77871.t1	0.211225310229321	0.237602874903601	0.308275823238335	0.359504303278634	0.876240708481043	0.69171638857364
g77972.t1	0.0490145286844111	0	0.0371614956217087	0.0800395254050226	0.0388182275131464	0.0714414245554692
g77973.t1	3.74012689601407	3.67570484615077	3.74745561184138	0.144659874146907	0.194225766124475	1.02095230110138
g77974.t1	0.405332379914408	0.444744446646204	1.22542795356313	0.128289441182679	0.197752185034618	0.041171476624016
g78012.t1	2.11839826818919	2.08410475495374	2.05358925865904	4.12586208534193	3.75750143346127	3.8562464303423
g78013.t1	2.45504388170319	2.23299253849625	2.22898180199411	4.77007515983821	2.73803884850721	3.51284189225267
g78014.t1	1.22637843477498	1.36086709526335	1.21440709822792	1.70179255355783	1.78017233293933	1.84954697071361
g78015.t1	0.82589062091375	0.670473271921031	1.24198231100101	1.44269431942324e-06	0	0
g78016.t1	0.619874035879889	0.703859067173028	0.722482637227428	0.842499395342698	1.1625696982854	0.893061601799845
g78017.t1	0	0	0.0502119104028007	0.00323953857328258	0.0734363773737041	0.00747396491449324
g78018.t1	2.18032452636675	2.18781176187299	2.3932481416988	0.441862694930674	0.444992458048286	0.369191738203353
g78019.t1	3.85084941862185	3.82247920933784	3.8967434332053	3.71929571875628	3.64347803870333	3.56244124290398
g78020.t1	0.246439707613086	0.153286520990863	0.12438769457721	0	0	0
g78022.t1	2.99591843799264	2.90047038060307	3.05794598887217	4.14375731205037	3.61708392007659	4.44669525856812
g78023.t1	0.909932051006718	0.753095310269925	0.71189396037346	1.52696470754683	1.07403884842222	1.05811765669009
g78024.t1	5.00847129159659	5.17541857068482	5.15215826498522	0.137472046423834	0.0993342592641621	0.449765252302322
g78025.t1	1.32747238085008	1.24662819926558	1.01447456035981	1.12581440391067	1.08874609921824	1.14395627996427
g78027.t1	2.74685770551068	2.78170570899529	2.57439147155314	3.30639320225772	3.29226228550404	3.33923888321367
g78028.t1	1.71309926028015	1.72712582799096	1.65710352471709	1.74360716660871	1.44697289922549	1.70917636269151
g78029.t1	3.03415002472492	3.05963008346287	2.9954405589733	2.55579677178377	2.33041125484206	2.23455650121269
g78030.t1	0.0200078543157095	0.00689257542068418	0.0105593007699631	0.451658986749503	0.385903666736334	0.419013493063541
g78031.t1	0	0	0	0.00140161850344999	0.00140161850344999	0.00140161850344999
g78032.t1	1.73952065151679	1.64428454889445	1.53607478924029	1.07621360047227	1.30935025519225	1.40024662879166
g78033.t1	3.5405178410668	3.66974883965492	3.63448453950501	3.57738254019786	3.51223181771557	3.58311226062812
g78035.t1	0.0303629189592496	0.0916917110216293	0.108175156844346	0.167567315295942	0.284422925502305	0.139081755483528
g78036.t1	0.0629008884356319	0.0628760275994512	0.0800217824372443	0.425183200442164	0.117237562683781	0.190793092354652
g78037.t1	0.256046889994311	0.592961668013262	0.544369649458253	0.355707554443578	0.147405697481151	0.165540246386433
g78038.t1	3.58015525515102	3.92764002554781	3.7647799982511	3.84395470854787	3.78044260250285	3.88305007646534
g78040.t1	1.73060039673075	1.47177118496353	1.41603225515629	1.13040705668223	1.07913503855897	1.41626471065423
g78041.t1	3.75405135171087	3.61741298163564	3.56104502490095	3.8649167930009	4.40756172962088	4.38850608235555
g78042.t1	0.933743334486651	0.761201858493551	1.36131695541653	0.673331183169836	1.05001334480899	1.12476683288804
g78044.t1	0	0	0	0.0357097651248001	4.32807863051648e-06	0
g78045.t1	0.0127431450296379	0.0255164635035334	0	3.27352021628882	2.67998761368101	2.88227562884533
g78046.t1	1.50224759216536	1.50077554392947	1.3716413796206	2.65127423663948	2.4719103179509	2.46816361025052
g78047.t1	0.0197132994139783	0.014763760673674	0.0158942987963029	0.00464951929866498	0.0336562807811071	0.00283643370426939
g78048.t1	0	0.0634463378496265	0.0472926839255897	0.06116512571652	0.0275744813333113	0.00604519345663515
g78049.t1	0	0	0.111759155422758	1.16397075124692	0.5694045665483	0.328418297744778
g78050.t1	3.12847818085557	3.12669737032704	3.18206821283511	2.93062380955195	2.79047241820045	2.74722174339982
g78051.t1	1.00243897721584	1.1168637576909	1.07748365594665	0.0158843105458959	0.0140052898462433	0
g78055.t1	0.407526788677321	0.329396892927155	0.344312669715288	0.180494168268084	0.143446971793092	0.145441388151973
g78056.t1	5.66822733410535	5.43526927557708	5.68951188645198	6.38262930023704	6.46881741014596	6.4124300372717
g78057.t1	0.0658245716140363	0.0222413830125953	0.0144966987291272	0	0	0
g78058.t1	0	0	0	0	0	0
g78060.t1	0.145239200583892	0.0989786857595706	0.218670830711071	0.375167356223363	0.171603962328967	0.259272487037595
g78061.t1	0.0112608955479707	0.0112723473263553	0.011253738140319	0.00589577281963009	0.012425648317959	0.012425648317959
g78063.t1	6.82911473456678	6.86777596675072	6.76952280263868	6.83485658518336	6.83410692026906	6.83439929584891
g78065.t1	2.09656783660458	2.10337073738563	1.80486020152228	4.42568252655958	4.25061040428366	4.10322636403333
g78066.t1	0.622960328687492	0.627926156642616	1.1415714294847	1.35730595135095	1.18579932366865	1.11034787413268
g78068.t1	0	0	0	0.00888841834211294	0.00667287840120612	0.01464951562511
g78070.t1	1.99089497369953	1.50845400723069	1.24972687428685	0.384244364041553	0.228370500569759	0.111015282354789
g78071.t1	1.78676989303138	1.60602286173101	1.7827452942664	2.00887945685211	1.97640029841916	2.0895306924655
g78072.t1	0.0274555843119543	0.0274555843119543	0	0.0181455974414617	0.035072061315879	0.0181455974414617
g78073.t1	0.163404696416512	0.229050118689177	0.232378329267186	0.0568096253521769	0.0661277766509096	0.0790073407782034
g78074.t1	0.165679159999122	0.154005030155627	0.257124097704247	0.134790018353152	0.860605306759854	0.334867995601708
g78075.t1	1.73980922715948	1.48431191456069	1.53654233856097	1.11806198570689	1.04383931831111	0.820629115169536
g78077.t1	0.00597910546818245	0.00744525982087994	0.00227765928722264	0.010453315979721	0.00882532826897387	0.00384110705535134
g78078.t1	0.358562803721239	0.121848275433326	0.285132298664353	0.00412885016703867	0.00412885016703867	0.00412885016703867
g78080.t1	0	0	0	0	0	0
g78084.t1	3.89843407646782	4.12685931552164	4.12163786419079	4.09295760347218	4.00347253220593	4.07894169494011
g78085.t1	2.78565537609855	3.1191841723029	3.17964114174026	4.45982004477164	4.32614785994603	4.03143745659863
g78086.t1	1.06108976069158	1.57785030533686	1.35193356927133	0.415207005987824	0.447980080476663	0.916021024821207
g78088.t1	1.44269431942324e-06	0	0	0.124546508090662	0.306074379618955	0.425588206977484
g78090.t1	0	0	0	0.0776408817453613	0.00167687941607155	0.0018382645323627
g78091.t1	0	0	0.359371608162201	0	0	0
g78093.t1	1.25441868385902	0.737567361017426	2.0829103279082	0.504371235887204	0.307217497393555	0.447718831034433
g78094.t1	3.60528749164741	3.45469535415585	3.44065897965646	2.89864699670452	3.73353895037774	2.44603464668146
g78095.t1	2.43667596771181	2.34775153519819	2.18673919110732	3.0536561551347	3.37551505989796	2.77084764769478
g78096.t1	0.386279009788219	0.576960321732683	0.201631352132615	1.89980556001975	1.92617556845965	2.00791021203317
g78097.t1	4.44912460438566	4.24748210751543	4.13050804552377	4.05789037867003	4.04253000279776	4.05028096650453
g78098.t1	0.278939881875943	0.350269792524916	0.296120225191692	2.48800154232854	2.71037181058824	2.68645032612509
g78102.t1	0.293670646559753	0.142665683220899	0.312354995630734	0.974348688973849	1.3828404210854	2.40876266690934
g78104.t1	1.26018708420362	0.905088217361193	1.41245908421955	0.931181524645789	1.14577786979652	1.10262252541229
g78105.t1	3.70981875514584	3.58089004135757	3.97623925062685	3.84868092246096	3.71838256082049	3.80991631602015
g78106.t1	0.538543129869246	0.325081263327122	0.502388654637179	2.14100665555324	1.46542809535226	1.36412694893809
g78109.t1	0.0037893071998908	0.0216957601475323	0.0216957601475323	0.00377635694541595	0.00378211262842315	0.00377779586832032
g78110.t1	1.11718169763081	1.20825941199116	1.21528222808976	0.532851542760531	0.650903308464524	0.472871399350224
g78111.t1	2.76408941813136	2.68585674548276	2.2216018139636	1.71438444937875	1.8655601741742	2.6130544474079
g78112.t1	2.95483802732404	2.91481898174256	0.140642558402816	2.23521574672994	2.18599115073253	2.19976184803801
g78113.t1	1.77719033901876	1.65895954755775	1.75768340586661	0.0547331956741928	0.082119399256043	0.0405053227445294
g78114.t1	0.330444815592193	0.484580541411072	0.506058557091054	1.35507379039639	1.4706222399184	0.844013581745467
g78117.t1	0.0139181330054211	0.0264403143327696	0.0264388978365346	0.16274627367494	0.0260918143413279	0.0494356073697627
g78118.t1	0	0	0	0.0331868647959877	0.0296225007074463	0.113635163066993
g78119.t1	0.009106344641814	0.0301481802696778	0	0	0.000947539409240492	0
g78120.t1	0.149796536043404	0.267577744978279	0.313070511594703	0.767161528302822	0.0914263307721441	0.732679912895118
g78121.t1	4.44579197799803	4.51678496744657	4.56102192242898	5.20420395853606	5.0596502851647	5.37380733050022
g78122.t1	0.0442793986826107	0.0872401398398064	0.0872279174258349	1.52932922224737	1.4979689399253	1.63099529014899
g78123.t1	1.67749696676118	1.83051900979236	1.81945482868107	3.51465466476426	3.60882461557356	3.63957461794113
g78124.t1	1.28762358990197	1.27720518393335	1.45778390725234	0.53607777407821	0.703333745151512	0.291610630047745
g78125.t1	0.00844242705533024	4.32807863051648e-06	0.00778537846920804	4.67546554402089	4.71828035065832	4.78002037594991
g78126.t1	0	0	0	0.496761953166581	0.489025980067218	0.560123083591142
g78127.t1	6.34771853111816e-05	0	0	0.682640711428612	0.516537650997241	0.59439185098332
g78128.t1	2.36269065960603	2.43460047425362	2.30172576414154	2.61615699502812	2.85553868498465	2.67849225422119
g78129.t1	0.013873838166746	0.114769457411928	0.0138095367873432	0.0150650385988483	0.000457261855786058	0.0902315151801489
g78131.t1	0.274960546662377	0.0647104350873814	0.0840465712502294	1.2251928580568	1.20746372657429	1.05530812175265
g78132.t1	5.97859691496758	5.92472083315667	5.72040302639283	5.84238169890254	5.86504934863318	5.8662066074641
g78133.t1	0.0774316993074372	0.0905458936614914	0.100431405225217	1.40230196619113	1.03262279975283	0.449990223773536
g78139.t1	0.289197060323469	0.927497524680367	0.318382791600858	0.907155257781086	0.606820264194934	0.714546226411006
g78140.t1	0.0185373266014068	0.000100985118424338	0.0185415994239787	0.00481632380399004	0.00479763115517359	0.00481201013729832
g78141.t1	1.0104440061329	1.03121308335302	0.86011897666271	0	0	0.12851513398491
g78143.t1	0.219336444264727	0.874177664080053	1.15802738331094	0.0604569540474501	0.051631032671807	0.121173259644075
g78144.t1	2.19684589987422	2.22048783775755	2.48557855979428	2.2269409652369	2.29918720678871	2.20713383189258
g78145.t1	0.606518980308866	0.45806487039233	0.541778475199869	1.04973670086247	1.02469980833591	1.09945613077158
g78146.t1	0.628188467802792	0.931812383295593	0.53792718577156	1.18118080728182	1.16025998480605	1.0107010790578
g78147.t1	0	0	0	0.0138409733753385	0.0220922097572659	0
g78148.t1	3.27468896375761	3.15594461138149	3.17445659557506	4.37616874112231	4.32947073442057	4.36354740459579
g78149.t1	0.122424905144334	0.212545682815846	0.107071830875642	0.0111764358749711	0.125928770593036	0.0370363554760726
g78150.t1	2.92261689234557	2.92373621983387	3.07645152175406	0.152104222822873	0.0926675113668857	0.296324658636352
g78151.t1	0	0	0.0901515545527303	5.33787290125879e-05	0	0
g78152.t1	1.81623350836201	1.76038149724648	1.53506257313001	1.31536624466711	1.25248832485073	0.814063085521905
g78153.t1	0	0	0	0.00984446873536471	0	0.10381451103802
g78154.t1	0	0	0	1.3122486833558	0.928655327816992	0.61515165333983
g78155.t1	0.427379828890797	0.51884731146224	0.376513772592196	0.904628215696606	0.999116078558872	0.746203538880762
g78158.t1	0.0107325834519362	0.0596529239100056	0.0528512802777505	0.864658825373972	0.38029280651513	0.539954835019642
g78159.t1	0.973662701033402	0.930808477229933	0.945947737638161	1.51534055460162	1.52305353602004	1.45782592391158
g78160.t1	1.61617840770579	1.55024514813602	1.06633447082835	0.697953478157601	0.240125010896599	0.32029750543877
g78161.t1	0.00124450889190639	0	0	1.16972429257144	0.129923925800328	0.204513865673799
g78162.t1	0.0218307641826844	0	0	0	0.00782125128899392	0.00858154524253217
g78163.t1	0.00500323697257618	0.0505295585182616	0.0505295585182616	0	0	0
g78164.t1	5.93171229355527	5.38433254869713	5.16307870358456	5.72405571959517	5.6741115455989	5.82137674457461
g78165.t1	4.16259217418177	3.90758946014775	3.94064224455272	0.376812682209462	0.74411802940402	0.471844003901527
g78166.t1	2.80865523461876	2.5439882459058	2.54309122867233	2.79867433770366	2.82869555112253	2.39039557267647
g78167.t1	5.47580170610939	5.02593639657934	5.6673046550867	4.89725523974983	4.66001940335264	4.71657854286052
g78168.t1	2.78371730076746	2.6379526225294	2.79211153775165	0.507654612715482	0.560578014208923	0.530564211387317
g78169.t1	0.679674209861045	0.823595301595541	0.781791932669495	0	2.74109453737212e-05	0
g78170.t1	0.0553081217526511	0.0208755167738996	0	0.0353846136354222	0.012906156732975	0.00695144279473328
g78171.t1	1.13450353571117	1.25239264742722	1.409551694327	0.873754150968987	1.3302216362801	1.24464902524257
g78172.t1	0.140548329618226	0.066211835855739	0.245324062567856	3.78337692151603	3.79392282231289	3.71292048784427
g78173.t1	1.2456191780273	1.18901610697371	1.25917364209051	0.992305824228492	0.968222754906978	0.902552146576402
g78174.t1	0.0547790315196195	0.0219487047369806	0.0260379735021073	0.0678135366934536	0.0335688935796572	0.0541024576835566
g78175.t1	1.19058009605473	1.1138358288124	1.54921177252259	1.59294301655858	1.6199547705658	1.15569160142873
g78176.t1	4.26753385050402	4.2348260896561	4.19236344314526	3.36281169053393	3.29596320886243	3.26366770010747
g78177.t1	0.187888072167641	0.370544856264492	0.184915004082453	0.282686509969939	0.314735963614838	0.225362550260853
g78178.t1	0.0216801272852312	0.118836779746924	0.0648207840194908	0	0.0388336757688026	0.0363373395318743
g78179.t1	3.78317091587122	3.66026179460481	3.45928734191925	2.47860610342364	2.42248060619468	2.6370048039608
g78180.t1	0	0.0109502313802443	1.19792765104302	0.143081203730937	0.0691907062275266	0.0305606763209491
g78181.t1	0.0225908142506325	0.0647297467598002	0.220067397643006	0.711583888455032	0.495077024683866	0.715250272732556
g78182.t1	0	1.00988299404894e-05	0	0	0.142800283157148	0
g78183.t1	5.16186245514249	5.30394765285981	5.37232812968586	3.94487999239076	3.97746988873961	4.05102878995108
g78184.t1	6.49402568121385	6.07688146793394	6.50838393209572	5.16188949581924	5.13463627098044	5.06987175409024
g78185.t1	2.04171924534111	1.84286703115784	1.8674584506291	0.759294769084539	0.894864316749749	0.59634936083205
g78186.t1	0	0	3.89522402511239e-05	1.44269431942324e-06	0	0
g78188.t1	3.46241949163233	3.43079935895613	3.60423551580026	2.28981381295344	2.45238194010101	2.36505278377481
g78189.t1	1.305054724407	1.49704258336246	1.5767654285893	2.00126432870796	2.21888591820753	2.13368253988503
g78190.t1	4.53637566714741	4.49698124809061	4.42860224039194	3.47098086311313	3.00434479963956	2.99194680314201
g78191.t1	0.841003752984152	1.19037212570696	0.842270078304007	0.462543432273457	0.372923132315214	0.447618337881533
g78192.t1	0	0.00065916102686099	0	0	0	0
g78195.t1	4.56456199985959	4.36283405840605	4.41877898438816	5.38249395986288	5.37174633109121	5.29598902446085
g78197.t1	2.85919911031193	2.38314687257123	2.45119501950989	0.721922944315116	0.836787816200989	0.673865733591356
g78198.t1	0.00604519345663515	0.033650643056873	0.0131434917193118	0.656371888402524	2.69023023710292	3.10575148453394
g78199.t1	0.571634098770628	0.0973087428690761	0.277458737020665	0.00891852854078756	0	0.0225794519644566
g78200.t1	0.160109573652949	0.159997239215386	0.163130282754112	0.650670826840107	0.494943947106315	0.58760982023468
g78201.t1	1.36110917227895	1.63808542504616	1.53359573996751	3.48279679419607	3.48642541899604	3.51935306371826
g78203.t1	1.62907773037451	1.44428434678769	1.79078996719763	1.31204998039566	1.27258223706962	1.2563162673354
g78205.t1	0	2.4525607227946e-05	0	0	0	0.0395483278285362
g78206.t1	0.135846095838319	0.0624602356793278	0.0207973063133069	0.0718889510649679	0.0608041675788722	0.00701317916748858
g78208.t1	0	2.01975891895912e-05	0	0	0.020383431299909	0.020383431299909
g78209.t1	4.04133227163629	3.91801988461168	3.99089796809344	3.32374027965516	3.21271080006969	3.37155551722828
g78210.t1	4.75492987402892	4.7014120997603	4.68974425834984	3.49368793481796	3.46992178279187	3.53910966556248
g78211.t1	0.434530554710147	0.835662991529255	0.298830724913439	0.13438918959886	0.0705748053305038	0.0436636684734957
g78212.t1	2.06491905643154	1.62989745646973	1.89152106629477	0.922031871820796	0.84859950661545	1.05235467917666
g78214.t1	0.625329411858667	0.796379298364137	0.658708712605889	0.837374122656595	0.467823062754382	0.439945414257052
g78215.t1	0.864972539635925	0.500668482880947	0.851360073376926	0.626320445324231	0.570901987549099	0.568286074594943
g78216.t1	0.730667777112224	0.489199689582629	0.237152509988566	0.0409064543458467	0	0
g78217.t1	2.49933643811766	2.05579225675194	2.44101489943497	1.80381350296593	1.94592302417803	1.89258725795332
g78218.t1	4.16805919226444	4.20515655424663	4.55257116766278	3.66963422544413	4.83883471336054	4.75490780661746
g78219.t1	0.00397203728683943	0.00423242363980941	0.00423242363980941	0.307456504461121	0.194089574308225	0.481889953399671
g78225.t1	0.322262761317044	0.219177815648588	0.300490430080337	0.943862080160514	0.942410909078364	1.0702862745651
g78226.t1	2.74676549951832	2.81021048522214	2.49156529805482	3.56933067557304	3.23652262000336	3.37034955868259
g78227.t1	5.29745887007578	5.17446598360232	5.19129555526977	4.92147413059695	4.86970847703865	4.87124338616474
g78228.t1	2.42079120038618	2.18289152820633	2.49529580825008	2.12088571840635	2.42037190848369	1.91252379121649
g78230.t1	0	0	0	0	0	8.65614427685549e-06
g78232.t1	0.14899265691364	0.233425489400752	0.130710825583536	0	0	1.00988299404894e-05
g78233.t1	0.110017061935798	0.230108306491397	0.65442729161256	0	0.826709144999981	0.743252988587913
g78235.t1	1.72172787529532	1.78626303992515	0.90943979636875	2.33503956295951	1.39498600001882	2.42298994780935
g78236.t1	0.924828082253304	0.862921071048677	0.237381381468249	0.091475077743095	0.146708654279649	0.0597567395670687
g78240.t1	0.110157415768572	0.179559457769803	0.0825963245922276	0.0480575817881308	0.0910024335116493	0.0637748888488969
g78241.t1	1.01953753390457	1.17794010995755	0.414001272189428	0	0.027636756815088	0.0186555366912669
g78242.t1	0.199607647836688	0.0187295910899957	0.0187295910899957	2.29712331623031	1.4878552081624	2.34785356288691
g78243.t1	8.65614427685549e-06	0	5.19360866279441e-05	0	0	8.65614427685549e-06
g78244.t1	1.24271529542699	1.08623348089592	1.92825660858359	0.0017503695201841	0.0625445088404994	0.0183792232692643
g78245.t1	4.05398572702599	3.89573555878973	3.96071288384492	4.37330848033418	4.38925015501057	4.5335898222977
g78246.t1	0.688325404264581	0.702432367883434	0.716067273988702	2.35377212253522	2.46345244107365	2.47062302076239
g78248.t1	2.84691728665645	2.79099363714689	2.73436170589673	1.84066947667974	1.99268686907044	1.77326804435101
g78249.t1	0.0389698941355813	0.0582472168546627	0.0623883923762065	0	0	0.0496656150100431
g78252.t1	1.58153250673746	1.90623911981652	1.80177658505927	3.34483431888497	3.55469579132095	3.24646722284903
g78253.t1	0.395827280160563	0.149514318829942	0.184963230601261	7.21329487359093e-05	0.189849855228822	0.103140404664269
g78254.t1	2.03788681342895	2.20482965203892	2.10715387291562	2.62312191686088	2.56632613753117	2.48156993813865
g78255.t1	1.39813964266888	1.63236501243556	1.5294036912658	0.0903263779733159	0.0903046955990838	0.141817283970143
g78256.t1	0.135654378009866	0.123400011547327	0.202660945254398	0.00167111532801406	0.0350974059185323	0.00797908110015697
g78257.t1	2.49542501570825	2.50209811200427	2.59872940649561	2.17714219494718	2.17502344299348	2.02428634219918
g78259.t1	0.94018404392233	0.515536859724133	0.652768237506776	0.577186616218788	0.610141582887593	0.371610157523735
g78260.t1	1.55227967482469	1.92682303821318	1.45388363886062	2.1877686970205	2.14805195297411	2.32657818940712
g78261.t1	2.94148196386898	3.18735745793214	3.17745190980907	1.55072979610641	1.44873764784898	1.64729378432985
g78262.t1	0.17063655549358	0.00800490615272643	0.0687987388560208	0.294089592324461	0.089704235410682	0.0669915615680303
g78264.t1	1.97973673237281	1.90018825579804	1.35284212436709	0.603624208757506	0.230659241187708	0.125660358153627
g78265.t1	2.2646496203215	2.31231374972194	2.40556656570768	3.57933162798193	3.52458502853737	3.59603478671702
g78267.t1	3.42841350746309	3.35584988752732	3.03462000778272	4.60797353834155	4.24531402149548	4.79904766250827
g78268.t1	5.12120625523238	4.98065220608644	5.2243146905873	5.12934921451866	5.20122714418063	4.73543920911497
g78269.t1	0.927359466504527	0.374385168559963	2.1543375761498	0.0252471318131413	0	0
g78270.t1	0.896899560709718	0.373275136307998	2.04869689548514	0.02300689633703	0	0
g78271.t1	1.74414214661558	1.53483405443263	2.13203552485838	0.0301170970218067	0.0352733978227399	0
g78273.t1	0.216191601665083	0.332591081349811	0.171826822419694	0	0	0.056512779086361
g78275.t1	0.0389979787975099	0.0105449789559904	0.024403372940222	0.298655969717013	0.486339558248095	0.384552727742084
g78276.t1	0.140770804359848	0.149350425432714	0.14509047680242	0.194349336462246	0.153084132524854	0.156184306686005
g80528.t1	0	0	0	0	0	0
g80530.t1	0.00690836934217749	0.0302216471025723	0.00690836934217749	0.0650979984733234	0.0323703092008673	0.0395286761206667
g80532.t1	0.132308348097021	0.0320542811087088	0.711160955684197	0.0727904463969552	0.213423186494557	0.0512635039419611
g80533.t1	0	0.00228774218623844	0.00443091868117672	0.0167544557753858	0.0285182326496835	0.0190200754902643
g80534.t1	3.91257514170503	4.35767417108403	4.16737511022406	4.20638246204417	4.42601786497084	4.1675210728059
g80536.t1	0.532968207211946	1.40300697733005	1.34415811286141	1.27089667062052	0.456966965288074	0.447455418319065
g80538.t1	3.6140395713106	3.74793397332317	3.63720784441846	3.68079726273321	3.71305591687471	3.70933618798983
g80539.t1	0	0	0	0.395416024564159	0.343234972813646	0.456769358723904
g80540.t1	0.0221760328182677	0.0372430417852194	0.047679370940086	0.0303841085446497	0.22233100244021	0.071689915004019
g80541.t1	3.06752462519669	4.16984076162251	4.27942196681417	4.62705726041479	4.33260454275782	4.02513016950018
g80542.t1	2.88538719647466e-06	0.0604002299522983	0.0657570309051839	0.00804077351440832	0.00798338530768832	0.00804077351440832
g80543.t1	1.57867453687857	1.64587455030903	1.75316421606845	4.36821574553744	4.41854787815256	4.43788853421085
g80547.t1	3.27391671525441	3.84783770038053	3.52399444883273	4.34949061618976	4.34130243945549	4.20571616026913
g80548.t1	0.475649395585344	0.759734500558637	0.809770854959414	1.42827051762414	1.53712556799	0.833728861929697
g80549.t1	1.98187164560577	1.94028479288293	1.69282932899326	0.197321919989441	0.218720421450837	0.0941455184628687
g80550.t1	0.220229643840108	0.172694880018121	0.19542067622015	0.297018811188229	0.302378717183487	0.255605872327493
g80551.t1	4.16836620928487	4.04628875089904	4.27743016988626	4.42030372161012	3.87327026497916	4.16437913552934
g80552.t1	0	0	0	0	0	0
g80554.t1	0.0178136127494812	0	0	0	0	0
g80555.t1	0.0184447456714232	0.0724063163506781	0.0184447456714232	0	0.215751894214086	0.0407269407038456
g80556.t1	0.0221802948776967	0.00390009906998864	0.00390009906998864	0.00619028907206983	0.00619028907206983	0.00619028907206983
g80557.t1	0.0785920741367306	0.0398949960875654	0.0376998962377887	0	0.200494309411622	0.150542780048031
g80558.t1	0	0	0	0	0	0
g80560.t1	4.33702011692236	4.1704443583137	4.10428440311191	3.89611071141038	3.99108687456339	4.03421404228972
g80561.t1	4.49293689049216	4.39880695540029	4.44818008413262	5.14630326162501	4.79860793454349	5.22660343475023
g80562.t1	1.55794721730297	1.70365223892067	1.70286096899419	1.33289923019558	1.42993941297271	1.31890912864988
g80563.t1	3.86984051914751	3.74071928788657	3.97825503893313	3.72370249615889	3.98051937067896	3.07558328718575
g80564.t1	3.0007134166123	3.00377006164083	3.11190918566263	2.03280931816269	2.19971222940508	2.20573062456753
g80567.t1	3.46568367666161	3.29407414880119	3.10974951639485	4.59395910972637	4.13257692492172	4.16458992119341
g80568.t1	0.70181694530738	0.807564303743064	0.752034344802083	3.96595822857282	3.95264630279116	3.76423223236911
g80570.t1	4.07656550823542	3.90450529259776	3.7460711861587	4.6105681397346	4.66380399961388	4.51530932751339
g80571.t1	0	0	4.32807863051648e-06	0	0	0
g80572.t1	0.00470847826714051	0.0284234609296748	0.00424824671005207	0.00729167786774992	0	0.00631095153914308
g80573.t1	1.49394547380408	1.35315783758701	1.39591225836816	2.62180714106475	2.8278310131601	2.82826537823854
g80575.t1	0.156223146199972	0.0554788889864392	0.0228081007542877	0.0154547503475263	0.00605381340585382	0.0631605204572303
g80578.t1	0	0.0518746080782067	0	0.561162853976207	0.304801887847254	0.408162934770808
g80579.t1	0.183200646725428	0.155464291696315	0.300346336475761	0.20132898122256	0.166165252337285	0.160585929412076
g80580.t1	0.0288223088197747	0.0288223088197747	0.11761658983861	0.400084283690983	0.279106341246598	0.135236712623017
g80581.t1	3.71033069974844	3.58114248120332	3.51862653195115	0.864692893608186	1.10841606240058	0.605088444702426
g80583.t1	0.0171337318904489	0.0452444467385555	0.0183564321709522	0.00944463867650001	0.00944463867650001	0.0225382629269052
g80584.t1	0.00676190998337564	0.0087765749590824	0.0087765749590824	0.00591445124559786	0.0131820907064019	0
g80586.t1	1.41856454116566	1.51570740650047	1.42505856016924	0.917189599090536	1.17588926064159	1.12106846463067
g80587.t1	0.0617651397619631	0.0391664752889581	0.00844529560701372	0.0666802728640032	0.0495987074785768	0.0153162933946727
g80588.t1	0.126226213727719	0.0920653269899135	0.103100109446877	0.0889434744196289	0.0833876727303708	0.107744103199119
g80589.t1	0.712769201555447	1.12701447186065	0.612613882449001	3.20273208669797	3.17920018447286	3.36148793287763
g80590.t1	0.0253704636171731	0.0949535223973792	0.0699069749228121	0.432107431355062	0.240173869645867	0.272739878117461
g80591.t1	1.77643292716254	1.02098642615741	0.729497954614221	2.51423666103584	2.71300267090898	2.84998925461143
g80592.t1	3.95402913423071	3.98214052440684	4.02006129820059	3.61007246667959	3.47862021040632	3.61472586088553
g80593.t1	0	4.32802020268477e-05	0	0.00675616617613074	0.00675616617613074	0.00675616617613074
g80596.t1	3.74355352844445	3.50443950396761	3.48930490729043	3.21108837698965	3.35222786703645	3.2564746389403
g80597.t1	4.87753661450746	4.95883047490883	4.89253523963376	5.04251371857086	5.15149306470583	4.74652152283916
g80598.t1	5.56371136255247	5.82791851126578	5.82375809694141	0.0397223741281928	0.269543087929331	0.0180529913691319
g80599.t1	1.10159293186931	0.11394981585808	0.0612840423357466	0.00490690782523209	0.0143910028084078	0.00491265899964226
g80602.t1	1.93828729763152	2.25257370251039	2.11551739036867	1.96848930487115	1.83182496281183	2.06434863829803
g80604.t1	2.02530383740024	2.04712234123918	2.44844428967865	2.47799639466626	2.57737879359771	2.45025132624562
g80606.t1	0.0454010313422515	0.0243409577264108	0.187652478834002	5.09719018802968	5.31649797181602	4.84564214062024
g80607.t1	1.5987510794026	0.137514016039351	0.0747095639552209	0	0.000353416993203806	0.00746965918686134
g80608.t1	1.01427601399214	1.05192610161232	1.03196891343193	0.728845225058446	0.587773016687537	0.643163529903427
g80609.t1	2.87770754417966	3.30263724235577	3.30362397897335	2.75566613359904	2.8527020294983	2.79732971322782
g80612.t1	0.0476682045373902	0.0164335616534963	0.0973357145258547	2.45252849041307	3.45885298190148	3.37730910756601
g80613.t1	0.00123874307611007	0	0	0	0	0
g80614.t1	3.09481505887145	4.02555526438624	4.10645653432673	4.49971586331527	4.64583155983425	4.47546691301901
g80615.t1	0.262611153208379	0.423968573550276	0.307462333407171	0.320287106250115	0.374988258220085	0.228752209576665
g80616.t1	0	0	0	0	0	0
g80619.t1	0.0617679042260907	0.140532624222423	0.146338498200495	0.399511283590656	0.344627414463225	0.424005134771621
g80620.t1	2.52183420411745	2.39147189316022	2.54947030904579	2.37202351678872	2.42656963440459	2.62869848446663
g80624.t1	0.0061974716442575	0.0625970043869622	0.052033257939905	0.20638441578503	0.226047286900721	0.121905285877908
g80625.t1	0.139064723992327	0.0476053919117876	0.0258466805856251	0.0173660961886613	0.0197872995384061	0.0121366941875857
g80628.t1	1.73399592604186	2.32575769102445	2.66576567679497	3.80315500322954	3.8464477828478	4.0355183428167
g80629.t1	5.79547888383852	5.87733618925486	5.8679370268686	4.31902441998722	4.73764117628491	4.83569906498194
g80630.t1	5.18169155748644	5.82325604951592	5.28341848168345	6.21133164262105	6.16014824711685	5.12164640057296
g80631.t1	1.96491794590887	2.26292920548492	1.67615500367899	1.24723910776183	1.14228664505969	1.17139323822396
g80632.t1	0.0499875641134046	4.03948956188716e-05	0.243286423599716	0.0784909714016869	0.0627586234179017	0.0502913289886667
g80633.t1	6.15964456361557	6.11768652442792	6.05336713142328	5.53341209401826	5.57424022908534	5.34854514162562
g80635.t1	0.657155214812692	0.688653941470284	0.951176709899138	2.72987422778112	2.74128533022122	2.755941673572
g80638.t1	0.859808974878619	0.668451387482661	0.610719902598114	0.185962933144662	0.279468918390124	0.21988283589337
g80639.t1	0	0	0	0	0	0
g80640.t1	0.199659154421406	0.282526393764888	0.157373616131245	0.155548484662083	0.0839417666128367	0.171276013620803
g80642.t1	0	0	0	0.0925227394228493	0.0211257617595087	0.0675561174665282
g80643.t1	0.0890316401828778	0	0.167887118611347	0	0.1094555100204	0.210989758312593
g80644.t1	0	0	0	0	0	0
g80647.t1	1.7904400964255	2.13628524373942	2.18089161872783	1.60162283495157	1.21555249116414	1.44764954439942
g80651.t1	0.176491290006364	0.081919043590587	0.0774453722886437	0.0150279177032524	0	0
g80652.t1	0.896015260748212	0.989487828479535	0.863775147127829	1.09266615842531	1.34775805384963	1.28586439911053
g80653.t1	1.24853058576824	1.20993304046644	1.0583206522092	2.21829357534317	2.39547168801453	1.93839081400173
g80655.t1	0	0	0	0.0634408153447164	0.15919256566335	0.091351853052587
g80681.t1	3.14479379881847	3.09382026373691	3.22061459591618	2.43337158514055	2.88527779075539	2.71794330724247
g80683.t1	2.57787664358023	2.55562108361604	2.52522649277812	2.43881925936609	2.47608378500607	2.48595717772859
g80684.t1	2.04591575336058	1.97446103064473	2.14562300669432	2.4414218609528	2.41467786271833	2.35936514177475
g80685.t1	0.837999737933273	0.415412551234833	0.0657060286827646	0.0811528013475283	0.104111179156375	0.0898709796685091
g80686.t1	2.12549604658928	2.21480432877927	2.2397181975698	0.0322278229613256	0.0575570190028275	0.638969073200138
g80687.t1	0.00666139005489903	0.0693859625098131	0.0693873374603536	0	0	0
g80689.t1	4.32833499461375	4.52056858507208	4.19124284101631	4.77725584130284	4.66819391318465	4.68645436020323
g80690.t1	0.200215559545372	0.150528482831861	0.13963451472024	0	0.166022527921316	0.0626329212918761
g80691.t1	2.91889471391392	3.56615123980568	3.37632372721307	1.60672742240877	1.72741820039007	1.15983905233233
g80692.t1	0.445682214270694	0.765571237599565	0.579646486206247	5.12799493982668	5.17667717884996	5.11767638557696
g80693.t1	0.00159906228410658	0	0	0	0	7.35755709242592e-05
g80694.t1	0.336226250295725	0.446619372731869	0.281719612211716	0.59329544045729	2.22199521332627	0.650494373091038
g80695.t1	6.52694476063958	6.3151263339997	6.64437848066963	6.43262459304752	6.67971160181557	6.70066978191109
g80696.t1	3.60008655005975	4.05018473988289	3.97069989975646	3.32152451664138	3.26726955656816	3.21704765297789
g80697.t1	4.73161631098842	4.45383261993038	4.7151695907225	5.78288425607544	5.82035789657225	5.65212809987189
g80698.t1	0.0978656053030736	0.276371596872143	0.404896584237382	0.546400124857993	1.39281966801861	1.6072853305568
g80699.t1	3.17389417724295e-05	0	0.0620733448839864	0	0	0
g80700.t1	1.86435177882704	0.666920163781602	0.973622295426773	0.912186135396313	1.0202333544992	1.29309321996074
g80701.t1	0.057550087630991	0.0806235566763292	0.0344228061095956	0	0	0
g80703.t1	0.647689354306297	0.617612568690405	0.74529671701211	0.609450508160657	0.790947985891762	0.600048002995071
g80705.t1	0.477510514401715	0.298068214730333	0.460590555214353	0.537603212872268	0.445056043848471	0.40129296097211
g80706.t1	0.507223283254087	0.458184591328563	0.440581247530258	1.09089813298516	1.06664652292899	1.05152523854334
g80707.t1	0.788712434673577	0.875864185067884	0.79221484513034	1.46293756341217	1.24425810179978	1.45372616559143
g80708.t1	3.54783549985226	3.77088601286579	3.57977366509945	2.48309602337747	2.80046446378684	2.57042212695291
g80709.t1	4.60496158092092	4.95837481363944	4.7748437649658	4.39133997499441	4.86092809531296	4.61407421166599
g80710.t1	0.0201757379309071	0.00829325450765412	0.0119993491617725	0	0	0.0249890932463479
g80711.t1	3.17462996460815	3.21736117338981	3.11671307757951	3.19708975002368	3.31146097327724	3.20389367167403
g80712.t1	0.588956118773583	0.629441488855192	0.479404419286023	0.635228750628698	0.586083520019866	0.772380614683248
g80713.t1	2.59259816032607	3.21372925369889	2.4070475909069	2.21995746857176	2.1478257150927	2.03796375162774
g80714.t1	2.03927142461537	2.51719580727246	2.09844516113052	4.91671466948294	4.96329493197248	4.87698094089411
g80715.t1	2.71311862138061	2.79252201591132	2.69767241818983	2.7121652186453	2.67534624507132	2.65860498486197
g80716.t1	6.09298499475782	6.22843428609355	6.01494943420386	6.91626043895299	6.97469098713883	6.84014997389952
g80745.t1	0.0422647045943351	0.0574960217877292	0.042341759924666	2.53347663440405	2.60259869118773	2.38542827605204
g80747.t1	0.0582486024619891	0.066433673515973	0.0270521106667717	0.491305152890035	1.16384068776552	1.02820701858353
g80749.t1	0.79514436036224	0.846902447780855	1.06206436225817	0.854721002720348	0.880449660111916	0.981654680032996
g80750.t1	0.13921407022025	0.139218000175374	0.139221930119793	0.516973262552149	0.432488049903519	0.508910315629082
g80751.t1	0	0	0	2.56852978520228	2.49710570485703	2.45870116775234
g80752.t1	0.0432198999245837	0.199343804788313	0.0260436410534902	2.53738603079826	2.73876589159208	3.24644578837338
g80754.t1	0	0	0	0.166102249606104	0.209841359425607	0.0634311509102556
g80755.t1	0.147293672129691	0.560821563253699	0.254456176232475	0.546429760101895	0.784190701924655	0.507160349117523
g80757.t1	2.73656915924098	3.3683078142615	2.92361035072083	2.90542349466189	2.75297503822702	2.70142063917118
g80758.t1	0.562036737732946	0.496077784183093	0.438909192546431	0.215924563684826	0.302694556142676	0.335978247021933
g80769.t1	0	0	0	0	0	1.15415141611282e-05
g80770.t1	1.30183812119852	1.61307991493003	1.38934763762416	1.00527493677536	1.05372374348839	1.08619542872548
g80771.t1	0.893644896926823	1.0425665978628	1.07299618828581	1.24596472105036	1.88576723141151	1.91671968463941
g80772.t1	6.56406096639901	6.56921556278637	6.92286909022925	5.02010802663072	4.97179735398768	4.94197068276341
g80773.t1	3.47450132972875	4.01433279532948	4.46431094664847	4.22768671194665	4.15999344616146	4.02907082581104
g80774.t1	0.106230379558071	0.010330134683718	0.201775614674588	0.0592403558719783	0.0434620996801969	0.0434509005881058
g80775.t1	0.000197635682866687	4.47228530667614e-05	0	0	1.15415141611282e-05	0
g80780.t1	0.207969043912891	0.26141286746987	0.336838647167812	1.9686607114021	2.19134534576579	2.39374237633135
g80781.t1	0.729772882931513	1.11051224955783	0.991747308370662	1.40027395782014	1.44795681321467	1.40654973113473
g80783.t1	0.0747821661351836	0.583583587292856	0.284503472896676	0.104821055611212	0.176458098748572	0.175473503072297
g80784.t1	0	0	0	0.0128904283363906	0.0128575411348797	0
g80785.t1	0	0	0	0.00520737599588671	0.00517000058841451	0.00517000058841451
g80786.t1	0.158296951748248	0.105876501856447	0.173469033457703	0.16723073886497	0.181783176812206	0.141192103684177
g80787.t1	2.46032161805458	2.76716852170981	2.29158204709855	3.12022601426981	3.18058359621257	2.98705231409095
g80788.t1	0.843010198754146	0.700120958301598	0.728539646150948	2.25227970356845	2.24404524146232	2.51266405422882
g80790.t1	0.0876597132578999	0.124598118718588	0.132771601579214	0.512744697072668	0.365864956103474	0.404326582733151
g80791.t1	3.2325244617145	3.27725265412824	3.2906933358457	1.20377373465163	0.983558042714095	1.49657636988388
g80792.t1	5.75212182475605	5.21827822885029	5.86823824835462	2.19804996149733	2.17659724160446	2.08284222019496
g80793.t1	0.00443379522014785	0.0309631700663162	0.142631704552808	0.376142549537704	0.949931549596862	0.224142790856632
g80794.t1	0.0855008002585933	0.00783703504712397	0.0700114297013846	0.0010239500197733	0.00104269162694364	0.00104269162694364
g80795.t1	0.0746438078845033	0.102711874531868	0.166598482320014	0.0416411055173102	0.0281136412710019	0.00327120632672833
g80798.t1	0	0.0190229230870418	0	0.0961120425212965	0	0
g80800.t1	0.00642442250859891	0.00641436847925637	0.010459045086363	0.00759021470334871	0.0277528084948475	0.00366411653690459
g80801.t1	0.935100632347779	0.908510121322971	0.657075620444414	0.166013526809166	0.124228863579461	0.337598069454705
g80803.t1	5.30456773364643	5.51218165143575	5.87177037863219	0.42859373219709	0.312119122834374	0.737900446138908
g80804.t1	2.74818662250161	2.59374074861523	3.7966314954419	1.73455268981916	2.09973888687968	2.11099123696989
g80805.t1	1.19250098157926	1.09838115186609	1.72848392108208	0.0615356707713328	1.53360620483997	1.36056373957585
g80806.t1	0.468071310524368	0.926514900102118	0.780036233992578	0.933216074799379	0.843332675955827	0.710130419197837
g80807.t1	1.70055646073934	1.54790679939433	1.21689435842769	0.0122396943769672	0.00328560053032425	0.0161154494816088
g80808.t1	0.0381102390463195	0.0830145264868559	0.157460284798382	0.100878101695664	0.225179898922709	0.206118057424607
g80809.t1	0.0179090839843477	0.00398354706865901	0.0283739508390846	0	0	0
g80810.t1	0.0785251285235898	0.0716240211545412	0.0589633983937802	0	0	0
g80811.t1	0	0	0.0161967673379223	0.1473119094076	0.219618958290498	0.256116957102256
g80812.t1	1.28520984669837	1.54608101349845	1.07708504594746	0.318224274473041	0.235295718373707	0.681746994254063
g80816.t1	0.587564697957728	0.8810842925628	0.531438855242203	0.476953985657974	0.406418028013135	0.447122116444626
g80817.t1	0.0274315206272908	0	0	0	0	0
g80818.t1	1.64249040773848	1.6622474352033	1.59403587178652	1.96110764396484	1.76463447841734	1.70569486247894
g80819.t1	1.90247998570944	1.86015553658433	1.11334178085085	3.19769117572354	3.29087996640304	3.08733010720072
g80820.t1	0.0366580569027916	0.036684780132385	0.00333166101675981	0	3.17389417724295e-05	0
g80830.t1	0.28490377411076	0.186653946765822	0.236471800562609	0.0968798257647463	0.0746164086371269	0.0638301001606558
g80831.t1	2.23630953373877	2.28450051167504	2.17880577264977	0.0559216789455403	0.0228862022858581	0.0408082855904447
g80833.t1	0.288366831455764	0.211975330466577	0.87745057764213	1.92399838020542	1.53712954487492	1.43812248638651
g80834.t1	3.47947504314665	3.76530060766193	3.8547105319468	4.22493211023007	4.26021335975943	4.31419062373456
g80835.t1	0.0572644861578001	0.0786289612083808	0.147331449092392	0.197582358898295	0.159303670900255	0.237156182010122
g80837.t1	2.20673729613452	2.44669400155539	2.82614595099994	2.84900403697638	2.92471522824595	2.53379007521436
g80839.t1	3.69522405912001	4.01804310710071	3.87428047320663	2.72650559321962	2.56139603917068	2.17904823081219
g80840.t1	3.49181026368107	3.43911923652431	3.43366562063726	2.96670011680501	2.99385167645884	2.95978072504644
g80841.t1	0.184869314314349	0.137746138423877	0.11928047091772	0.418814935416573	0.44055998673214	0.419425628765623
g80842.t1	2.52220819860773	2.4684196198275	2.28050206055234	1.82902753738771	2.07269167986751	1.9600594069666
g80843.t1	0	0.000787496525332302	0.000804799314683633	0.0118147711911755	0.00674037058829439	0.0131778019810561
g80844.t1	0.586174816846686	0.333685913999502	0.337486179702965	0.267889312416253	0.194602748635593	0.312257397771459
g80845.t1	0.39173912967952	0.177114122754837	0.177112846733116	0.00999204824744174	0.0994433381135321	0.14056403484306
g80846.t1	0	0	0	0	0.0347566245641039	0
g80847.t1	0.458875418074177	0.326345206101639	0.315471168132572	0.437254376315462	0.67036902685626	0.540879338798277
g80849.t1	0.0574488858096208	0.0424748458022893	0.0343185600490434	0.0103831325769154	0.0251493094366444	0.0188292737013245
g80850.t1	0.0470092337546513	0.074856134410103	0.0425000606904487	0	0	0
g80851.t1	3.56980373112183	3.48646648102574	3.68366995787412	3.55838201637767	0.53907441873629	0.37994805413319
g80852.t1	5.28549465935979	5.01385722725162	4.94868223039094	3.81854853657172	3.99877535362808	4.16041021891923
g80853.t1	3.26848799208516	3.32982525012253	3.24671240451309	2.64386288386418	2.61839724934597	2.52918352174177
g80854.t1	3.11591800438774	2.68666344447649	2.90387818327397	2.24826643103454	2.61518862164463	2.48950157573666
g80855.t1	5.77076862187191e-06	0.000112525824739255	7.21345717086418e-06	0.0576235584781313	0.251905684244007	0.0576249446845667
g80856.t1	1.25722549736377	1.26716001920999	1.31338401878077	1.81372620104606	1.7705791686376	1.98142379867502
g80857.t1	1.01725134426484	1.30083888967468	1.56569026567275	0.556247917534419	0.364260888585175	0.339992484247724
g80858.t1	4.77357637435366	5.58115679565435	5.07116495437724	3.42800567426815	3.54114879155391	3.46079851463769
g80859.t1	1.74259912509114	1.80212744095882	1.51912669889679	0.77442232127311	0.543657218686894	0.670987135320049
g80860.t1	1.66277608323321	2.32492520817502	2.05228754840615	0.121915892223696	0.399582374212872	0.280248447818141
g80861.t1	1.92908992753128	2.51707760829233	2.18036590427959	2.95234102213875	2.67482579882836	2.87221294693674
g80862.t1	4.97922734604514	5.13139370140967	4.84797822152943	5.19585816058858	5.21446588933953	5.10008930973208
g80864.t1	0.00496585627610135	0.00496585627610135	0.00496585627610135	0.0265961204285388	0.0732800639176881	0.0785114657718725
g80865.t1	0.0248742370635251	0.0469966657089682	0.0549304183579931	0.150837790973098	0.137567787824976	0.159635643707584
g80866.t1	0.229867206388081	0.50241411570776	0.420865021947446	0.462948553574097	0.401065728257321	0.562393372605078
g80867.t1	4.14352427741144	4.22983829627246	4.07251419176763	4.55530928259393	4.90737535587061	4.7662109042291
g80868.t1	0.731443077098092	0.894357579315444	1.2940478208899	1.7536306346197	1.86594929091567	1.7137648690204
g80869.t1	0.26987816258577	0.261492302744961	0.299317347628799	0.31777408343312	0.23880642142115	0.217513642858725
g80873.t1	0	0	0	0.0403425942135453	1.44269431942324e-06	0.0403425942135453
g80874.t1	1.8697806181339	2.09203521117203	2.35562130221747	2.05705579496485	1.86929302808601	1.95379267162385
g80875.t1	1.96722505971234	3.92106618329862	3.81825483550033	1.1346277289793	0.987337603277784	1.16769447450147
g80876.t1	2.52206680040377	2.51117071529185	2.33282678104139	3.18651133344594	3.26428239822824	2.66668047919383
g80877.t1	0	0.0139409943255479	0	0	0	0
g80878.t1	0	0	0	0	0	0
g80879.t1	0.0301905654375403	0.0196620663350061	0.0571563310355628	0.000700979465655889	0.000700979465655889	0.00102250834759894
g80880.t1	0.00667287840120612	0.0151121522062899	0.0245423789396997	0.583676967762373	0.679587741652317	0.414077066109536
g80883.t1	0.186271077353706	0.236992155931989	0.148948417551573	4.07868130166136	3.91658250188546	4.08850129271598
g80884.t1	3.72152468680432	3.842555914382	3.70402424274582	3.73999333676832	3.9631529036097	3.8081225407176
g80885.t1	0.265668524827229	0.549978620879114	0.688574275831389	0.40845862001401	0.18425616994417	0.212428641988564
g80886.t1	0.204334816336614	0.630137970277966	0.407840003347367	0.0566251439692479	0.0282933164832294	0.00495291657858178
g80888.t1	0.800512714017313	0.907171412911147	0.802853292808459	0.686110526610491	0.99065794316762	0.611178046920106
g80889.t1	4.69148497621956	4.67479072294408	4.21531523707017	5.05189461423039	5.27738348669787	5.15513091216881
g80892.t1	2.68313498512609	2.70514211257363	2.1441602792756	1.72452891436828	1.78013704926002	2.05446648550355
g80893.t1	2.32696296092355	2.24529911189546	2.45434411004472	1.61840030357302	1.48177683262937	1.63197033803169
g80894.t1	0.00519587597363989	0.00985879750504365	0.00473436193122644	0.0137652386142792	0.0137652386142792	0.0081038979052604
g80895.t1	0.537840733863005	0.668017433346368	0.597759985031807	0.993710587159958	1.16142917100997	0.75441464817302
g80896.t1	1.65113437461484	2.17969257001572	1.65160787567929	1.72476681757783	1.57171321056405	0.967620900852017
g80897.t1	0.307314270879082	0.334334862821491	0.307320100399828	0.0127960543557927	0.0122768870826744	0.0127960543557927
g80899.t1	0.00223300560164275	0.00250954813786944	0.00524906280810341	0.0139281348775522	0.00598628909183885	0.013850975782412
g80900.t1	0.466883924306772	1.70227587680261	0.637719667121365	0.574459048647965	0.647896536271965	0.566793726482388
g80901.t1	0.0288845304621856	0.0735570288106746	0.0729015506610402	0.0637348593265999	0.0498468073271962	0.0496224042508461
g80902.t1	0.0174003061761757	0.0133436234109003	0.0197474537892143	0.0744972158556461	0.0747780566753774	0.0596667664292518
g80913.t1	0.00929413629533406	0.00927406812486955	0.00927406812486955	1.44269431942324e-06	0.00814263195952931	0
g80914.t1	0	0	0	0.0210731570419906	0.0210717352662472	0.176049528413201
g80915.t1	0	0	0	0.0448487152569599	0.0477463675413439	0.0280358222268605
g80917.t1	0.812419362694779	1.01393027812684	1.02839234049965	2.94023667485407	3.28315045009884	2.84791795691615
g80918.t1	2.52333537241751	1.87373407430581	2.68230360951786	0.590878867689077	1.14482103897798	0.788789263588852
g80919.t1	4.38033741876921	4.63443417989532	4.62196364392788	4.46770368261148	4.45809742706901	4.41227378345088
g80920.t1	0.640077617284757	0.79718816642412	0.519170489859885	0.908842107130635	0.777368792874216	0.692861012680184
g80922.t1	2.4525607227946e-05	0	5.77076862187191e-06	0.00670016285704421	5.33787290125879e-05	0.00568742013700338
g80923.t1	2.11476079696809	2.22634791315105	2.03365451899465	1.49438386307657	1.54224616141545	1.3861349558406
g80924.t1	1.42905029008252	1.5212266645935	1.44796474527796	1.39204754486555	1.51381866246256	1.46664904414148
g80925.t1	4.0664800002123	3.43268072648641	3.75883977012	7.06373293977957	7.02848632966528	6.6717842044667
g80926.t1	0.165492652535401	0.0856693905428725	0.040185459592841	2.46836200859896	2.68430551353068	2.35278450913392
g80927.t1	0.0620526156630997	0.132108260825867	0.1204328989009	0.193445010868549	0.212150943314594	0.249292416409013
g80928.t1	3.58811075070604	3.64916936167439	3.75152874167018	2.6449261572134	1.8030133033153	2.00569029417177
g80929.t1	1.58695581673445e-05	0.0204673536998066	0.135528303086978	0.0460775051795869	0.0459768927890763	0.0252230312636907
g80930.t1	6.2496677204686	6.28499080715936	6.17442835122683	7.76835759660501	7.95458309859285	7.87955081158254
g80931.t1	0.0713961150536769	0.157558589223097	0.199802358188107	0.209128917723705	0.152023723836628	0.273194790917928
g80932.t1	0.0225837128322592	0.0553761533981548	0.0529792282146256	2.88538719647466e-06	0.0111091509020745	0.0110934029020508
g80933.t1	0.0252258666433462	0.0252258666433462	0.0172691634851714	0.016730212934253	0.0292959742295539	4.32802020268477e-05
g80934.t1	1.90008041544242	1.89583771540974	2.09044359266635	2.32843869191632	2.16200857354417	2.58781381291644
g80935.t1	0.0537981043939988	0.0576956394466987	0.0467271245997576	0.0249522268261138	0	0
g80936.t1	0.087598617923621	0.134740085105595	0.0583220377460009	0.00617736035201883	0.0341706304134295	0.00744382455120682
g80937.t1	0.366822961102675	0.487241420270707	0.563299707740703	0.264791019438641	0.301827588096137	0.261389998928351
g80938.t1	1.6032424851206	1.67302628315332	1.74489646726467	0.941557082717288	0.668884303682677	0.74828432026546
g80939.t1	0.138712258003588	0.0401924748962473	0.0982901864468059	0.0881524543637468	0.202035250903307	0.176511715016234
g80940.t1	3.71874070507914	3.69516747774659	3.34197408041681	3.94855291259366	4.20529780564794	5.13365459545699
g80941.t1	4.98008856532611	5.02304332443273	4.8780184340933	4.88553653949613	4.95125636208765	4.88729880833463
g80942.t1	3.5240131354186	3.66232059158653	3.62318666414404	3.41006494157674	3.43730525238758	3.27445281500543
g80943.t1	7.43622531570008	7.46812732008453	7.48170792759652	7.01166098289579	7.06055905828338	6.94640979670296
g80944.t1	0.0282975605090545	0.0493756599608026	0.0154262036096077	0.043803630234614	0.0376043201966522	0.0129847961439133
g80946.t1	4.35006918405618	4.46867037131681	3.30024089301226	4.38745766954005	4.5314015489301	4.44521466495678
g80947.t1	2.14730441912493	2.17647469447292	2.53570014305348	1.16569909557748	1.86580204850001	1.86069667402285
g80949.t1	3.81661803448182	3.76516776718181	3.85659564144409	3.52866295334921	3.57695173828371	3.61402519649717
g80950.t1	2.3587844544909	2.44247777842606	2.31566273521664	1.58099299971353	1.56773623680103	1.56398152534914
g80951.t1	0.263211125152466	0.363423421528404	0.997268558253983	0.00907193741450757	0.00907480471479193	0.00907193741450757
g80952.t1	0	0	0	1.29077176489775	1.83945455583953	0.833123256318179
g80953.t1	1.81346845798274	1.9786635142756	1.77633480081518	1.85522151676941	1.89872031679973	1.70548121955718
g80954.t1	0.00507799546001308	0.0577192035976134	0	0.18346872878624	0.10627192768488	0.140836231578841
g80958.t1	0.0381186695242407	0.0596598451862307	0.0391875359667636	0.290634363825475	0.262900950370101	0.248678127014776
g80959.t1	2.90082508391246	2.83502281560554	2.75270449649315	1.94856272396007	2.10788467832215	1.80047005509792
g80960.t1	2.32360093944421	2.23932929651825	2.25127856790943	4.21869593623612	4.25653366528172	4.15472075169342
g80961.t1	1.42269157562046	0.491041368083652	0.826866124871605	3.73402118886491	4.05164999823334	3.80016208654527
g80962.t1	1.0105772028375	0.271179428750249	0.50588889776368	0.0366510243916792	0.0626826509148487	0.0371769616276037
g80964.t1	0.766389926147204	0.700563118777684	0.697969486254412	0.494668539901822	0.527229513761837	0.508661898954907
g80965.t1	1.79389338617462	3.81530766522721	3.20433638154947	4.57444960257771	5.01923558708656	4.82808493350971
g80966.t1	0.190463155931449	0.344372896947036	0.308994529208925	0.0808322768584112	0.203183612035714	0.154239700201605
g80968.t1	3.85745784871354	4.38682749737201	3.79347903220795	1.92976259793039	1.96526380491485	1.98238470875708
g80969.t1	0	0.0142838706625976	0.0102799997495573	0.0273196900023699	0.0144409950873823	0.0249635704403722
g80971.t1	6.92428788468647	5.55693984789009	5.44703831594353	7.286646450552	7.38532923386435	7.32204778852619
g80973.t1	3.73439682629037	2.79070907494151	2.77223047447517	2.62091056989265	1.78393642521521	2.60133853158716
g80975.t1	0	0.00158032790322961	0.0338761348438613	0.0128074939549724	0	0.0832324338273778
g80977.t1	0.00920956140048321	0.0225737707878113	0.000109640656815323	0.0443185726219805	0.0260068015715153	0.0311947296128445
g80978.t1	0.00661830794145848	0	0.00722995341172508	0	0	0
g80983.t1	0.00237560446652164	0.0844072043560503	0.0777037672674821	1.72467035146369	1.41432499268786	1.75030078401613
g80984.t1	0.032093788406299	0.0833345665643935	0.0375424735017355	0.00972410145122833	0.0245523074271764	0.0156488531868112
g80985.t1	0	0	0	0	0	0.0330331789305903
g80986.t1	0.0765043688194481	0.0404492115313465	0.0618480713815861	0.137470734853676	0.308309611603681	0.0943806699707283
g80987.t1	2.99839302509727	2.92682607372926	2.76888765905693	3.01558605806709	3.05879442822014	3.12437065417214
g80988.t1	0	0	0	0.0350537566037232	0	0
g80991.t1	0.0136209028728263	0.024245911191371	0.00966248097887502	2.36896330225615	2.35274044887363	1.99108769110827
g80993.t1	0.0220865266615857	0	0.0220339569652331	0.101352901403878	0.156255511662895	0.0689252803145038
g80994.t1	4.51216056653661	4.9092737377373	4.51685914151119	3.22343413469871	3.32771150468791	3.18735967516875
g80996.t1	0	0	2.01975891895912e-05	0	0	0
g80997.t1	7.49782455519026	7.61355534403903	7.47537411463429	6.0269282809119	6.05589305439331	5.96856775353263
g80999.t1	3.64263607730513	3.39290111527949	3.14020162595636	2.51980153612994	2.28226423924426	2.46246228965706
g81001.t1	4.64777556863868	4.68537512237947	4.30853569657289	3.84145641280744	3.77292096898653	3.82685748328927
g81002.t1	0.017539988540054	0.0175385632781048	0.0718134578604434	0.480366469114004	0.338053531019261	0.430116101043603
g81003.t1	0.12612971667552	0.145912179699796	0.12612971667552	0.0290895600651592	0.0885975413084416	0.0751601863694512
g81004.t1	0.370245761208658	0.350334298206935	0.595014722689317	0.346127473551526	0.93593415616475	1.87794209170291
g81005.t1	3.21682080849897	3.38161064162655	3.01233428355939	2.62577335748324	2.75685058228673	2.66854964453615
g81006.t1	0	0	0	0.0345214103155878	0.0345298617910966	0.0638894499643331
g81007.t1	0.0192435947418874	0.0192393239979088	0	0	0	0
g81008.t1	3.18962992026105	3.3178572751992	3.307264427515	3.2355144687278	3.464058651841	3.28785655874962
g81009.t1	0.369274390710313	0.248908819709059	0.27490569759417	0.00592738232191449	0.00591588803757878	0
g81010.t1	0.016781550233402	0	0	0.00444817782897394	0.00878087678799228	0.00438057832073289
g81011.t1	0.00968827591548306	0.00968827591548306	0.00968827591548306	0	0	0
g81013.t1	0.0193944862479675	0.01755709157362	0.116477878712866	0.427263961404267	0.345964030342872	0.250004713104288
g81014.t1	3.66820299194938	3.38566212600522	3.07554118805207	4.33646499888302	4.36643671597011	4.23341022633216
g81015.t1	0	0	0	0	0	0
g81016.t1	2.31799196334867	2.58608039660516	2.41075708141371	2.80493060129667	2.90262951290832	2.73442500870399
g81017.t1	0	0	1.44269431942324e-06	2.88538719647466e-06	0	0
g81018.t1	2.81268016799653	2.69245420373112	1.42428092706926	1.28452716245097	1.48744364412005	1.66844866432814
g81022.t1	1.33475189011444	1.34209842670119	1.49126307372233	1.52850030752322	1.33013327297609	1.59947681468425
g81023.t1	0.0860187447856023	0.711419135638364	0.504051845832937	0.0962713000483211	0.108486988037801	0.160152180979186
g81024.t1	0.374060152258711	0	0.343055278369373	0.82053599164008	0.860900044720059	0.682815074573666
g81025.t1	2.84336584439749	2.89839199173861	2.88837971699807	2.81606881176872	2.58269544876695	2.66383484742014
g81026.t1	0.0374272066769483	0.0514584172016354	0.0286738145110521	0	0	0
g81027.t1	2.03112166529381	2.32011406430471	2.11912174080099	1.38290680599178	1.40461815083515	0.326544250970524
g81028.t1	0	0	0	0	0	0
g81029.t1	0	0	0	0.0172249714148341	0.037397685642934	0.0173105032287414
g81030.t1	0.289558290982843	0.311068265132742	0.387031609525704	0.0705981600584011	0.109311075620251	0.158432686570028
g81033.t1	0.477271140080559	0.907006775971012	0.400719348007497	0	0.0123755861531604	0
g81035.t1	0.068293837994101	0.0815591512991612	0.0792791117890045	0	0	0
g81036.t1	2.23681617438454	1.92552894733822	2.14577200160304	2.63519600783886	2.63175061398689	3.67712584075835
g81037.t1	0	0	0	1.44269431942324e-06	0	1.44269431942324e-06
g81038.t1	0.220872256743282	0.0357970227490547	0.0375649635157409	0.118291942281402	0.0880710211614828	0.0376239981344967
g81040.t1	0.0371853975609378	0	0	0	0	0
g81041.t1	2.77198971072428	2.77451762596673	2.69990226963097	3.17626579782855	3.31790979205274	3.41410860062114
g81043.t1	0	0	0	0.118719856363413	0.121848275433326	0.103431839894972
g81044.t1	2.81660810260653	2.69738040470954	2.6347245221687	1.30196743802089	1.31724848995433	1.28133207804368
g81045.t1	0.0728274821023604	0.257311198661433	0.193437440898208	0	0.0229004021100788	0.0229004021100788
g81046.t1	0.0731388187737053	0.201075492875603	0.170867254433221	0	0.0223053096862933	0.0223053096862933
g81050.t1	0.00425256206272664	0.00850409965962236	0	0.00906620279684315	0.0108371158312593	0.0240557993338787
g81051.t1	1.59791584161508	0.0496210103338401	0.0180914592286353	3.90977156833772	3.8914453378871	4.24783236836489
g81052.t1	0	0	0	0.460288587227403	0.173984478798298	0.151802977764535
g81053.t1	1.27997459103743	1.44928509021706	1.38539955986742	0.983839646820812	0.991971466034061	1.18631862461081
g81054.t1	2.03987394573491	2.51202734837077	2.47743513131878	2.41777421913575	2.83408842117447	2.789956643085
g81055.t1	0.0654358246702993	0.0939671020928291	0.0717338425650385	0.146358051073408	0.130857086275538	0.113881824669058
g81056.t1	0.70668614082501	0.766937721377886	0.874233545930429	1.55080366107141	1.57062710718044	1.35003154917682
g81057.t1	0.967617212246743	0.676779212396235	0.423392074176732	0.50316043463788	0.439887984077153	0.315220730436488
g81058.t1	0.181538951688781	0.227323360702498	0.284403972520648	0.500100416611481	0.496671976374507	0.430928587573629
g81059.t1	6.00874652901512	6.14154292220239	6.11559379356683	5.8418940653228	5.93445790565315	5.7854922778185
g81060.t1	1.14240886306908	0.756691132324269	1.08361641540783	0.0429608551891147	0.0106008332265052	0.0373245833397164
g81061.t1	3.90113112895914	3.93252857267015	3.90016922004873	4.2142049442147	4.25936010079142	4.33944741699134
g81062.t1	1.83648447464911	1.7048710793671	1.82400038370721	0.903592868171292	0.88259218735198	0.950024899229052
g81063.t1	0.577666165836878	0.975445298181814	0.499534167515032	1.35152430658801	0	1.76606547564102
g81065.t1	4.63078659831354	4.47982882182147	4.46747467459	2.15119542706161	2.07110122527207	2.03854188645137
g81066.t1	2.86612263772446	3.01052170570505	2.86674738409579	1.92544767203943	2.00341945974576	2.02193449554248
g81067.t1	2.66549032703921	2.68992620516252	3.01725562089779	2.36996167509588	2.40949467066807	2.32021575423972
g81068.t1	0.424236309278175	1.4629396567828	0.0710061199041778	0.00525337516820526	0.0491888311270269	0.0491888311270269
g81070.t1	0	0.0673812664507671	0	0.0140095761124101	0.0155204057011866	0.0155703588600759
g81071.t1	1.62958976407509	1.28676643714676	1.27197479972022	0.603238686367916	0.445736236545629	0.755895113147572
g81073.t1	2.87183793290289	3.27537140121591	3.23129737988249	4.77205708638394	4.98881995297047	4.84002889966446
g81074.t1	2.70679486586088	2.44949613823212	2.57619220312421	1.96807968980445	2.65489742261961	2.61373012770036
g81075.t1	0.11571779450227	0.0189859038905223	0.0416060638630682	0.151127544739178	0.268434393576383	0.163016894734728
g81076.t1	0.163108378944855	0.140351999881055	0.175382799633628	0.0135022795225963	0.0245154298435483	0.0245523074271764
g81077.t1	0	0	0	0	0	0
g81078.t1	0.626122293085448	0.512911530026092	0.486981008882485	0.0291390456041404	0.0291390456041404	0.106995477357272
g81079.t1	0.134795274383941	0.0716940332696834	0.104645296435627	0.0762348114390981	0.0266740171669323	0.0692457106707916
g81080.t1	3.72314469655049	3.53140167370199	3.11575907030166	4.78086753941879	4.8009051272543	4.3568872969142
g81081.t1	0.0715155643072806	0.101059700773679	0.0756777490636466	0.0102212680393325	0	0.0102212680393325
g81082.t1	4.69155761410623	4.71001488975832	4.81618004548419	4.35822006403496	4.57011235482864	4.3000170930153
g81083.t1	0.0279509239365836	0.0693213383562582	0.092587685643108	0.074490365396545	0.0491734933570939	0.0618688035416343
g81084.t1	1.88108585921105	2.12301985143325	2.2935205731886	3.27399650905961	3.32413243497535	3.21147982508763
g81085.t1	2.79811958823236	2.33622367905193	2.80986858501153	3.65184261671466	2.49817604972112	3.68784443679578
g81086.t1	2.82008458409157	2.19271558793945	2.79118498148553	3.62383842428374	2.40492573218102	3.64674342089466
g81087.t1	1.4667821475968	0.458688570527799	1.40633040068065	1.45146065176005	1.18948997293896	1.44592847588075
g81088.t1	0	0	0	0	0	0
g81089.t1	0.00430722207937748	0.0153448423074563	0.0109402088416009	0	0	0
g81090.t1	0.0286087550464841	0.0302174087331347	0.109347185575931	0.0267009259718674	0.0104117792761587	0.0166261066915593
g81091.t1	3.59268761084502	3.63203399123577	3.39850935358477	3.40653231653571	3.69428171230536	3.42708652127923
g81092.t1	0.0217184985539458	0.00227045717335308	0.00573196703256032	0.0400605814841052	0.0232312184544645	0.0373161482202128
g81093.t1	0.129747242732428	0.0452612244733064	0.210901260617075	0.0769120299763752	0.0374426698346404	0.0374426698346404
g81094.t1	0.555147649642238	0.0916294322857001	0.0555788409157199	0.00830042661771386	0.00851987594888058	1.44269431942324e-06
g81095.t1	4.44721669206306	4.75448509443038	4.48411911431865	2.04351739392313	1.76279059328767	2.5274064412992
g81096.t1	2.46284440534388	2.55788939752696	2.68737271580459	2.8295538886663	3.75545709394984	2.71036982671403
g81097.t1	0.0794511614404347	0	0	0	0.0250429732428886	0
g81099.t1	0.981454487566989	1.25686211559255	1.15280450431316	1.97272977765379	1.87078449509486	1.64238689369884
g81100.t1	1.58258056956519	1.41045454005792	1.60843645888032	1.52394077058211	1.66912022008595	1.55293475946426
g81101.t1	0.739121388844107	0.736900094324492	0.758901794819413	1.66295240806859	1.87814814801736	1.73741852930195
g81102.t1	0.00434893490936855	0	0.00436475670180723	0.0101496407665014	0.0422310791603735	0.111845937886473
g81103.t1	0.20441244884782	0.341005405993978	0.20441244884782	1.09095773420933	1.28491798394672	1.4607215980418
g81104.t1	2.02948469010356	1.91860605694272	1.98076529160895	1.77698871010978	2.2343366857466	1.96548398817748
g81105.t1	0.163465240759259	0.0408854187463088	0.178886702769341	0.0928095631718409	0.222005727246167	0.156364254300176
g81115.t1	5.83350115712258	5.9931805413577	5.90577149594278	4.64919368213596	4.80642129938963	5.19678068263915
g81116.t1	2.48626849721283	2.82634285999458	2.48798328351547	1.19033925226984	1.3514321499425	1.33495320993968
g81117.t1	0.0277513932866872	0.0518843502391415	0.101777802060875	0.549816019997887	0.758222148531382	0.453799901034626
g81118.t1	5.23094043038602	5.35117716903917	5.44060941760517	5.44465878536699	5.47959810925036	5.46751761636311
g81119.t1	1.44269431942324e-06	0.0103917266464145	4.32807863051648e-06	0.00464089095482856	0.00464089095482856	0.00464089095482856
g81120.t1	0.482356805560235	0.68232428736926	0.176618941574149	0.166210252603694	0.285461405137036	0.219452926048129
g81121.t1	4.39172517796871	3.98130350288428	4.37860629700934	1.53628271817895	1.70091417580724	1.43682705304304
g81122.t1	0.00227045717335308	0.0311551976870835	0.051345649168961	0.0349551887766545	0	0.0323604343707884
g81123.t1	1.98905215233195	2.16527813914047	1.77598898911149	3.30182802697694	3.49190157006869	3.31115954806401
g81124.t1	0.676940749544828	0.684635640530123	0.63689416909194	1.15611568765585	1.19432474933034	1.20194432082584
g81125.t1	0.00607105314978287	0.00607105314978287	0.0723185008347266	0	0	0
g81126.t1	0.965100123433518	1.06004807560984	0.73773521092453	0.687071441306335	0.255361744313464	0.221984699329743
g81127.t1	0.391637959536176	0.416587923723916	0.108726503569587	0.034060730007011	0.0561145762692345	0.0561131886108081
g81130.t1	2.22774199985359	1.68660719863207	1.53044835120048	1.90419928805143	1.89416081168281	1.74237061246804
g81131.t1	2.86560985870757	1.35986072041381	0.2627037503312	0	0	0
g81132.t1	6.44576898987496	6.52903872822139	6.33414000139591	6.25104257131188	6.58081611839279	6.19227430839723
g81133.t1	0.324986826063596	0.172364618772732	0.145459648859712	0.00938443960807504	0.0207333127826666	0.0207304685598656
g81134.t1	3.22537489073351	3.12641918847118	3.10300121349692	2.45307265220788	3.04172012132412	2.69330674178505
g81136.t1	3.15543741367646	3.24209087960918	2.88380358517735	3.37009437650476	4.05726006651603	3.52479349183097
g81137.t1	0.026120150818081	2.88538719647466e-06	3.75095834407589e-05	7.21345717086418e-06	1.15415141611282e-05	2.01975891895912e-05
g81138.t1	0.718677696546031	0.181527502621651	0.274011125016715	2.88538719647466e-06	0.0663620278147147	2.4525607227946e-05
g81139.t1	3.31816043536121e-05	5.19360866279441e-05	2.59682770223153e-05	0.0149808013448677	0.00977568865984413	0.0155832036785176
g81140.t1	4.68603380288133	4.68827028638656	4.57077608815642	3.49400476145121	3.70300321691613	3.56044252836911
g81141.t1	5.03395258265271	5.14369148664039	4.98749386980343	3.54988783764669	3.50510498027808	3.58114645912817
g81142.t1	1.01796251661948	1.31264019915271	0.910234539173304	1.06280213314063	0.873021762479696	0.427888248398271
g81143.t1	1.95357255900032	2.00675006335588	1.97403805176205	1.86392973081221	2.11704102782698	2.14156292844727
g81144.t1	0.116850453237244	0.0155617955842468	0.0144909856340841	1.19406119939486	1.40636142463057	1.07323481212461
g81145.t1	2.27432369208234	2.3273395810253	2.20771703198716	0.174316926473819	0.391811703890419	0.0704690174165375
g81146.t1	2.40090866549982	2.45122746777939	2.28862049757471	3.64826467125508	3.83056545403716	3.69075063131202
g81147.t1	1.55338704671371	1.61051156412314	1.46183707672923	1.88873818423842	1.88137800936847	1.85683513983606
g81148.t1	2.14266012907025	1.95130691189809	1.86284095069722	2.33739283645971	2.35694467813013	2.21711963993948
g81149.t1	1.02841285176758	1.2163971251453	1.23394326428546	1.88363450032008	2.00648761766015	1.82849632268757
g81150.t1	1.54995398555992	1.68229866477035	1.67647458895329	3.17921643014364	3.6510937225177	3.18604187759248
g81151.t1	1.22020920925473	1.53461346719726	1.49529248196471	2.04632830691122	2.1043547772666	1.95613101621958
g81152.t1	0.410277055782735	0.400487652971418	0.352702036266735	0.112820213350637	0.139101406954307	0.140007703905578
g81153.t1	0.0460383789725945	0.0231062838569857	0.0290810766594707	2.95468023013472	1.59411854324266	3.18928738107103
g81154.t1	0.0588886107580868	0.0264530627362981	0.0286412851455067	0	0	0
g81156.t1	1.34309679204867	1.2181940527587	2.18149792544436	3.74466907164494	3.88581193071914	3.73399657659221
g81157.t1	1.49158633338505	1.89913540464244	1.47773016497984	0.94107550306714	1.16545663452335	0.96068814404735
g81159.t1	0.0166788738082372	0.0777857877423279	0.0166817260298341	1.88541505393121	0.316348516502053	0.672238854512958
g81160.t1	0.849554977057005	0.92700743422456	0.958452213358936	0.61004611894568	0.228028107868508	0.124881282641305
g81164.t1	0.583191708496254	0.0143152969165827	0.130780663619541	3.61284597412138	3.94200255100519	4.58798964346045
g81170.t1	0.0682883340138751	0.0078183814962357	0.069064188048922	0.0100278662406878	0.0223791769815586	0.00951916737639604
g81171.t1	2.4419819094137	2.63172733617434	2.48109921367092	1.69989583057889	1.66439545681996	1.70658226982478
g81172.t1	3.37984979570438	3.28328011914283	3.46304837704441	2.12577605929415	2.19198390162542	1.98921604595328
g81173.t1	0.565921745725684	0.637977422531485	0.563995675629844	2.01720679525109	2.18563189011243	2.14232553373122
g81174.t1	0.0927419211995806	0.0696952933643336	0.0825813379096611	1.72868765541392	1.37469230845065	2.32037491926495
g81176.t1	0.104466832006094	0.182661790866796	0.0524590213235589	0.000152917569846115	0.00125604045436892	0.0852247591143275
g81177.t1	0.147370527668066	0.151067779667871	0.150178806803438	1.38850863096866	1.4082504508717	1.14076557005415
g81178.t1	1.60084110366434	1.61802294011281	1.38820056057178	0.357601548026357	0.298504654495137	0.416966174814378
g81179.t1	2.39273643048532	2.37895435171643	2.35707083837334	2.15262865464114	2.19101616752244	2.18666598902292
g81180.t1	4.09726457569218	4.2270209346365	4.0545545261482	4.85749935308367	2.82484298943229	4.61921930786191
g81181.t1	1.25071180806683	0.440660972732833	0.71874695099251	0.582817061433915	0.506691301824868	0.481591378021926
g81182.t1	3.75133431414355	3.81662970690765	3.87438711148779	1.18450437881963	1.9450813905413	1.5086852215233
g81183.t1	3.80945550180582	3.79387466323001	3.71217039231309	3.7249148870611	3.7945551901706	3.54932995583365
g81185.t1	7.01509393825024	6.93431834150376	6.8174092930408	8.30338681582616	8.37256806067057	8.24956429499694
g81186.t1	8.18691837793814	8.15295925740898	8.00394847229571	8.0438026297749	8.12882836240959	8.01632747262056
g81187.t1	4.88677209458949	5.00293542077913	4.71697701594103	5.07326536581099	5.21348917217358	5.00844946396101
g81188.t1	3.30850751979926	3.16291074645304	3.22482872378472	2.97702470420373	3.07849558266036	3.03504478016962
g81189.t1	3.95324446927243	4.13250816085507	3.99055756551602	3.74919409478153	3.69353267696555	3.80874490721175
g81191.t1	4.4733220188164	4.85995062017639	4.58399382665982	3.65204576027594	4.20517994067756	3.87051455479498
g81194.t1	0.0980475839509756	0.0985044513891696	0.0576138549957882	0.0644979896278388	0.0108385477290746	0.0213461120273349
g81197.t1	0.0360095152093617	0.0589772475305068	0.0301072067570396	0.0918758237356129	0.0574655222130406	0.0139295637107678
g81198.t1	0	0	0	0	0	0
g81199.t1	1.76213234199056	1.81124083859868	1.40674508676113	0.075573703751121	0.116215688248467	0.0949521715979023
g81201.t1	3.374104540223	3.53589568766333	3.54287747070417	2.28168015139456	2.89317948371025	2.38940931813536
g81202.t1	0	0	0	0	0	0
g81203.t1	0	0	0	0	0	0
g81205.t1	3.92957022197933	4.05551680559426	3.5368048955653	0.121648058117045	0.430337733661806	0.364682241020864
g81206.t1	0.33102182364111	1.0453388189586	0.820555597093182	0.861211400551905	1.13820109486156	0.863277988845787
g81210.t1	0.828251361950146	0.946980082425291	0.600283076488762	0.497492806653097	0.381521494451105	0.329029423273068
g81212.t1	0.858186340689834	1.06894659870689	0.867089119431238	0.479834834856473	0.173836131271731	0.196435824052275
g81213.t1	0.0230707891001264	0.023894042655701	0.043677665260645	0.092532210928736	0.206605718425499	0.0709717842960531
g81214.t1	0.630667332280877	0.701004256316215	0.0336999723969491	0.0813246277090763	0.0813246277090763	0.0220211694521477
g81219.t1	0	0	0.0451200057822017	0	0	0.0386510948993418
g81221.t1	0.0652745052935562	0	0.0106881906982693	0	0	0
g81225.t1	0.268034288168041	0.0507761055526666	0.0625679939263577	0.138717499764295	0.189586751518094	0.0973505487221517
g81226.t1	2.39519718880373	2.46151886813377	2.31214323475429	0.815249966056874	0.482780147024669	0.471839842918367
g81227.t1	1.12231953830371	1.33116345932371	1.1209696319789	0.593244757924135	0.437315107754318	0.506185534550811
g81228.t1	0.0761253321322282	0.316028699634831	0.128727596112234	0.141241814122782	0.389162580266581	0.170621174252522
g81229.t1	2.28249822333504	2.66803650101863	2.74646218835246	1.72487375211162	2.48738575850925	2.4671117215365
g81230.t1	4.03850633047022	4.05926242363396	2.48008102449008	4.39206211186668	4.47807485571592	4.48489280236853
g81232.t1	0.866459377582215	0.937501083676541	0.816476012402782	0.319641054127741	0.246198888899893	0.254086047557463
g81234.t1	0.0172064388534355	0	0.0172064388534355	0	0	0
g81236.t1	0.161315004172535	0.183073576214852	0.181267966060105	0.00256571436383027	0	0.000480337476863946
g81237.t1	0.0236698235839731	0.0236698235839731	0	0.907875139403706	0.15952714738005	0.225789469268169
g81238.t1	0	0	0.012833232721479	0.826453711189117	0.681878299275972	0.794291919224896
g81239.t1	0.119222028387209	0.0919976501136923	0.579529674461213	2.05307031466797	0.529107291772022	0.929588779045243
g81241.t1	0.315682151337925	0.28196406720407	0.239236714676958	2.69224216237067	2.5396199034184	2.65304717270362
g81245.t1	0.0126859435752688	0	0	2.09672704382772	2.50737654684433	2.0803513565643
g81246.t1	1.02804714162143	1.70865120807388	0.55458786941685	3.16635199426904	2.84618277967162	3.16834855717529
g81247.t1	4.13800411764678	4.10640829095078	4.04609374923059	3.74084037013028	4.04937191316503	3.90434353064866
g81248.t1	0	0	0.0228081007542877	0.261787137867939	0.0970902538632654	0.232223584658253
g81249.t1	0.237875717857047	0.0347467660542181	0.16290607510494	0.213255195186582	0.129144511572677	0.117415784345647
g81250.t1	0	0	0.00484076767161941	1.58695581673445e-05	1.58695581673445e-05	0
g81251.t1	1.14842524928572	1.69713460497956	1.05068417768634	0.68458986264327	0.553582666180631	0.801516284221779
g81252.t1	4.82630080550094	4.99077596419425	4.73673750408436	5.20929345156753	5.44401874857497	5.15727909930838
g81253.t1	0.350161144856476	0.184662423087793	0.256560233895316	0.977375184027383	0.804380731051298	0.894420446156323
g81254.t1	1.7003993221144	3.21688644500778	2.90361176240236	4.06859729840725	4.08496660265548	3.82429953758628
g81255.t1	0.0171693730164271	0.00761604671772157	0	0.00595037061585671	0.0300464507859374	0.0245608175049171
g81256.t1	1.30889553911364	1.27897436432278	1.52505907280024	1.79431729181867	1.90821764923682	1.83026262688
g81257.t1	0.391648956634561	0.529363208584966	0.385691665156373	0.717241890535914	0.880674555644093	0.68181624565221
g81258.t1	0.510076794853055	0.381822690100144	0.209319851672209	1.02661099194889	0.982592438306112	0.124911712839627
g81259.t1	0.314165168054608	0.347238169766113	0.567560049746377	0.478375454105982	0.917345439352235	0.365742921476307
g81260.t1	0.789720906044093	0.848948771201145	0.927992756569835	1.65974649327916	1.37321164826536	1.3452277388426
g81261.t1	0.470494175785005	0.346419128272895	0.485741094358431	0.0806672130680262	0.117524834504989	0.123443716916756
g81262.t1	1.2070363485712	1.16032776153084	1.08584203920495	2.4954091532375	2.51982191221033	2.51890243813249
g81263.t1	0.0235307334828934	0.0184846274158213	0.00801494910388226	0	0	0
g81265.t1	0.217792792394033	0.782960374115312	0.491873614513239	0.0945266068032518	0.103324405186408	0.0963698149712647
g81267.t1	0.565271557932674	0.208590922145996	0.397662791891896	0.0373077130513907	0.108821495923782	0.0631839955174913
g81268.t1	1.16116212256344	1.08243214380789	1.08958153728732	1.36273918539209	1.35546062255576	1.4300588136458
g81269.t1	0.0476179546556911	0.0241281582922988	0.0281518418111714	0.112589382890799	0.166417235752216	0.101009931448437
g81270.t1	2.87366911848132	3.01763066793694	2.87070066811066	2.77408111259134	2.77005496198381	2.85926631141915
g81271.t1	1.15763877997711	1.73645464538341	2.07985833214339	0.0134751234077831	0.00292426257579119	0.00292570234881261
g81272.t1	3.05471739585967	2.92634353621134	2.93621408949543	0.766446750491438	0.701785014206355	0.584874974567022
g81273.t1	2.14602920167916	2.12124853490835	2.22088030306717	3.43981140694754	3.65201913517812	3.64237938402085
g81275.t1	1.49647973442573	1.20392091446441	1.51910958482583	2.08104471753624	2.02599334075691	2.04914212013798
g81276.t1	0.281355226192826	0.401342117187176	0.317823854387921	0.181468983748425	0.134462792733455	0.134779506234129
g81281.t1	0.00378211262842315	0.0062420027936973	0.00372455476501406	0.198831057453989	0.101487377172331	0.0535673645932855
g81282.t1	0	0	0	0.235323906555463	0.109717594781899	0.0918338589343919
g81283.t1	5.36372799851325	5.24616490650801	5.32805909045999	3.97518645172344	4.61594491000084	4.49636251050602
g81284.t1	0.0265153866430859	0.0101868873921829	0.200423999209313	2.88538719647466e-06	0	0
g81285.t1	0.00789299425272844	0.00725005003618048	0.00725148549864363	0.0884523603527637	0.0884523603527637	0.12869988543519
g81286.t1	3.67123675068597	3.76745087869029	3.63997346706872	3.63274876233012	3.60319393155982	3.56681564099648
g81288.t1	0.0403285650325062	0.186065655194106	0.539133990334676	0	0	0
g81291.t1	1.712765680522	1.31356396435206	1.56908564157299	2.6177970857489	2.61804338512059	2.53222692836293
g81292.t1	0.26906188034418	0.391102299372965	0.488871782501312	0	0	0.020956566777524
g81293.t1	2.11008523550284	2.41349443336438	2.16289061122399	2.71060103990554	2.60813101661069	2.02735861936803
g81294.t1	0.0790537776426353	0.0785852430940358	0.0886613077645955	3.31030623433269	3.57267373294469	3.23382319264432
g81295.t1	0.102378634612069	0.0298571018129363	0.0639736396835785	0	0	0.0236613082488553
g81296.t1	1.63504296608094	1.24003706097794	1.51130154539399	1.47053009735978	1.39826936698468	1.60676389668016
g81297.t1	2.47748797760412	2.40103677536492	2.41181290126316	2.24684918956481	2.30300944892992	2.17493239176582
g81298.t1	0.170094267730349	0.1702365899208	0.106274608168103	0.183445861170001	0.259247173732823	0.117898468273039
g81299.t1	0	2.88538719647466e-06	0	2.40581432556733	2.38365314932419	2.2843601427969
g81300.t1	0.643121959733954	0.071497716196715	0.66829343602331	0.483335465244334	0.256411684912287	0.38773640188504
g81301.t1	1.80202732332929	2.07626320627749	2.34568023078636	1.3648334944564	1.68312599984289	1.29813979051657
g81302.t1	2.63028197970302	2.9617585167384	3.16242951812646	1.98172152643979	1.80368168242427	0.877964072445373
g81303.t1	0.00307974976055215	0.00308118937840975	0.0184305019240923	0	0	0
g81304.t1	0	0.0489768765910442	0.0123784468950898	0	0	0
g81309.t1	0	0.428585156957809	0.176301068215522	0	0	1.44269431942324e-06
g81310.t1	0	0	0	0	0	0
g81311.t1	0.387473937299054	0.158188354695312	0.274246153133981	0.134401018927317	0.30678485219869	0.303469823024368
g81312.t1	1.32690142738024	1.51119020137815	1.41238862530566	0.113293767171184	0.209952373819627	0.40021110028066
g81318.t1	0.256249833650411	0.149156590956906	0.185795518576341	0.097219732823926	0.0203962333374753	0.0983481354510721
g81319.t1	0.390254956321868	0.480957863006254	0.75547301065527	0.907214492373583	1.11743107846251	0.745688251781729
g81320.t1	0.172272439348896	0.527206489063851	0.707146619185105	0.855717871144525	0.590720812044689	0.565348581981214
g81321.t1	0.466416214062102	0.565453874027286	0.641776287035491	0.0296578346393782	0.0425042631289634	0.0212139059053084
g81324.t1	0.227148352633014	0.171906224018925	0.54525178438741	0.414783923341769	0.323272060474745	0.355679368008809
g81325.t1	0	0.0124342302289286	0	0.0465609057577412	0.229212588643933	0.2305375125659
g81326.t1	1.51926863719035	1.61455155117564	1.35093734337945	3.24998120807102	3.6164620368717	3.59518567877242
g81327.t1	0	0	0	0.0380877575310147	0.0751533390576683	0.0801623553514779
g81328.t1	4.29541314973183	4.40223987923989	4.22455255306476	5.126360703989	4.97030701963701	5.1038056587188
g81330.t1	3.30392756688505	3.42056998250533	3.27715220594682	2.77217408867349	2.93853572444294	2.85509411154048
g81332.t1	0.288149452241632	0.299676053490665	0.303181046797833	0.446047619635134	0.808015113109834	0.794770179933797
g81334.t1	1.14649361037133	1.57048478987622	0.142759773817713	0	0	0
g81335.t1	0.142588576629275	0.0675836511282664	0.074699974714906	0.0189844800563016	0.19313965721995	0.0251450561393743
g81337.t1	0.959167732088582	0.929455465841272	0.92493826788426	0.667038287507654	1.16685360290943	0.766635018146787
g81338.t1	1.23268531309262	0.616735025803128	1.13097171266956	3.47290830126168	3.52789694513194	3.60059625002844
g81339.t1	0.102268433509871	0.135217008438907	0.0875565285215353	1.1937660672083	1.29746495966068	1.51837248042439
g81340.t1	0	0	0	0	0	0
g81341.t1	3.31197909143001	3.32463723922921	3.4404511531149	2.55052566291997	2.71157309639985	2.55641004040945
g81342.t1	0.00916655531513268	0.00916942242737369	0.00917802372991041	0	0	0
g81343.t1	0.114886701381678	0.165635429378459	0.250423190233487	0.0435236931327956	0.0588913807396565	0.0435250929534301
g81344.t1	3.42607054816854	3.25904645966566	3.06189730977525	2.65096624664989	3.0536391272352	3.62826477179199
g81345.t1	2.1881818766083	2.3859966836379	2.32475012990584	0.150537581076726	0.188424979870654	0.147193362980087
g81346.t1	0.975352111469043	1.16629703486812	0.947260686621168	0.980264449632156	0.99537380248319	0.979947769296523
g81355.t1	0.095102102619045	0.0321854976050143	0.215779224571697	0.0454527564501556	0.0624436567730707	0.0138066788817399
g81362.t1	0.0284729693212469	0.180287921839174	0.0283428293410415	2.65095476178437	2.96213105277381	2.7324298518551
g81363.t1	0	0	0	0.0662421510885771	0.0927283924245461	0.0952290590479987
g81364.t1	0	0	0	0.0539607120848069	0.0992440273166103	0.151613368879834
g81365.t1	3.02351547533419	3.1893235998165	3.10574997621592	1.74155974736177	2.35071165523753	2.17768598588456
g81366.t1	2.12884667998713	2.18762239358181	2.11615279537897	0.917298077916053	0.589351229505136	0.97405127172944
g81367.t1	0.00291994324810544	0	0.0181740904217	0.00756438222643565	0.00756438222643565	0
g81370.t1	3.39211708035756	3.38086157869209	3.2160469104761	0.808205449173791	1.24406869113609	1.21120100903301
g81371.t1	0.0850710778571075	0.0756982834360903	0	0.00928840256082897	0.0101696967613584	0.0681204525292404
g81372.t1	0.297822952729571	0.153940197446739	0.147640140993845	0.0204488627428761	0.0103831325769154	0.0725160782293942
g81373.t1	2.33366072844359	2.00790841852396	1.96275222595052	2.42614181842646	2.37423546980466	2.50907353758482
g81374.t1	2.52159302798159	2.38760655405052	2.43227797371121	3.13329044651796	3.24863365372147	3.17282974695317
g81375.t1	3.32221472991574	3.65183641866481	3.61974999137461	2.09075148994653	2.51449245178403	1.96869351592173
g81376.t1	2.69786943273505	1.35821000498133	2.89950319723128	1.51143109852303	1.82836836331194	1.65987296743576
g81377.t1	0.33795423210853	0.357216415836151	0.249010798405138	0.683449434787513	0.997790263807622	0.887919813377238
g81378.t1	0.0372458536396834	0.0372458536396834	0.0372458536396834	0.327457434294153	0.383310028665438	0.470503546716828
g81379.t1	0.0151821059366601	0.00493853900077487	0.0323914693234387	0.0038713227788273	0.00524762535187188	0.0134065162091862
g81380.t1	1.90121368915988	2.17510234940951	2.1805539996774	1.94419990197335	2.16198858690347	2.02423278860318
g81381.t1	2.42032959526963	2.8515175920834	2.8544479399856	0.727141515644809	0.851936492156956	0.912968640373513
g81382.t1	0.0196677589891835	0.188537654468168	0.0433263048249303	0.295954542355985	0.189976330320043	0.170405819657357
g81383.t1	3.82051679437575	4.0494504195725	3.6798216892485	4.3061526333279	4.52014506100946	4.42287231474542
g81384.t1	0.00823444186022271	0.00182673762273765	0.00682652623919071	0.184876929376185	0.0650345610596374	0.19648996199779
g81385.t1	2.67836469740888	2.89479720172622	2.21112934927609	1.21130568819333	1.25828855751927	1.37272982777077
g81386.t1	0.234584703841238	0.333440908563924	0.420568635154871	0.191157072586515	0.259361682762142	0.211609090226483
g81387.t1	0	0	0	0.017518609462968	0	0
g81388.t1	0.0247919887464127	0.0247196630758551	0	0	0.0400339207123992	0.0683640119014343
g81389.t1	0	0	0	0.053465882997003	0	0
g81390.t1	0.248204484303084	0.27204947394864	0.220974998737839	1.444556819952	1.53244364159792	1.46607159834814
g81391.t1	0.067600171073084	0.0464784876334477	0.0412556005006725	0.0465944304272676	0.0565100045340932	0.054933195949739
g81392.t1	5.79645514901274	5.93662302911392	5.8894307088441	4.59997715223166	5.30467078077748	5.31200324200674
g81397.t1	0.0219160233803993	0.0534867359625071	0.0188178817514747	0.403156447806791	0.880677689828899	0.635711678515553
g81398.t1	2.75944732677538	3.02503428877421	2.99251013623706	3.95333285502874	4.13110880771032	4.33952195729658
g81399.t1	0	0	0	0	0	0
g81422.t1	0.120105055141132	0.105502423102735	0.0904402050921025	0.799730571466707	1.30467749701936	0.700451259655253
g81424.t1	0	0	0	0	0	0
g81425.t1	0.0476291214473243	0.98336395192956	0.163689361532699	0	0	0
g81426.t1	0.124100462408265	0.202659691629226	0.124100462408265	0	0.00206013959401413	0
g81427.t1	1.34793829706585	1.05763949977173	1.39588375010806	1.06108215482815	0.837801184924082	1.18045152096169
g81428.t1	3.85398237751368	4.51564269696854	3.14012798774104	2.65014990443643	2.43253000802238	2.77219309536972
g81429.t1	0.0212380735206926	0.189274253528294	0.0500628145833009	2.04244963047343	1.53359374664986	1.50709385926511
g81430.t1	0.0649904290396544	0.0225368425942913	0.0376760028210994	0.0225055949230029	0.0161411292998288	0.026593287740616
g81431.t1	1.08240761727344	0.604877868428842	1.01165664492481	1.22260613047244	1.01578371073978	1.15393630739156
g81432.t1	0.420413411959352	0.619655278502812	0.343636361202772	1.68145466276098	1.01766896891701	0.982239024675037
g81433.t1	1.72644019805013	1.96587919933194	1.62748544120653	2.20028274067779	1.97222172559829	2.1981760341716
g81434.t1	2.12588480990631	2.25530554067823	2.05519704278336	1.58908847374114	1.670659534565	1.52541343883434
g81435.t1	0.524096783141661	0.241674248842186	0.549230505038185	0	0	0
g81436.t1	0.508285643686124	1.03384160869909	1.14236768917427	2.32594645848702	2.539973936182	1.78155443798253
g81437.t1	0.268702665592676	0.406355981880591	0.153357869129691	0.776135158373815	0.600363011783675	0.578469247736974
g81438.t1	0	0	0	0	0.012377016524834	0
g81439.t1	0	0	0	0	0	0
g81442.t1	0.807064705066578	0.256334385082204	0.79935011795535	0.271549979175441	0.437491960188909	0.392019509845676
g81443.t1	0.185914740032968	0.114476305795321	0.150401101378757	0.0281178858254159	0.0828020351359667	0.00957076191333725
g81444.t1	3.0137477333161	3.11091642654275	2.53850116460785	2.39059395326539	2.38785796856385	2.41509340262856
g81445.t1	0.215395309834992	0.0787000003187755	0.131370857652407	1.0268113884382	0.671130295693791	1.03935179870292
g81446.t1	1.08122780743489	1.20164515178231	1.12723177828562	1.8338506810075	1.92291521095412	1.74327151830404
g81447.t1	4.83578328338343	4.89226229485517	5.39963531394382	4.31791796599163	4.57737637643116	4.08423140697841
g81448.t1	0	0.014068153807107	0	0.0027385198069288	0.0027385198069288	0.0104719354931246
g81449.t1	0.0270818441549653	0.0312667314086467	0.333250828958728	0.189032558867496	0.308472716719732	0.124197095281456
g81450.t1	1.70473653948615	1.96038975052728	1.88202593296579	1.43705564944053	2.06994648995536	2.24881138689992
g81451.t1	0.36261800812381	1.13996384281467	0.51083839904592	0.0107082392077856	0.0213006231159136	0.0896364476822835
g81452.t1	0.333725981023243	0.126281729654815	0.212443583899482	0.0180515666138967	0.0181598440019223	0.00983300561715543
g81453.t1	0.443448582845158	0.260244904851892	0.170535292642666	0.0161953407483643	0.0407844435988313	0.0161953407483643
g81454.t1	0	0	0	0.0489838492750648	0.0158272335026576	0.0154019384382503
g81455.t1	6.44499388213595	6.56527341655188	6.04480031197917	2.17619349881969	2.70372066825211	2.96353220052936
g81456.t1	3.05629201209336	3.18601762403509	3.24246745176774	4.03481894287128	3.84965845504709	3.91851112902745
g81457.t1	0.0467885788181582	0.0359293065009579	0.187382639204562	0.0739079574488898	0	0
g81460.t1	0.246872593707625	0.208506022846709	0.14533834125469	1.10958856410187	1.18620514256404	2.04757014585184
g81461.t1	0.245308240240294	0.4342166756229	0.355415516275938	0.343754595977895	1.39648285331527	0.721755868883197
g81462.t1	3.3146422967029	2.7799956958679	3.50521946310935	3.19474235846478	3.1572526593625	3.3426422090573
g81464.t1	2.55919149580618	2.92414037177143	2.73574961128951	2.1616745668778	2.43620848889877	2.26355428349079
g81465.t1	0.856475827536961	0.768157217738381	1.23833502967395	0.551702048695422	0.205129725867333	0.595522756273662
g81467.t1	3.1810942794906	2.76198347092422	2.80495248439762	3.22103843517124	4.05227006954533	4.02104827576419
g81468.t1	1.74378379225045	2.75767615300946	1.07995422067793	0	0	0
g81470.t1	0.0929448376027521	0.120560299855188	0.34140855376587	0	0	0
g81471.t1	1.84561690216962	1.84346253107901	2.28715044543591	1.51203670628958	1.14866408221592	0.625508035159393
g81475.t1	1.34498014240359	1.55610908074329	1.75907485307619	0.455349579849303	0.548655601785434	0.286589031597451
g81476.t1	0.848044194117415	0.826344690633928	0.815617233624544	1.67748253398805	1.70326108860137	1.6704365603879
g81477.t1	2.03611997078064	2.4395183555316	1.5035115698624	0.0479082631509496	0.128478180855574	0.133830471957236
g81478.t1	6.66071528438681	6.84040903737033	6.76101418400799	5.88041924363023	5.79464015550033	5.98260658400221
g81479.t1	0.379668644501205	0.010453315979721	0.294874199875794	0.0109502313802443	0	0.0105564364185424
g81481.t1	0.0288421069061754	0.0726203442798068	0.0317706433876441	0	0.115546021235039	0.0309984711787432
g81482.t1	0.026332656655027	0.019333277445148	0.0965573795831041	0.0311834348874461	0.0359349353277387	0.0311311956322279
g81483.t1	4.45697609605419	3.86538379015911	3.87186079519274	4.29317961320816	4.21761693448212	4.36202340479573
g81485.t1	0.930225634054086	1.15271171545989	0.858740945979641	1.66913428311467	2.05644688202842	1.64753417854786
g81486.t1	0.904820864059594	0.839791934972937	0.990882270141078	0.30362295619195	0.257542928788255	0.268642787770868
g81489.t1	0.00481057224553467	0	0	0.12165203621507	0.0727767292277495	0.0185330537661801
g81491.t1	0	0	0	0.0288109955055618	0.0413271019392544	0.109685505328206
g81493.t1	1.33204449939139	1.25197413551505	1.14897313971525	0.827124738392579	0.755073864952095	0.823130580432689
g81494.t1	0.420129870926946	0.411734277044301	0.491860277727116	0.320184265793008	0.450688151401492	0.355265527754506
g81495.t1	2.90254655134414	2.54080248472253	2.71192831083209	1.31554188572154	1.07973854783217	1.38854004053352
g81496.t1	1.29541858670561	1.35768993374549	0.208248797413166	0.503606209083457	0.442260923066571	0.124759555429087
g81497.t1	1.560178367764	1.87281773001528	1.58171808137149	0.986836854254564	2.54234275143561	1.87027356797108
g81500.t1	0.250030189094976	0.23950558280488	0.211920524917687	0.0583926983583534	0.0410158345194698	0.0586933136519
g81501.t1	3.24658700682185	2.89878396103801	3.19788645932714	0.762212725979347	0.550455477769782	1.09227984170676
g81503.t1	3.3470691812713	3.22700167458904	3.18354590431514	0.343927383220881	0.553258257610562	0.475831984744471
g81505.t1	3.98860698362392	4.02979024085168	4.0711205374194	3.00456377284008	2.26616286186731	2.87730470079297
g81506.t1	3.29839409050987	3.20745107575448	3.16771004752269	4.26165604897581	4.3577525604757	4.27670032585869
g81507.t1	0.0982564940951863	0.106944572766627	0.014296726940151	2.8710032112791	2.62845469753059	2.72715175610461
g81508.t1	0.00471566822041288	0.00986739469854186	0.0546054032033603	0.00424105442690984	0.02421044446214	0.00428996124521557
g81509.t1	0	0	0	0	0	0
g81512.t1	2.03355902695016	2.35787541355672	1.87672124227377	0.639275698173101	0.38694334835437	0.183960294884301
g81513.t1	5.31118854517495	5.20970963569104	5.38597270544806	5.63328460835074	5.49682719561183	5.48523453015675
g81514.t1	2.0475680519994	2.28922067293329	2.45792308274953	4.875661979347	4.97288671559674	4.68667991445809
g81515.t1	0.66681111791106	0.575416898081964	0.438716547752477	0.741744820015138	0.750144253893351	0.725707133362577
g81516.t1	0.0405698479418727	0.0580144159300825	0.0317706433876441	0.0323110592065133	0.0264601451340266	0.00820431738057732
g81517.t1	2.32265243447045	2.30278783238676	2.42568487607899	2.8757883182481	2.71624225414625	2.88301976365183
g81518.t1	6.1111019217332	6.06988468281281	6.03206894214617	6.13087090039151	6.10347655303795	6.07753095366141
g81519.t1	2.32763218434634	2.52135181152144	2.49588648608811	3.47337196349852	3.52012135708749	3.27670970425523
g81520.t1	1.22470958872303	1.13160726275173	1.37374230009938	0.903509576366261	0.852815467069925	1.04158854271677
g81521.t1	4.38090949713296	3.46360532540044	3.55295405831074	3.55527332481702	3.18871835855203	3.50736766612042
g81522.t1	1.00991109630671	0.928483270485172	0.509074551328082	0.0388336757688026	0.0388336757688026	0.0388336757688026
g81523.t1	0.409616861463168	0.306572563714317	0.278083501600909	0.766199081745139	1.59203358524806	1.06160202700167
g81525.t1	0.098217409981525	0.0849337028767388	0.102898616476195	0.00578226026152056	0.0221305700675598	0
g81526.t1	1.95814221827172	2.09422458229853	1.595743294111	1.59226805426585	0.832426657482359	1.10453593927279
g81528.t1	6.84841396296652	7.09666948291549	7.01658864710672	5.9499183167977	6.19867239718656	6.0007865953327
g81532.t1	2.10177141603111	1.95023846047023	2.46985108034062	1.62892707019672	1.70859779929084	1.91936945095159
g85131.t1	0.919941826799244	1.21962515315365	0.970444341974691	1.10044889895415	1.00975777664368	1.08209350451126
g85138.t1	2.74005909221865	2.54480015319618	3.22494908341607	2.06223398624782	2.10007004499644	2.00035630167365
g85139.t1	0.833752336173343	0.571176815554072	0.832725588181385	4.58731535993308	4.6846212789965	4.79745028686771
g85140.t1	0.165787194673494	0.181809886426993	0.243152347646474	2.87520345949895	2.78516006105172	2.72940854812112
g85141.t1	2.42605699165691	2.79012226182523	2.78023470733266	1.58280213132187	1.87614403230478	2.39496625091546
g85142.t1	3.82059307135856	3.51960128180606	3.5264012694812	1.98084095115467	4.83323794012746	5.02129129415802
g85144.t1	1.24704948027416	2.15692337271547	1.69056549216148	0.872657792504626	0.607315635177702	0.910579175542761
g85150.t1	1.36530283934367	1.1145249464353	1.14861527761067	1.23886510533184	1.23325183370103	1.23645404395046
g85154.t1	0.4697922240921	0.342264584410914	0.664831411627744	0	0.0249919290858069	0
g85155.t1	6.77793290540371	6.72569264329552	6.8563727128811	6.8804406478879	6.84687864761016	6.79136383579136
g85156.t1	0	0	0	0.011985041636279	0.0119149327102538	0.0119621493003519
g85157.t1	0.101846366073117	0.13148017513162	0.0890736865724547	0.0606824448573904	0.0382226413682041	0.06475733441484
g85159.t1	0.0176141002212091	0.0119278101153529	0.031935752724228	0.260690527921376	0.240633061027016	0.219995557620831
g85160.t1	0.0300761226263612	0.0641502841089107	0.0219785435899166	0.468011860116542	0.478095829729163	0.144766884383266
g85162.t1	2.28076631678856	2.30050097294978	2.27123860367153	2.36562591528294	2.5079316104564	2.5699676178629
g85163.t1	3.08911844428582	2.53362563940171	3.10497264747183	3.17533776517408	3.17224027118451	3.24182706809559
g85164.t1	2.95635427052134	2.91050779882298	3.00883626168951	1.57925595039321	1.58941019913215	1.5971239919227
g85165.t1	0.748719692712537	0.0994998942702354	0.768931262115713	0.0466056051439941	0	0
g85166.t1	0.570639735341582	0.49710647149788	0.525431480603556	0.0152948813393353	0.00357777181870233	0.00163076606677078
g85171.t1	0	0	0	1.4550959759831	1.23536986436646	0.582773715520469
g85172.t1	1.59814935666299	1.41451550992728	0.961698887229537	0.0941657916543145	0.049258546208053	0.0751341664117803
g85173.t1	0	0.0660947028342631	0	0.119014803972999	0.305763948442956	0.142018644198623
g85175.t1	0.419343642562136	0.0387999702704649	0.574270115490603	1.97282166376693	2.61167994939472	1.33490688599106
g85179.t1	1.46426833414559	1.22849364354241	1.33062723473254	1.47757786365274	1.17128818492438	0.976065900216121
g85180.t1	2.92212247607974	2.92770307034256	3.11329493418929	3.39246072336901	2.58062839280257	3.65681450636294
g85182.t1	3.54623378575439	3.55138361582868	3.60256175515732	5.24224750440248	5.06353974264033	5.54586615399927
g85188.t1	0.192986956156118	0.401898012013746	0.593499108909522	0.305814135452739	0.129798667648766	0.0683805229130007
g85190.t1	1.00702968961014	1.53566829612893	1.12741801488726	2.61043478782451	2.26602309684579	2.18651165038006
g85192.t1	0.0570675823150017	0.0965115027222358	0.0787983563894812	0.0701598524308862	0.0978426878459756	0.0845527929335935
g85194.t1	0.107914130421887	0.291882876352899	0.107915469139408	0.456068057419166	0.168298006757549	0.158967745174245
g85196.t1	0.263373399338226	0.0307061519309579	0.151483485399781	3.13367777293266	3.22951332517297	3.33190509931246
g85197.t1	0.279209774180224	0.239164600611857	0.41908039220265	0.423753488785006	0.127304426628439	0.127274046857389
g85198.t1	2.01783356248489	1.86953072414478	1.99949749394806	2.6532462480688	2.51792192623105	2.50935127660075
g85200.t1	1.87252344705176	1.78455465434737	1.72262864638264	0	0	0
g85201.t1	0	0	0	0	0	0
g85202.t1	0.126921330514768	0.00422523127778363	0.00965961484633767	0	0	0
g85203.t1	3.49157427658694	3.07987846585184	3.35152218648594	2.45315221702269	2.5111770419721	2.50842231378752
g85204.t1	3.16572835536297	3.45682677778258	3.23051906793929	3.18437901010862	3.07230392156959	3.0520917034914
g85238.t1	0.191556334158728	0.262437968611374	0.300311189510879	1.12410641941642	1.15610015081852	1.09345538429129
g85239.t1	0.0984249479854053	0.0466586838664429	0.00891135950286494	0.0257984991116505	0.0901258035767515	0.0712011306570604
g85240.t1	0.0283668778302981	0	0	0	0.141338613745833	0.141338613745833
g85241.t1	0.659877989646306	0.881182988080186	0.787351383780241	1.1147368139292	0.837500074767642	0.892297757764686
g85242.t1	3.32628925574249	3.40844734269034	3.31912105522034	2.25621963550955	2.55341236077701	2.44352761932523
g85244.t1	0.0207276243314572	0.0535979466882932	0.0066068191605906	0.0729111518624528	0.050117159703962	0.125145871588013
g85245.t1	0.708088330200743	0.817334280288387	0.630145427429582	1.01250145343207	0.658852182743834	0.845373627029648
g85246.t1	0	0	0.0735748514630583	0.0630210431048544	0.0175969978634667	0.0335914456222606
g85247.t1	0.735732717425626	1.01224756214467	0.609707690918294	0.0922372119839443	0.0520513484826654	0.0511785692129499
g85248.t1	1.01146271982542	1.00598341564667	0.931717091403748	0.83483982712351	0.744635599599566	0.797175712961482
g85263.t1	0	0.0315970465288519	0	2.88538719647466e-06	0	0
g85266.t1	3.65853461025202	3.70773879393279	3.65284956094413	3.60983118380745	3.52807841805499	3.46673947753231
g85267.t1	1.93302378101901	1.23200310632756	1.93161612050773	0.810822288458503	0.350225655396417	2.0196467672156
g85270.t1	3.41139234741843	3.15931981920505	3.63573454392869	0.00906907010852454	0	0.00909630928528143
g85271.t1	1.98908304279755	2.53115884719487	2.77562792547861	0.0495290088335588	0.0642675750985777	0.0357801345884928
g85272.t1	0.146558778577029	0.0971495998293772	0.0971495998293772	0.268496675455013	0.904100998260798	0.617771466319805
g85273.t1	0.114416335625691	0.117141792697073	0.0428026049790435	0.0515238464636201	0.0101768595490955	0.0837947550711265
g85274.t1	3.11509751670906	3.03863283554147	2.74215823574207	3.17949082692114	3.69751185145068	3.22896302972302
g85275.t1	4.04084352193011	2.84481666958569	4.193766697897	2.86894628487094	2.77135423938977	2.67496857881201
g85276.t1	4.98528701587926	4.73906353196186	4.96330210007992	6.58863333274177	6.39939476258615	6.12411262460709
g85277.t1	1.43941356589528	0.987021744046037	0.989654942044877	2.11489935783134	1.77818418076548	2.010030015292
g85278.t1	1.87235638422882	2.06883312622018	1.98427288879712	1.91995021436383	0.631144337265365	2.14249316785404
g85279.t1	0.182384659255884	0.116968858561719	0.231420119681481	0.069886357954434	0.0154347676902934	0.0445396056315139
g85280.t1	0.614198156057267	0.481991186385617	0.681579697941431	1.54058578376668	1.04213860517571	1.05563367271323
g85281.t1	0.308797706934474	0.281001434451852	0.182034990676666	0.257824092969477	0.295826448257287	0.382267724439807
g85282.t1	0.281689942525061	0.224245300211109	0.223599246086826	0.271104111703526	0.211247741739528	0.267385977720618
g85284.t1	4.89783601947879	4.53290295854524	4.46947224889339	0.738883680020618	0.665983009101379	1.1859642013627
g85285.t1	2.12000615646614	2.07593303898945	1.53195829842409	0.119427894964499	0.0575944478353049	0.0894005215556083
g85288.t1	1.40702909427261	1.56569075303819	0.347214353793973	2.23944478632837	2.19469193660873	2.38330560433679
g85289.t1	1.72876513656101	1.78163122941086	0.302019512562452	0	0	0
g85290.t1	2.99815939018461	2.94446699141364	2.75455339942861	0.0666582321795599	0.0556232617727185	0.135217008438907
g85291.t1	2.60683305315646	2.60247897225899	2.3911135755837	2.13958966004788	1.92400484331119	2.04815735151659
g85292.t1	0.0249408831226623	0.0013136968841333	0.0240416108772373	0.133936973657511	0.129730100686298	0.125379992337085
g85293.t1	0.601890447293374	0.56750261395674	0.775809943178655	0.648097244201634	0.658689521250786	0.891255075812294
g85301.t1	0	0	0	0	0	0
g85302.t1	0.00813258989716866	0.0226078575121113	0.00813258989716866	0	0	0
g85303.t1	1.36083788600949	0.889464197107863	1.23423642405687	1.50902386329225	1.27481984269217	1.47609493477392
g85305.t1	2.24812461767994	2.04542689412802	2.4472244959281	0	0	0
g85306.t1	0.0368268268861742	0	0	0.0947333253823319	0.100388342834876	0.0331713559559469
g85307.t1	0.287294976351911	0.00635260647609168	0.034697472494256	0.175445398391178	0.515851699565821	0.484303148542442
g85308.t1	1.85641128524884	1.48621545662265	1.7271349791431	1.11368183201016	1.76904216881155	1.78547229465738
g85309.t1	0.012199639621569	0.00621470967161231	0.0157330514442038	0.224602173549955	0.275041624074107	0.287091624005662
g85310.t1	0.38992578891729	0.365499941069734	0.147082624001095	0.793275816912854	0.60033256076499	0.369055462920039
g85312.t1	0	0.00827317240980085	0.00827317240980085	0	0	0
g85313.t1	0.131463053663885	0.587929475952281	0.0289000854534938	0	0	0
g85335.t1	6.37457534774687	6.26692591329258	6.32379227661925	5.86724621537433	5.90321456998268	5.87312029726674
g85337.t1	0.0344664745179498	0.0393363559943133	0.00498885989624487	0	0	0
g85339.t1	0	0	0	0.0222371211336314	0.200845809033497	0.0123484088219068
g85341.t1	0.0205982060066924	0.02173981548448	0.02173981548448	0.00674324252621902	0.00674324252621902	0.00733186911715938
g85342.t1	0.0193048073496864	0	0	0.051406906971649	0.262701345286305	0.00230790777286607
g85343.t1	0.027890077088498	0	0	2.15467490560361	1.82410998899179	0.853053497202819
g85344.t1	5.66442006242243	5.60413963057726	5.59316197660883	4.80006737351582	4.73952329777573	4.42526022221031
g85345.t1	2.07066375734535	2.36906830909052	2.353210355624	1.99080822431712	2.38857062287383	2.28380919622851
g85346.t1	2.76713185892648	3.14736661985813	3.15055853931533	3.10721816382513	3.61154127084887	4.17515817229358
g85347.t1	0.0294415774165497	0	0	0.0667946035108208	0.0982214532147989	0.0125128953674666
g85348.t1	3.39624828443952	3.35232774226351	3.13949143326685	0.419264888269	0.35582142203393	0.431816553991335
g85349.t1	3.52543285878498	3.50192034541739	3.34448965106963	0.539194552271478	0.420663485553448	0.550110659020246
g85350.t1	1.47502312597597	1.69859455247159	1.50551445912653	0.381117217633927	0.597572172162457	0.527705942424935
g85351.t1	0	0	0	0.0253251014207917	0	0
g85352.t1	0.0115815109869508	0.0105220637579072	0.0105220637579072	0.0821480192227055	0.0469938727950587	0.0412682186591009
g85354.t1	0.0403061180590785	0.00836353964884668	0.0190457036589214	0.0671788533782823	0	0.0610655600778514
g85355.t1	0.0207518000941966	0.0135422981285315	0.00759739030929285	0.0467508685853674	0.0175627925397524	0.049105168582698
g85356.t1	1.9246149061611	0.541966756950776	1.56116529846093	2.65188473979244	1.91108178255284	2.86502363057482
g85357.t1	1.96492570647538	1.9490022047356	2.01001676275789	1.71088906780289	1.51869878620596	1.6682489523191
g85359.t1	1.26007745952971	0.824470527551927	1.93250684082576	4.83612894664984	4.79178151901117	4.99165027139619
g85360.t1	0	0	0	0	0	0
g85361.t1	0	0	0	0	0	0
g85362.t1	0.488321676925521	0.301121694996181	0.350413511765496	1.13200030748413	1.26445656263202	1.11103465195673
g85363.t1	0.0488694930013131	0.0235775714430047	0.0875443087877043	0.0111306251705359	0	0.00535111853992849
g85366.t1	0	0	0	0	0	0
g85367.t1	2.70736597968894	3.71993635927244	2.75657201362366	4.56657517186452	4.22172646389358	4.22602315700128
g85368.t1	6.95662598396983	7.00569169750698	6.38294072335082	5.15691815624908	5.31820171040012	5.07851048375661
g85369.t1	1.04540941932357	1.0009223086019	0.774084065299365	0.00478612786628852	0.00478612786628852	0
g85370.t1	4.93016198959475	4.92313068304421	5.1050890974359	2.86840961642173	2.4088879079877	2.60792183060826
g85371.t1	0.319432961440002	0.490406855362845	0.625433221808832	1.12830726031921	0.717992862878808	0.92805114177636
g85372.t1	0.00172299129148287	0.00430866047290241	0.0383181764567695	0.321805749160363	0.399212664717802	1.16797251593734
g85373.t1	0.0170467638476107	0.00578226026152056	0.0170467638476107	0.031959741397545	0.031959741397545	0
g85374.t1	0.312136553178294	0.450806374983798	0.317474263917199	1.0521097933013	1.28784400273222	1.5477888695262
g85375.t1	1.94838816511307	1.91118151579438	1.30329621347745	3.01497455474244	3.26893152566339	3.30077623171885
g85379.t1	3.48836834121752	3.52375915271886	3.67229815289642	1.52985891826209	1.80569610606541	1.51874863197972
g85380.t1	0.0332615868703662	0.0386089575709305	0.0146580843175742	0.124529304137721	0.1368594133809	0.189830883008801
g85383.t1	0	5.77076862187191e-06	1.4426878274713e-05	0.108548543311695	0.0732759501769687	0.0705940386633033
g85386.t1	0.113113701639592	0.107927517541192	0.0534783948124747	0	4.32807863051648e-06	0.00986309610819688
g85387.t1	2.98872649024329	3.08558441806368	2.97790541373703	0.0418569433397178	0.0274456757845258	0.0563018979050961
g85388.t1	0.349047034249375	0.729629335124778	0.717983215012254	0.0153862372275379	0.0397462336778928	0
g85389.t1	0.010646660756543	0.0722128407074561	0.0521877160433241	2.71313072193646	2.21432067521883	2.44200500773996
g85390.t1	3.52877583202492	3.18147311831196	3.58059884885523	3.02412230586438	2.80183948060106	3.27920278971846
g85391.t1	3.28046612984293	3.77486031239374	3.43952048316111	2.98184863565239	3.09025777247043	2.94399650597364
g85392.t1	0.381696461342831	0.351724430195435	0.35989781871509	0.84558559182799	0.753548059567989	1.01635439679451
g85393.t1	0.375171805580154	0.115731109405293	0.125201429102209	0.0906867997111915	0.10207354510168	0.0746177786118545
g85394.t1	0.0659100267551363	0.0130205399137173	0.0373920625203463	0.0894656084786786	0.0840520154389554	0.0835360872898406
g85395.t1	2.95793929320162	2.96414722461603	3.01257832719222	3.34827760899873	3.27489764891415	3.13231937183581
g85396.t1	2.00526343729165	3.34857123712296	2.81204881488089	4.73939373339895	4.69602281143406	4.59257818866407
g85398.t1	1.940917696297	1.16037100787214	1.84695257850414	1.21017375342696	1.16771438225127	1.17079933024398
g85399.t1	4.57918956327491	4.49618333253336	4.54218727548024	5.10675366455327	5.06581169260295	5.31712994447831
g85400.t1	0.907073710077623	1.13676428106361	0.744744945914175	0.879384260370373	0.734576533936527	0.533952001259076
g85401.t1	3.8992090866934	3.88892098771792	3.97559414596599	4.25043387800519	3.98068615551986	4.09340239389115
g85402.t1	3.64612301706906	3.5742220304745	3.64410442737961	3.16246593405203	2.92036228873386	3.41811329008288
g85403.t1	0.225666095251135	0.0152834614465459	0	0.0507078566362359	0.0685277377457495	0.035694283382153
g85404.t1	2.15717212369749	2.68740519145488	1.76514007285722	4.24695465718277	4.25602620142594	4.28527984353899
g85405.t1	1.83211105231131	1.76395455453474	1.8341861361971	1.78936868903745	1.53316063308584	1.75179361370423
g85406.t1	0.0412401781571626	0.0831221223497395	0.0339747764191211	1.08597185195276	1.13705753089849	1.07143455957091
g85407.t1	2.16402633119071e-05	0	0	0	0.0246175500737028	0.0376563255925756
g85409.t1	0.0279608289945532	0	0.0276820463861728	0.326777777278228	0.191570230514684	1.97810591616007
g85410.t1	0.327906913009854	0.244102799072101	0.276583611823622	0.363683570441611	0.352554025189364	0.297258339625907
g85412.t1	0.105152390629677	0.0442262323491711	0.0317297159288061	0.0222612716146266	0.0240699876509821	0.0252740672449197
g85413.t1	0.0759679410721818	0.104778124048493	0.123504637343881	0.00317908002274828	0.00175613329160146	0.00317908002274828
g85414.t1	2.40591750091557	2.32021142100802	2.29903506781548	1.79943425738318	2.45139365479183	2.02138911194518
g85416.t1	0.914474974126048	0.673837699489078	0.671736304716178	4.38747862458541	4.48230659005411	4.22911250870038
g85417.t1	0.226393849491152	0.0842071661819595	0.0658645431972192	0.17987788766615	0.433238301358452	0.23794177969147
g85418.t1	3.48411286125489	3.27597919769181	3.4655381954583	5.32491516622533	5.4631590186461	5.534767956492
g85419.t1	5.12780341361974	4.99074442934035	5.01836649234858	5.09194959760429	5.12617383513554	5.21001520542826
g85424.t1	2.95145314196703	2.89347540836982	3.05516146099247	2.48043471924443	2.64663018973805	2.65017035884151
g85425.t1	2.46918946041598	2.53750804443171	2.37188332796382	2.54589425615507	2.15060029241809	2.436754310229
g85426.t1	1.20257820365629	0.464282451310505	0.350205283958594	0.0999105331975526	0.53846764118473	0
g85427.t1	0.220140472616065	0.158492147326477	0.657137832509345	0.851530384725777	0.824658705113095	0.786174782445124
g85445.t1	0	1.44269431942324e-06	0	0	0.0258693536636635	0.0258693536636635
g85446.t1	0.248880895713709	0.311195013122702	0.339294761249129	0.681464558026233	0.922852432188145	0.817980101340696
g85447.t1	1.31437808264392	1.19886373796627	1.30734575001128	1.00286235097656	0.933965360417115	0.974179792876508
g85448.t1	0.0543567310620946	0.0543567310620946	0.0909834703404135	0	0.032667933072974	2.4525607227946e-05
g85449.t1	0.00430434528802497	0.00430434528802497	0.00430434528802497	0.118646774436359	0.0968960136312763	0.108460224056027
g85450.t1	4.35288801720795	3.28957171733989	4.55146772191103	3.96308805892012	3.92818183645803	3.97693198594276
g85451.t1	0.00277163848651451	0.00217538590052248	0.00217250485505718	0.0148108841207143	4.32807863051648e-06	1.87549136249409e-05
g85452.t1	2.88319283147577	2.59344580409953	3.2385693691431	3.71900081900484	3.5994268249459	3.7255818296827
g85453.t1	1.56509214420422	1.49530169319772	1.64993683962604	0.5768249148961	0.487068504117953	0.557398326023071
g85459.t1	1.29301197320882	1.6600359520733	1.30065442155015	3.03541857498336	3.09203250410143	3.00596922792725
g85461.t1	0.201266240729944	0.335251134605147	0.339543335258546	0.259970236131355	0.217135153900378	0.324951122560971
g85462.t1	0.00740507173028005	0.00879378219775929	0.0899333343585406	0	0.0473178147505385	0
g85463.t1	0.0337309785474219	0.0117747046363762	0.0535353917098888	0.00359791938184283	0.0126444711026077	0
g85464.t1	0.33466895190237	0.324984522638477	0.422344966699536	1.43725171259734	1.59438038456625	1.53131557853797
g85466.t1	0	0.0357899860395122	0	0.016079782309094	0	0
g85467.t1	0.463815988890509	0.442634626552923	0.746873394987954	0.765771498651428	0.666684796140435	0.866543253544722
g85468.t1	0.0202013455786712	0.00598628909183885	0.0446487107090572	0.0364456599508131	0.0482222330221201	0.04045762835245
g85470.t1	0.353585267570836	0.444731726963418	0.58422076482768	0.372610043946647	0.479954831690671	0.25896025856709
g85471.t1	0.211870699884691	0.0329076801641057	0.0424678415884787	0.0228847822957492	0	0.0229387409373742
g85472.t1	0.369369323557781	0.243850624916484	0.308097547381292	0.200122630953433	0.324155050528517	0.233338357351514
g85473.t1	3.38911631221794	3.3632120159895	3.070540631187	2.14768995533258	2.301446881863	2.40746696564191
g85474.t1	0.931883469972906	0.768739906855516	0.982823862718893	0.317378169574915	0.479030805525016	0.355438069592131
g85475.t1	0	0	0	0	0.013283586818423	0
g85476.t1	0	0	0	0	0	0
g85488.t1	2.75880204245216	2.74314503748651	2.7532359002852	1.40243895739626	1.35518714409039	1.51548841672652
g85491.t1	0.227951735822904	0.197202379144804	0.308188435864997	2.39539545870666	0.963487441098415	1.66933614051742
g85492.t1	5.02794902251143	5.13256561526754	4.90320123915789	4.07646289515329	4.46066675806683	4.48897252677739
g85493.t1	0.109143888120395	0.140702756904376	0.271331246400935	0.148201348182355	0.112722815406373	0.097954575509936
g85494.t1	3.89302353573191	4.1225884073163	3.97852514167709	4.24487085154074	3.98177038080266	3.94510087314998
g85495.t1	1.45599601541461	0.705571015364017	0.324046723132443	1.01837067664959	4.26340074374657	1.22414279085663
g85496.t1	0.0425434852981419	0.256701522393351	0.250192739585377	2.34892979881224	2.39307402094981	2.34655302003115
g85497.t1	0.150732529679828	0.0808459176491289	0.0807667992675789	0.0557967676402881	0.103097423059034	0.142382067493286
g85498.t1	2.86885188361842	3.13588794865424	3.13164858027885	2.74758848207325	2.81972580840814	2.75181567525431
g85499.t1	5.28832031623988	5.49014319512527	5.44330123986044	3.80252639448257	3.36958764540322	3.10477728552869
g85500.t1	0	0	0	0	0	0
g85502.t1	3.08806202929694	2.89164140698573	2.84203066461096	0.165276530973584	0.576415715585014	0.121473010943488
g85503.t1	0.212606689695221	0	0	1.37441966941626	1.89282775151571	0.47678397876939
g85504.t1	2.85359910097543	2.59481270098147	3.02005960865717	2.78210573494337	2.88118651279522	3.17220538151875
g85505.t1	0.537750301610425	0.632639545334475	0.408827054678508	1.02061669504961	0.748816710483864	0.809863852972053
g85506.t1	0.108236725424254	0.0788502638346429	0.0210262377026274	0.505570859764631	0.981550934120593	1.03360483573076
g85507.t1	0	0	0	0.0172620358234502	0.062860834655329	0.0172620358234502
g85508.t1	0	0	0	0.52950614235807	0.324164269505802	0.504792234476887
g85509.t1	0.00873212197589332	0.00605525005904958	0.00594606033864438	0	0.0762662852022802	0.0476165588006594
g85511.t1	5.10662428475837	5.11360674427455	5.12306741832401	4.68524699510866	4.68277215982679	4.82580099035557
g85512.t1	0.580302773034	0.664076826147866	0.77849204022706	1.61853703234451	1.5085670837623	1.60865408548875
g85513.t1	0.344681948089694	0.148392707678901	0.281729106382579	0.0505671701113748	0.0290485564755323	0.106350999846439
g85514.t1	0.0209409259033206	0.0133035992935137	0.160792430459146	0.0396929000220033	0.0165148615818222	0.0339635034375792
g85515.t1	1.21692290844462	1.48546856167313	1.12583688131551	2.19630487736612	2.35104480151551	2.67615455223729
g85516.t1	3.4866878611744	3.30995685383704	3.3807910830638	0.293072614333532	0.277707485240721	0.453452258089068
g85517.t1	0.772046948554756	0.237228396534752	0.476527893995545	0.494996155926912	0.462551808025614	0.598167940930782
g85518.t1	3.89659552264584	3.73464036920184	3.93853412486167	2.44732898429178	2.53410618778402	2.64171502721369
g85519.t1	1.05411357439647	1.15537296915548	0.963444529926928	1.6226675503891	1.36152527008724	1.40609035072801
g85520.t1	5.35586926347012	5.36515167011205	5.32163198741223	5.81151511220484	5.33593563502493	5.83499726432634
g85521.t1	1.13509943454674	1.1121142629412	1.13098883996934	0.723433617142355	0.708539532908816	0.896986333952968
g85522.t1	3.09166209511018	3.22315437526965	3.12687905160758	3.16323544861851	3.0374795698822	3.22384741820901
g85523.t1	1.9968420936525	1.95824728993715	2.06180902500456	3.74723882556617	3.68247745157277	3.88383945207622
g85525.t1	1.72908851012836	1.7512443222857	1.68489277754498	1.54860825820394	1.63953271270566	1.6571167904935
g85526.t1	0.615106442405559	0.306227236592973	0.282775455739242	0.105853711302159	0.273637625946757	0.142329782009976
g85527.t1	6.38802057554739	6.28652772921285	6.35209261125464	6.58460301447884	6.6295473929554	6.61470894611087
g85528.t1	2.87415818363046	2.56126160786288	2.63643112693919	3.51301452710369	4.47151089222897	4.35339281270772
g85529.t1	5.81632667959075	5.69557430189759	5.5906503100507	6.15254867163802	6.06067879215252	6.1699292894462
g85531.t1	4.74527590030714	4.62095419215846	4.68792067249385	4.88345405612382	4.84086557134274	4.9411933302592
g85532.t1	2.81817915074457	2.72229376514325	2.78243666365599	2.60853202939026	2.6214459067859	2.76205322956511
g85533.t1	1.20761615242317	1.22725927570407	1.23918415732472	1.38413216519572	1.30153731234846	1.24622382401609
g85534.t1	3.89871393287621	3.68981061150471	3.67467159413006	3.58767006107485	3.56031069870574	3.63423464097751
g85535.t1	0.00510531009489914	0.00510531009489914	0	0.94349829897575	0.411752713452606	0.165544105278515
g85536.t1	3.68189190125352	3.7532110786909	3.89162770148463	3.37036881061883	3.45898208352607	3.2346222553985
g85537.t1	4.31442267759861	4.12507385859042	4.03055688034106	4.81709391643405	4.86891700731901	4.86902068568951
g85538.t1	1.4178870716585	1.27216595802758	1.55283346701761	1.30324126199538	1.21896091235955	1.77199837046804
g85539.t1	0.0160940492839141	0.0041533056853469	0.00880668749208426	0.0246728621803628	0.0455142649754093	0.0390120209234571
g85541.t1	2.78977431533267	2.53627749545052	3.13920670152554	3.14376433107373	3.66923566895852	3.49076200639478
g85542.t1	0.792014055457712	0.690972163716988	0.642609162465991	0.436057338771512	0.421399442041327	0.308116191639632
g85543.t1	0.723949925418663	0.728121655659808	0.613411894829733	0.389619672902652	0.37528970853542	0.389559102684658
g85544.t1	0.0537466776343897	0.134853089458828	0.0949683811081535	0.837905307592632	0.824882694020974	0.103960839136942
g85546.t1	2.88653395471307	2.67520327659157	2.64348473454763	3.04323040075719	2.35680780431792	3.18061892031459
g85548.t1	5.54321901036268	5.50625114577371	5.38516846351157	5.49114529684398	5.54885929091883	5.75216449206239
g85549.t1	0	0	0	1.86649656846922	1.77466394437136	1.2821794143464
g85550.t1	2.4525607227946e-05	0	0	0	0	0.0759720471440515
g85551.t1	2.4525607227946e-05	0	0	0.019627909938223	0	0.0301269872187721
g85552.t1	0.157969842996871	0.0551317799004484	0.116376734737418	0.600494324439722	0.565477271216207	0.572297920877535
g85555.t1	3.51668450813044	3.27990968351853	3.45319041711306	3.05598222233954	3.11059326104318	3.1695522570752
g85561.t1	0	0	0.00831477073086917	0.105141660323424	0.278251249437364	0.0714167104581691
g85562.t1	0.432610981069375	0.381021946877062	0.493649383256483	0.371876638693296	0.0237123995056674	0.0559896816650088
g85566.t1	0.31536218670026	0.242091489522101	0.156853494762487	4.45953883312571	4.37214439432614	4.72459712457515
g85567.t1	7.2005951291252	7.01007114886033	7.02043302745015	7.77014705952558	7.64343423355005	7.85210360104312
g85568.t1	1.85015412576699	1.77336215924655	1.66250494745035	3.05305136776875	2.9805265908056	3.05335744271735
g85569.t1	2.95349601450794	2.92605731502442	2.88555367062703	3.36427349732577	3.18270167182576	3.47817557998316
g85570.t1	1.16235893951199	1.07237475826493	1.03629513456954	0.718068289429733	0.750909160367599	0.905762159244985
g85571.t1	4.2011311041268	4.20280001253373	4.2281775297845	4.32668869950391	4.04291604273213	4.16752380243849
g85572.t1	0.365978024847476	0.163299059777242	0.216226375066938	0.181510964919835	0.162326066101983	0.21085513994797
g85573.t1	5.09270471676296	5.04406221760582	5.0142814600978	5.11984066025573	5.2151533304973	5.25349104211265
g85574.t1	0.408246645934226	0.131761991631972	0.107611548393263	0.0794020064907974	0.00717540401987103	0.0125086046523275
g85576.t1	2.31872261907987	1.90948204009427	2.1861185985793	1.43767251907279	1.09896521534341	0.906848275933294
g85577.t1	4.14821404117981	4.08867936876192	4.40885510456961	4.34135048010013	4.22669455765579	4.29699239017537
g85578.t1	0.871748254044085	0.813509913398113	0.592404890001262	1.23610744010027	1.46787417608146	1.02426931875504
g85579.t1	3.58206723437938	3.54215588104985	3.52667306412487	3.23617603262998	3.10090904241337	3.2627043515918
g85580.t1	1.59307118066469	1.40168124943009	1.41493488394476	0.563966399033527	0.547698565244175	0.576317026040508
g85581.t1	0.0018382645323627	0.00145638663978722	0.00145638663978722	0	0	0
g85582.t1	0.428946344769483	0.496551316868119	0.387782714208653	0.559170689106841	0.838760604756046	1.02287413232538
g85583.t1	0.51282457707578	0.523415420979996	0.467826192193797	0.830995955496737	0.888442844864828	1.01470663928026
g85585.t1	0.299481472489799	0.427849640545073	0.35326230706991	2.96477917254145	2.9556208034412	3.10156099734586
g85586.t1	3.31280978429167	2.9749567347538	3.23132887231619	3.7402904541568	3.72624879115295	4.02756846594554
g85587.t1	5.47374662337079	5.32197599156764	5.31319138684459	4.93797011487317	4.88547548073397	4.834445665913
g85588.t1	2.17659756072402	2.16670516291613	1.9455736204193	3.51565341902142	3.55171029158057	3.56954115766318
g85589.t1	0.316144583501693	0.0372514773321698	0.0269430826336027	3.11477078978329	3.02088884767947	3.1533066285507
g85590.t1	0.0466265575045631	0	0	1.85390864385624	1.83697560556801	1.70352201491688
g85591.t1	0.0233788544860733	0.0307527575189111	0.0307555820516114	0.641236186305971	0.222531325571817	1.13617760251072
g85592.t1	0.0286823003118746	0.0225325815880593	0.0197830304036307	2.46168335014632	2.23197024664399	2.3923814495379
g85593.t1	2.90551880626406	2.75868885352862	2.55325309597559	2.65970448496923	2.45365585006916	2.80688596996047
g85594.t1	2.44150525795165	2.37768488862572	2.84147201229319	3.2683074260349	4.83044964486111	5.06530897676128
g85595.t1	1.32372918480575	0.0346214162691436	1.40168452568131	2.25388552153656	2.27521211023711	2.2689238925903
g85596.t1	4.39047309843532	4.21990466867391	4.26045704462103	3.25266724882581	3.36997814133885	3.23089575266589
g85598.t1	0.855760123147524	0.717628830479193	1.08532471114567	2.46121159273879	2.49418209764471	2.60977977896085
g85599.t1	0.0382619801120151	0.0298797119520901	0.0219771227061521	0.234390952929157	0.353646238013791	0.226480168858174
g85602.t1	1.43712811066771	1.36668310517194	1.47456012396746	2.5718335686529	2.63393031277259	2.66956427342466
g85603.t1	3.28341422172289	3.4215335547185	3.20101682028956	0.11361649506701	0.0820621576193856	0.110540979924753
g85604.t1	4.76807758786703	4.84023107473238	4.72410774040837	4.26138796782325	4.31734336274087	4.32386332590083
g85605.t1	0.453137200158484	0.0785565523615116	0.288443615197604	3.43727834955726	3.44334381305173	3.5291868957621
g85606.t1	3.08299716057969	3.01219838789254	2.91003627839322	3.78438483526973	4.12083936484424	4.02062709503212
g85607.t1	0.0802360482999939	0.0610268382514832	0.0264615616094	0.0527414028844832	0.0492278719874404	0.061632439253938
g85608.t1	3.19617265951872	3.06769515708496	3.04253490553975	3.63701524077464	2.77885301849231	3.10304453377968
g85609.t1	4.77068609059527	4.67510411635517	4.79113923207037	2.2895072401768	1.63696282401363	2.74972132321145
g85610.t1	0.854558248393426	0.769495019880865	1.13670916705828	0.629532880415102	0.572790737368674	0.128273601765437
g85611.t1	2.37219183686281	2.12765869998662	2.28743771966998	2.96702377729555	2.85865581956422	2.93683238941211
g85612.t1	2.29574506146496	2.23545350382572	2.36844681432902	1.5542278257925	1.5496800124589	1.59475013060156
g85613.t1	0.116379396511832	0.0983036631671409	0.0565349753124114	0.474236661091957	0.647231606891535	0.456253141549731
g85614.t1	1.00114360378843	0.943421030542759	1.00183322152073	3.12853888906825	3.1837442233121	3.30753096747565
g85615.t1	0.0773564955943979	0.0773373522051325	0.298860044181406	0.373439969409955	0.606789949166589	0.112634751330763
g85616.t1	0.626516701373907	0.688830264375349	1.17023915415583	1.95248826568298	1.91321150613854	1.30608604866124
g85618.t1	5.08642151862849	4.9221881415765	5.10547183217619	4.30892712933784	4.21836867779497	4.01467361494295
g85619.t1	1.30057242814536	1.36951952806651	1.34921749003837	1.516315761222	1.45760112054424	1.467193385782
g85620.t1	1.71503760082408	1.72462626299243	1.78841050751245	2.59612509809917	2.55676169367661	2.73729651045394
g85622.t1	4.32807863051648e-06	0	0	0	0.0107497673769556	0.0107497673769556
g85623.t1	0.82104401362904	0.652851740211542	0.881286376142886	0.306144392456926	0.371042466587427	0.326327946582181
g85624.t1	3.96601482045094	3.79169375475346	3.92699083575467	2.19109894301693	2.26986529954882	2.4915663241756
g85625.t1	0.480409901388757	0.727779335754183	0.702016498678537	1.77877881193197	0.733055791172419	1.1996176980464
g85626.t1	0.177213648972056	0.145663109682098	0.115374227513334	0.166382526364901	0.893495794644892	0.114620224032425
g85627.t1	0.0091536532395349	0.00380225733811994	0	0	0.00692559887752168	0
g85628.t1	4.01810579536762	3.99486859633281	4.16009303069663	4.79654734812729	4.75678206578747	4.841550611007
g85629.t1	0.164249511189816	0.254957996456963	0.12293903794145	0.0499039478764887	0.0186968367286189	0.0294995318780351
g85630.t1	0.0412191474230461	0.0412163433020004	0.0284545806884185	0.292302341516406	0.1520964327947	0.264738184022968
g85633.t1	0	0	0	0.0125472206291916	0.00952490019384232	0.0125486508307073
g85635.t1	0.800253427721399	0.169776235883829	0.123487420962204	0.141194720065754	0.200486776339557	0.200486776339557
g85636.t1	3.84071881751266	3.29324613395503	3.39382404603116	2.88831210476861	2.17754662909003	2.14412666217421
g85638.t1	0.0679993455588781	0.101289693462337	0.140732855213231	0.168905136552033	0.200947476884125	0.194769144359054
g85639.t1	0.351214455962209	0.135579522353178	0.0476291214473243	0.459360269045525	0.826375607747651	0.10628533005119
g85640.t1	2.84419601312084	2.99041197828398	2.85326114242482	3.37486087374993	3.43922989970786	3.33065218650087
g85641.t1	0.026093231178384	0.0891333632150403	0.187549869710682	0.00610553201962532	0.00609260253999778	0.101933746856171
g85642.t1	3.40464185518412	3.66667320851772	3.43619076223442	3.72941191999938	3.42327655837723	3.53845994310352
g85643.t1	4.36845917700307	4.88100639862502	4.30275537644677	3.10726587788233	3.04668941276058	3.05607450709502
g85644.t1	3.73815572329169	3.86081752813262	3.74541063877518	2.75692976708436	2.81855426273931	3.04716475425979
g85645.t1	2.66083554265396	3.33065132610225	3.35806185443219	4.8608451831345	4.60398803410031	4.528752269487
g85646.t1	3.44051214879078	3.37501203726294	3.16973471344765	3.23174281869278	3.35444327418266	3.49537768362607
g85649.t1	0.0676015477266136	0.036684780132385	0.305677576012818	0.216516948587442	0.243455829030917	0.656975892566893
g85650.t1	4.06855490893483	4.02700334995937	4.05222067540085	0.0673289447047368	0.0354226221373117	0.0720138493288039
g85651.t1	0.00547760013281857	0.0331600766948368	0.0825186646412028	0.0211584610225796	0.0309970591508304	0.013090595133757
g85652.t1	1.43260136074724	1.52861032361669	1.50207239068736	1.8012203367152	1.10171259600667	1.25743853414548
g85653.t1	0.36371384334556	0.125297988262364	0.370923100386766	0.60891803197021	0.441005334989953	0.600471488314597
g85655.t1	1.99001816563662	2.64412369834048	2.62335911424915	2.82961862899241	2.56737580905338	2.86165310077088
g85656.t1	4.02744620660022	4.34595863867155	4.49573365955789	3.91685274709004	3.50214573343004	3.84976082490403
g85657.t1	0.010500580429135	0.0485933270631505	0.0568970030374117	0.0278787564615268	0	0.0988278099139714
g85658.t1	6.85254703698912	6.88732270652439	6.67471672754089	7.69778419416962	7.44878542026988	7.71112825308123
g85661.t1	0.0672394425821372	0.0194357651371264	0.0808731988436459	0.234471890018947	0.428394344698812	0.239134042717273
g85662.t1	0.10711603369727	0.0569205802362987	0.0760733265509717	0.0810723359364457	0.109726954071446	0.0525174496296857
g85663.t1	0	0	0	0.00357489357242772	0.00357345444713724	0
g85683.t1	1.24392676910152	1.34583405707516	1.51316376503692	2.38398264529035	2.55307463952479	2.91326455575839
g85684.t1	0.933006023719124	0.780397456098241	0.889889352590964	1.1381506240614	1.11517244364675	1.2053080509204
g85685.t1	0.0314558954748833	0.00876510335261147	0.0314558954748833	0.107109336387108	0.05622697216938	0.0604389686002128
g85686.t1	0.303209108561824	0.286453005901017	0.291425567516076	2.09026844465182	2.01236378553274	1.99792643981541
g85688.t1	0.083601439318249	0	0	0.307428525192247	0.102844880264242	0.136100804774027
g85689.t1	1.22113776173946	1.14884887402667	0.838792063567444	3.55211561119057	3.66676863322623	3.78364837233459
g85690.t1	4.96695080317738	4.8933598807027	4.29976937858902	4.83131033506188	4.90537679930616	4.83908206738066
g85691.t1	0.958613310250075	1.08703302383629	0.47407256551905	1.6718775796447	1.71793234337615	1.9334238290563
g85692.t1	0.0391538387346988	0.0236329234354626	0.0895130658423145	0.10736515154751	0.107367830000328	0.146463632008178
g85693.t1	1.03036362528378	1.01176039488285	0.889495348283263	0.554358984419934	0.70628918068406	0.618010249962261
g85694.t1	0.369467600395363	0.205772843852373	0.278515323528211	4.13847537606515	4.24379244805092	4.22279876614673
g85695.t1	0.665043425535747	0.544018425476417	0.605402354963261	1.09198411435747	1.05977196523527	1.02636169668829
g85697.t1	6.9247700031234e-05	7.50181916700612e-05	0	0.0856911426929672	0.247629831968004	0.107177647492039
g85698.t1	4.34382806150396	4.38168947137949	4.41655103893607	3.3857253445721	3.37130654315498	3.46153956037351
g85699.t1	1.35135242686836	1.49047976664574	1.31488906547244	3.16033663681855	3.03377061612159	3.1413987832111
g85700.t1	2.76625273277801	2.80391576922711	2.87480050625025	3.80966982598854	4.22753354259869	4.36082257900088
g85702.t1	3.97082503937828	3.6812763114586	3.88489727112968	3.68532863900875	3.71517854340771	3.73592980019622
g85704.t1	0.0113224477880122	0.0128832790085303	0.0130191101799282	0.0518105865268365	8.65614427685549e-06	0.0200206596864509
g85705.t1	0.0822856597024708	0.0486839934272149	0.0899035128865065	0.258118472270962	0.223190217166155	0.225028083254049
g85706.t1	0.0683763951778242	0.0867579549829484	0.0684314306758259	0.0250940155940353	0.108110908568188	0.0282537049734714
g85707.t1	0.511079354936023	0.426587882202328	0.427915058799577	0.175585916322112	0.0529847909110058	0.226848817734661
g85708.t1	4.32008380149836	4.18651640438348	4.22033668847267	1.64667972226322	1.60572472945068	1.40812923150239
g85709.t1	0.0807531577287669	0.0396830751861268	0.0825758881683109	0.0136409106693863	0.0136880708062969	0.0136666345715372
g85710.t1	3.25480595731427	3.48457164813646	3.22275526503189	1.05968683784624	1.08453918714684	0.758743210899656
g85711.t1	4.65834826089861	4.57122852203891	4.61598415249389	4.98733937706149	4.7260038819153	5.04331151711342
g85713.t1	0.0105607329435407	0.0109416406370988	0.0105034448914551	7.21345717086418e-06	0.0142395870518576	0.0233064579353102
g85714.t1	2.76790475898267	2.71397025267373	2.74450213420516	2.33046145225582	2.29434431306642	2.35245261188733
g85716.t1	0.125102217754461	0.129443930297612	0.0799740118239798	0.0283216097529093	0.0218122906923815	0.0489922164514067
g85717.t1	3.46003126167668	3.33041383646595	3.30871238952956	2.93872427442012	3.50006190851381	2.94714022057226
g85718.t1	3.42365978245626	3.21358695918807	3.34175851197887	3.50299641502859	3.45298899903659	3.34142606080945
g85719.t1	1.26886492199777	1.02124518156582	1.00814837024949	3.94005931974476	3.93293234748069	3.97064119081085
g85720.t1	3.16024142633802	3.19574223798505	3.27209128982831	3.05485264361788	3.0746871318825	2.83807217069368
g85721.t1	7.04981116955442	6.95308294637957	7.1120920191394	5.99357824680308	6.05542858503794	6.17944460674307
g85722.t1	0.277703914995488	0.179770903061049	0.167410598635157	0	0	0
g85723.t1	0.244241658772888	0.258603343267825	0.222578310921088	0	0	1.87549136249409e-05
g85726.t1	4.97490342858305	4.74095885254185	4.95056294210604	0.202329950385711	0.3824315333598	0.358967825071573
g85727.t1	4.50170371053258	4.42808127216805	4.48860311812134	1.44269431942324e-06	0.0914479962959131	0.169016779546104
g85728.t1	0.0117074475606366	0.0245026643065088	0.00699020780252439	1.44269431942324e-06	0.140434461624895	0.0339508212280541
g85732.t1	2.31495314305555	2.3908464982339	2.19553406563031	0.829001955841708	1.34239374173953	1.48856590856206
g85733.t1	3.28425796698695	2.7253271537685	3.10167747090559	0.46044796709665	0.334632343174787	1.07509102702692
g85734.t1	0.239448147004523	0.196342651668431	0.266485529383943	0.034232621821362	0.143659858360306	0.0366777477515359
g85735.t1	0.00916655531513268	0.0216971813084325	0.0132349839374282	0.0250401375037634	0.0152534837978791	0.0250798373443047
g85737.t1	0.156821142712105	0.0555233129210365	0.116041311862494	1.45552265730735	0.965132639517405	1.06814659929071
g85738.t1	2.50345865060247	2.3005583716652	2.32851854237714	2.93091253159497	2.55661211663966	3.37463319466731
g85740.t1	3.37744057960042	3.30926555262382	3.05770672850684	2.59664943663477	2.40504558669432	2.31875876622904
g85741.t1	3.32614857918657	3.181435747788	3.34793177922877	2.22122841833864	2.70585031979034	2.62235034588518
g85743.t1	0.414671368957469	0.373138132304332	0.120734130925264	0.661978479539919	0.78051840328852	0.932242631005432
g85744.t1	0.149116259705712	0.130362902732784	0.187305351891022	0.124631201483363	0.353313127326415	0.273521857404524
g85745.t1	0.00886404295909332	0.00728162988044755	0	0.00772941508916961	0.00772798010216155	0.136174320639775
g85746.t1	0.405311682597445	0.388489344054877	0.457330574723494	0.240957826254527	0.279564005508561	0.307582404456527
g85747.t1	3.47490998449563	3.684971861521	3.62527960848795	3.71964575180386	3.48604563637458	3.63200850701769
g85748.t1	4.13072309689837	3.89256005906594	4.18070849963243	3.39393837584439	3.4622265575574	3.53181323741438
g85749.t1	3.62225029720602	3.26159429844595	1.9663503563759	0.326732915551512	0.138741087451793	0.425974844525187
g85750.t1	0.0567818852977632	0.0925051493183716	0.140049599821833	0.295973344202238	0.295973344202238	0.409373555800989
g85751.t1	1.55951628619578	1.11206020145967	1.59968104047822	0.128921555949832	0.129343691300514	0.157421478576213
g85753.t1	0	0	0	0	0	0
g85755.t1	0	0	0	0	0	0
g85757.t1	0	0	0	0.000274086020421301	0	0
g85758.t1	0.0919854679388097	0.0102341605707858	0.0116287384903729	8.65614427685549e-06	0	0
g85759.t1	0.412091033935583	0.328930649844018	0.291779169532445	1.74162359795266	1.7124086911565	1.7216049595201
g85760.t1	2.89021572624757	2.97616582446583	3.40506724116368	6.46633964534458	6.46918159534262	6.49030775172532
g85761.t1	0.278043048849147	0.379185093644083	0.591588467799033	2.95231399479258	2.76787637578958	2.388138828359
g85762.t1	4.47881394097476	4.53220024220376	4.6491141647795	4.32622028566861	4.20224476020517	4.35916319315411
g85763.t1	3.10708756991436	2.99233211266607	2.95560499586346	2.54073876711042	2.81713716134211	2.55945730558272
g85764.t1	4.2457175110842	4.03808380566595	4.23083313238046	3.55710725541041	3.34738318353969	3.6101279962022
g85765.t1	1.11932164491541	1.11638405460524	0.933642127657503	1.33176998442907	0.876621062416071	1.61662964714102
g85766.t1	0.0877764660334881	0.00779111818031522	0.120785878114169	0.312427027911065	0.484187638385796	0.133414908661225
g85767.t1	0.00349717875236931	0.0794170262364307	0.0315109460286423	0.504656999531339	0.260611048486807	0.305913337196305
g85768.t1	0.014830875421119	0.014830875421119	0.00738067127193885	0.0563296471901255	0.112430582114707	0.0179276075219682
g85769.t1	0.16733737272062	0.306109386462649	0.218391851033635	0.0217938169655253	0.010864321646733	0.0941049712253016
g85773.t1	0.618133386709651	0.674558274237484	0.696642879849234	1.66109513173231	1.86225895302729	1.93799967134642
g85774.t1	0.00177774722933465	0.00220131505080915	0.00125604045436892	0.00894003544081263	0.0216048029378944	0.00514268717830172
g85775.t1	0.706958379957909	0.744879249730805	0.867984208803478	2.71570846536173	2.82674961165275	2.44970926803446
g85776.t1	0.0995981889815283	0.0174117093250814	0.0224217910084949	0.0227484567374456	0.0189118626476517	0.0168685342647431
g85777.t1	2.65796486081034	2.73219320904806	2.75283527893495	2.24489010278075	2.54012152754613	2.53240399224239
g85778.t1	0.180615101534444	0.109559814761737	0.24791779420215	0	0	0
g85779.t1	0.000405340358836146	0.000718283292664054	0	0.00532237117683718	0.00532237117683718	0.00258875628552901
g85780.t1	4.42444171437878	4.70932598573068	4.52175174400065	3.74849021542579	3.68213120763374	3.69027080710831
g85781.t1	0	0.210823976499019	0	0	0	7.21345717086418e-06
g85782.t1	3.73433189624986	4.01102351907799	3.5948326417346	3.41026158593527	3.1990266581293	3.39702542171441
g85783.t1	2.86231807597844	2.99120091419016	2.87027593561828	3.4543456894528	3.21806646158378	3.47713511424711
g85784.t1	0	0	0	0	0	0
g85785.t1	4.39151932300745	4.42216153705987	4.33727129564764	4.28388925946062	4.70641921042069	4.64111893739214
g85786.t1	0.00137711629563161	0	0.00137711629563161	0.0529834002389217	0.0691852056678572	0.0569483176240481
g85787.t1	0	0	0	0.187988124363651	0.205800363906218	0.165308693970805
g85788.t1	0	0	0	0.182427885121271	0.237557600005122	0.290532926311573
g85789.t1	0	0	0	0.0682443014161198	0.0390822295031325	0.0626356840936792
g85790.t1	3.79708095934607	3.21009081800413	3.92410568302023	0.714439842470162	1.19193022581196	0.4735666598081
g85791.t1	1.76004589594683	1.56616390720553	2.11169072710711	4.29407789938633	5.2111973482404	4.76757768296128
g85792.t1	0.41773641966655	0.620348052850164	0.913753784303006	0.32240237504942	0.310119045563413	0.292209268483443
g85793.t1	0.587456206707629	0.486249958975802	0.392473500199339	2.31240117803066	2.13450780708575	1.87944386199805
g85794.t1	6.78742246027809	6.85908439645616	6.87204497368992	6.23020416641507	6.0412371988218	6.29648791289043
g85795.t1	2.69720067472375	2.60850719112899	2.66131499315001	2.46627106778037	2.12111986819918	2.34715991580985
g85796.t1	7.59607962249143	7.60815474482399	7.59884659409754	5.13572352575478	5.88473908233081	6.46137440707787
g85797.t1	0	0	0	0.0357505798318032	0.0410438793820917	0.0372022692796233
g85798.t1	2.50587721390205	2.44982466719143	2.49229186537271	0.139354232001811	0.020234065800483	0.00671308689286728
g85800.t1	5.116557516286	5.18158208364314	5.1045357296077	2.20158117047554	1.62141706978169	1.71806609685309
g85801.t1	0.0223124124751871	0.0223124124751871	0.203392876338326	0.495574421390979	0.221917902738595	0.0811105234707355
g85803.t1	0.90403469705148	0.786762784936814	1.08513500036852	0.050462691042636	0.050462691042636	0.00708352669747829
g85804.t1	0.980301744588109	0.710054576486815	0.698356294588506	0.171410532850914	0.115339599944944	0.171409251774546
g85805.t1	3.94057807139884	3.7436347388649	3.74143883334846	0.286500320641412	0.5635974630076	0.26992243448745
g85806.t1	0.0283739508390846	0.0682415493341371	0.0257814935013524	0.0779675831721958	0.0326129266508274	0.0475970166884105
g85807.t1	2.27357884771899	2.01324391841338	1.17183578733523	0.77488191862223	0.120264340766773	0.242756141340533
g85808.t1	4.54809274139691	4.43006912019125	4.41227405447487	3.56973873011213	3.75800974670576	3.73130871147539
g85810.t1	0.0543942430129253	0.0490898299232902	0.172223786722809	0	0	0
g85811.t1	0.0691494515188064	0.0103645119173731	0.163020760382118	0.143484849614703	0.0384151100069834	0.0737571782587429
g85812.t1	0.0650979984733234	0.239126708726262	0.084760945472469	0	0	0
g85813.t1	2.40227058191236	2.39387990818831	1.80515788034479	0.396493813545007	0.595791979740064	0.648872193470982
g85815.t1	0	0	0	0.0094303057928069	0.0253888916020435	0.0309702303579039
g85816.t1	0	0	0.0247012265406865	0	0	0
g85817.t1	0.578668257879085	0.877929531128288	0.983205595368652	0.444517595468889	0.617177155926915	0.75354035802687
g85818.t1	2.31022406043561	2.27450112130403	1.56326455880158	4.16458823181243	4.18832400835917	4.27430125094985
g85819.t1	2.23438390137676	2.19501807182403	2.58662953313953	2.55671044689727	2.47823642542637	2.41878930438105
g85820.t1	0.00952633339464469	0.0350340435770504	0.0225794519644566	0	0	0
g85821.t1	4.61225830172905	4.52465215876103	4.49874283201684	4.53924568045209	4.13599446269685	4.28410113525346
g85822.t1	1.50354108168347	1.72781679456156	1.67144782544082	2.46148114986994	2.41897356790565	2.56609983825341
g85825.t1	0.401108337117659	0.647521745346485	0.725025629172744	0.0102842970978962	0	0.138572033835583
g85826.t1	2.56038749889828	2.35969348516778	2.29942168630952	2.14492183940647	2.18363450816486	2.25084488024446
g85827.t1	4.72330620428542	4.73497976497791	4.6787082412324	4.58757405854609	4.58067536040401	4.59736562127993
g85828.t1	0.0519219265293722	0.0175756196311827	0.00778824832761587	0	0	0
g85829.t1	2.73384824352085	2.7076928599408	3.12644595176552	5.98620279896381	5.86225927543251	5.88779448370992
g85830.t1	0.513083398347621	0.707845452321501	0.757795607187922	0.304780864798505	0.422093030941633	0.477065930474459
g85831.t1	3.9801692882806	3.78627882949734	3.8608341112674	0.154567655703135	0.0297793767568766	0.020485844419742
g85832.t1	0.132025321782327	0.127042875471752	0.0600058666685148	0.187782946562525	0.20064747334641	0.248509333728212
g85833.t1	2.82549726312264	2.93440062842341	2.88545293080149	3.92010528021091	3.86568547092903	3.93802009696296
g85834.t1	1.93642310866096	1.76163845634657	1.83309531783982	1.68068127280535	1.56968794223846	1.60486363919366
g85835.t1	1.03073439792157	1.14437469225723	1.12665838845304	0.312248102392887	0.312095882048226	0.421933664242323
g85836.t1	2.02166023067003	2.16038004425733	2.20725380232329	2.57182774510557	3.09206008214549	3.32812585383376
g85837.t1	4.01665971029816	4.21458653378748	4.15416880081066	3.35483704419476	2.69639517381188	3.27653343975114
g85838.t1	0	0	0	0.0270960027434872	0.0271398934848858	0.0151621195026676
g85839.t1	0.00440646786834915	0.0273777297631327	0	0.292231653685342	0.247525325128812	0.26157173364656
g85840.t1	6.73004124910975	6.39012105190932	6.67140479768564	6.63820907625946	6.91651750031397	7.21552426346664
g85841.t1	1.93731086699344	1.83346981042923	1.97218311809195	1.51132836789521	1.40889768774442	1.24491810412583
g85843.t1	2.34798108735196	4.28824906383441	4.029044491401	3.60106178119382	3.41938935583908	3.40071142508889
g85844.t1	0.159577521689693	0.129520423794182	0.181578386669006	0.432574637293591	0.528715331153029	0.474905313326359
g85845.t1	2.0130162507081	1.87618529731881	1.8378173284657	2.32050258523239	2.28572830507114	2.54137333838415
g85846.t1	4.87559121293478	4.8768227409467	4.76142815267563	4.80218499510795	4.77929276643165	4.80256046277183
g85847.t1	2.86805416368055	2.78462898316576	2.87712287400309	3.09149521923979	2.03586246250403	2.93539524940878
g85848.t1	3.59495239986072	3.53508609505884	3.52095962305656	3.55270856265613	3.69038323482547	3.77093029536226
g85849.t1	0.677590325274635	0.347699668356804	1.18411903368412	0.00957506137479523	1.15415141611282e-05	0.0331671262433646
g85850.t1	3.5566181245409	3.37993849190021	4.08484010017775	4.27221030910847	4.37342465631733	4.5194198087653
g85851.t1	5.28551977522239	5.22918831931834	4.97534027926089	4.8719050405781	4.96810047752857	4.93820814965076
g85852.t1	3.23312495364544	3.02340085663951	3.09879716132973	0.544879019624361	0.691438577623007	0.528649327308115
g85853.t1	0.0513066655765791	0.0781493556967276	0.050997544089006	0.0109931843286659	0.0211072792394932	0.0624906298459887
g85854.t1	0.0110962661875685	0	0.00216818327607171	2.96799819534973	2.9991624527964	2.93430437490929
g85855.t1	0.0641640835438168	0.0296550079566695	0.0522475467208927	0.87659277507918	0.938175115142576	0.876040275054725
g85856.t1	3.86981061829345	3.80347214975447	3.82791442221272	3.61566123798794	3.40914664172569	3.8069858540729
g85857.t1	3.99304208188848	3.4756356485911	3.11711435741484	5.32383912091118	5.25751087198848	5.48685036733307
g85862.t1	0.115049228398298	0.143190943886938	0.110683955102734	0.105106786276912	0.0468486338206943	0.0354887826964539
g85863.t1	2.71030964789973	2.4396632931183	2.70310557356566	1.07588513279516	1.06517660183377	1.4672424342889
g85864.t1	3.94316322035997	3.88478564471857	3.81252440924082	2.52293732207965	2.60919588043448	2.72597842379566
g85865.t1	0	1.44269431942324e-06	0	0.0010484582263225	0	0.00495147882724897
g85866.t1	0.0134765526897274	0.0135022795225963	0.0134765526897274	0.00966678016700464	0.00769497500702688	0
g85867.t1	1.9011627051728	1.80962023484189	1.75247029994594	0.00957219506858015	0.00708209106788823	0.0275645736224448
g85868.t1	0.811046791156491	0.609946867556019	0.487394763090141	1.5997443493646	1.46674300079645	1.29455487962965
g85871.t1	0.747119246153984	0.64962281621458	0.992082443831127	2.05622835971837	2.25505803733139	2.23061774394779
g85873.t1	2.30955369568365	2.14208989806657	2.27783898311773	3.20639191812534	3.24528557141091	3.4512814147097
g85874.t1	4.71246707662468	4.70568468972385	4.62638668472574	3.33793283058597	3.10086834850579	3.69219283038561
g85875.t1	0.019455692454009	0	0	1.44269431942324e-06	0	0
g85876.t1	3.77850339444283	3.44479890152035	3.69021179581423	1.8900516728692	2.58252975006076	2.06171952533906
g85877.t1	2.23265062719379	2.08587466340275	2.05138915639875	3.18100201987905	3.33151820427636	3.1967091684341
g85878.t1	3.88486914560381	3.72956506022745	3.70120747148663	3.95666948171295	4.02310184706014	4.00617780926785
g85879.t1	0.242317139607985	0.164792712986442	0.169447871392275	0.0191610247843541	0.00757729852271078	0.0204445955653124
g85880.t1	0.405000097630991	0.509630988863726	0.652458960117847	0.072559980642761	0.0522419811811385	0.00841947843653062
g85881.t1	1.82928779368323	1.71298748884796	1.85439906647581	0.0450067411991529	0.0100421931889977	0.0322616823523522
g85882.t1	3.89522402511239e-05	0.00650772462787378	0	0.138995285831923	0.052958367912173	0.0479403609844191
g85884.t1	0.052363026826125	0.239829380170506	0.0319202304289409	0.034860838976999	0.0346890220005761	0.0482180472065887
g85885.t1	0.292978413432532	0.853509478807661	0.343943296794614	0.218801002767506	0.122996005299915	0.377777881758232
g85887.t1	7.41785572930811	7.28080587682908	7.44859690613954	7.53777755299754	7.4071957849275	7.34095040396183
g85888.t1	0.627377109173358	0.546415930397163	0.713141502346177	0.318566742199399	0.497498938123116	0.778751062322651
g85890.t1	3.24980589393684	1.86074950549546	3.12660305220444	3.15218147165885	2.75375256323015	2.98082304176558
g85891.t1	5.15152090927668	5.15934553500733	5.12332873915602	4.30814415757538	4.48288022073129	4.31137334264233
g85892.t1	1.05646838560975	1.06444211403517	1.08616417083464	1.74366144898558	1.69732279567958	1.78601707672749
g85893.t1	0.282077973829382	0.269394672857014	0.246479840157423	2.1076938944783	2.0310602460471	2.43986432005092
g85894.t1	0.223588125988124	0.160081168069704	0.173410186794018	0.0750437776490863	0.233890513735186	0.133349144005273
g85895.t1	3.67909979719741	3.79509021414496	3.75236560564689	2.77828112993653	3.04070975951613	3.22073345059194
g85896.t1	2.81225546248443	2.74948170756165	2.88909656243235	2.3239700823489	2.2465214916933	2.280864584008
g85897.t1	3.53357119705219	1.27396936474641	3.79489897131755	2.56512944264515	2.64416870137835	2.59185364032222
g85898.t1	3.72249979625518	3.14402564296667	3.33245245018146	3.21865920763486	3.10358609543093	3.22027995503264
g85899.t1	4.48348083970408	3.99041569983636	4.37671705731489	3.92837240769995	5.40598630306602	5.49811986997785
g85900.t1	0.170530165220652	0.173530436112958	0.0375382565850782	0.370934256524835	0.328374636013886	0.327918406792825
g85901.t1	0.951708635977436	0.948118622712253	0.699695539506065	1.4130578460939	1.44939180671418	1.51986392124557
g85902.t1	4.99770623101843	4.7163586579847	4.94087016301812	4.93004344726206	4.89087977666942	4.93528288895549
g85903.t1	3.17356593333091	3.17144400056797	3.04844842340929	3.49237878273643	3.35294449870037	3.55473446444118
g85904.t1	0.0778144938069141	0.111203624005778	0.203984165855988	0.0658769479461345	0.478539061014924	0.113661831219374
g85905.t1	3.3744604294454	3.65955870207994	3.6335757051287	3.66078866108802	3.95843523032286	3.93289229625454
g85906.t1	1.20539126173585	1.16929264184837	1.37605584296856	2.4065559894549	2.37781979610596	2.26339864034895
g85907.t1	0.261287687856699	0.0001399346322463	0.0267419963380947	0.722869922539449	0.384733957371744	0.596875048714148
g85910.t1	2.22140723956983	2.35920740917452	2.26432744276216	1.25009994248158	0.447275550681645	0.945112487656906
g85911.t1	0.00135549635491156	0.00252106959325697	0.00236264151576291	0.0490730966543056	0.040705902486679	0.0876407060978203
g85917.t1	2.6962389168621	1.57714986995555	2.43057779724876	4.02142917889694	4.08237278547149	4.26293784723134
g85919.t1	3.2753487528696	2.89009721268811	2.89760947591815	3.13888784662048	3.20005261660781	3.60797365666376
g85920.t1	0	4.32807863051648e-06	1.44269431942324e-06	0	0	0
g85921.t1	0	4.32807863051648e-06	1.44269431942324e-06	0	0	0
g85922.t1	0	0.00013416440025461	6.20345530249157e-05	0	0	0.000281298107299084
g85923.t1	1.38902046653948	1.52926574561984	1.62450942486515	1.80969842757603	1.56909536593744	1.67186942954409
g85924.t1	4.45558722724124	4.48578977388942	4.39933292640923	3.91681301113231	3.72057408891157	3.97502205735824
g85925.t1	1.29841969390949e-05	5.62640094534726e-05	1.73122366173127e-05	0	0	0
g85926.t1	0.0288194804995386	0.0282904871257432	0.000238025045220381	0.191589179875277	0.122159816658102	0.134193334397795
g85927.t1	4.37137109095138	4.40116596633054	4.32988170916353	4.34080820406854	4.30981159312304	4.57283238380374
g85928.t1	1.83579070972525	1.55266479439615	1.92661698762857	4.0958998686635	4.03650887241133	4.03781233053334
g85929.t1	0.021927390892745	0.021927390892745	0.288438890162262	0.0351635813931053	0.0388041835008214	0.01315492856389
g85930.t1	0.178844645163575	0.114412337525746	0.119540777068449	0.603930843891411	0.430666372496763	1.15170947512755
g85931.t1	1.25442533580283	1.24883354509501	1.20692010984772	3.1400207965101	3.23626957656011	3.39853521064787
g85932.t1	0.0589010756332682	0.0763730171997579	0.121970248522043	1.0526482091695	0.73705244179358	1.1264984856773
g85933.t1	2.01966526845575	1.83483740060097	1.45285422159903	2.48984089743655	2.60748561336142	2.40724478292832
g85934.t1	2.33160662610322	1.84459254096517	2.07351966907484	1.3515734920814	1.0893049198134	1.51986844909251
g85935.t1	1.44933580795248	1.22127389919642	1.38451017968173	1.36368525228627	1.20211551545072	1.43993052517067
g85937.t1	0	0.00598485236996893	0.00598485236996893	0	0	0
g85938.t1	0	0	0	0	0	0
g85956.t1	0.0854980808990107	0.115423503773892	0.0589384696126469	0	0	0
g85957.t1	4.11212335641729	4.03779511459997	4.04469311970796	3.86918838202361	3.79039307216302	3.85746839909827
g85958.t1	1.64095912125895	1.66030618294104	1.84477530079399	1.73286786427514	1.67967060712248	1.82702268104679
g85959.t1	0.0240770817572082	0.017212141205376	0	0	1.00988299404894e-05	0
g85961.t1	0.00755146581452094	0.00168552550497718	0	0.0399974367527005	0.0364104918752336	0.0466963965088718
g85962.t1	0	0	0.0932843205611109	0	0.0294232011255632	0.0876637861881949
g85963.t1	0.228797761648017	0.123664872272358	0.0911080809029904	3.17095455795129	3.40467999929588	3.23613515309977
g85964.t1	0	0	0	0.00119838172030831	0	0
g85971.t1	0.20537249279817	0.292390696434971	0.419602530489543	1.71474446646133	2.15809138613276	2.1501138019173
g85973.t1	0.0167558818121777	0.0269048500733502	0.0386117667644474	0.161450455353354	0.184355204692279	0.215928290136232
g85974.t1	0.427016102482358	0.278490345616475	0.319575161357361	0.496863170350505	0.401881633107142	0.512896364191149
g85975.t1	1.06509661942877	1.50619924744782	1.07566337482903	1.10660962935748	1.05674651595479	1.15927201969852
g85976.t1	0.371062545912451	0.240344862238991	0.323578747516778	0.155065279752066	0.113740499396915	0.122741622016478
g85981.t1	0.568979641749242	0.61727120868722	0.529259247854722	1.08838315681167	1.05552955992713	1.14001425022269
g85982.t1	0.660622909420458	0.675548590139532	0.686853678113372	0.103024888696365	0.170735247888473	0.0996803205221673
g85983.t1	1.00264491942795	1.27678904602761	1.27035431338661	0.560439104374388	0.535030712128091	0.717970935816052
g85984.t1	2.05088474002509	2.06872549103803	2.29869203670085	2.72888113285966	2.3654965816068	2.73817118335429
g85985.t1	0	0	0.0179461308217577	0.0364133053528281	0.0252414611318438	0.0393138935776191
g85986.t1	3.14582416248599	3.1237954638183	3.07853298454724	0.444338421430704	0.0530028695261141	0.171427186740179
g85987.t1	0.743490840351735	0.497653238205655	0.681709219363023	0.672607279802932	0.585919171170981	0.546247987688731
g85988.t1	3.02664870118829	2.73467884240333	2.9388317105414	3.51098242058756	3.54744143848813	3.53845981894058
g85989.t1	7.29034374398713	7.27931968212181	7.16102482978051	7.35410137963269	7.28816244865869	7.37680714419403
g85990.t1	0.000151475026993616	0	0	0.000271201175575435	0.0370068264431309	0.0368451091158239
g85991.t1	0	0	0	0.0183407630820063	0.0183350651892865	0.0183350651892865
g85992.t1	0	0.073817491825806	0	0.0588193594903158	0.114606898872837	0.0585589449722673
g85993.t1	0.0215536369872926	0.012269734713734	0.0214043925990654	0.0218094485959545	0.0215408452161013	0.0215394239011901
g85994.t1	0.0272899614157503	0.123470204375074	0.050932090953203	0.0210162849193184	0	0
g85995.t1	1.7216955070322	1.2935011507879	1.28753967053664	0.655445257266117	0.6547453112231	0.679416591375691
g85996.t1	0	1.87549136249409e-05	0.101034143767066	0.0203350670216369	0.0327539645535657	0
g85997.t1	0.0128117837812791	0.0128289429589499	0.000999441396876654	0.0794620845351397	0.0794620845351397	0.0701488586782587
g85998.t1	0.0844684349872216	0.133151832048375	0.099129545828349	0.0562685980585097	0.0410158345194698	0.041014432262028
g85999.t1	0.105391119303145	0.490299022063125	0.0616227626977548	0.0894561168186156	0.105840304925575	0.100296830987412
g86000.t1	0	1.87549136249409e-05	0	0.026913346285411	0.00512112359451865	0.026913346285411
g86001.t1	0	1.87549136249409e-05	0	0	0	0
g86002.t1	3.30477867487998	3.81178090951577	3.4536645409373	3.28032611031738	3.32140357990362	3.5116801772722
g86003.t1	0.0560340898741379	0.0256695348963077	0.341015656909384	0.385239953732347	0.36025076695715	0.249240224118685
g86005.t1	0.630225589375169	0.177221304550538	0.566410899274192	4.70258003246228	4.73791336785945	4.90976787280283
g86006.t1	0.21097978701264	0.155031591873963	0.285943091110125	0.105674055504987	0.0864916655435119	0.0147352002596697
g86007.t1	0.710961781898999	0.0725983941585605	0.0802592471529025	0	5.33787290125879e-05	0
g86008.t1	3.83995585985088	3.77701733555429	3.79016241211992	2.87323620179569	3.48060016070614	2.98334242521517
g86010.t1	3.95811195769792	3.80902469929045	4.16305796670863	5.42808830900508	4.7614458121295	4.83008760517763
g86011.t1	0	0	0	0	5.19360866279441e-05	0
g86012.t1	0.178126927964229	0.513366430957303	0.702840140239663	0.0548845873220994	0.135910433783374	0.0406652277302125
g86013.t1	0.123316570347069	0.108339779993369	0.0475202415417943	0.0700031835464548	0.085896412458095	0.115805670591381
g86014.t1	0	0	0.143896217070441	0.654154123706589	0.413279947939949	0.684195753696717
g86015.t1	0.0344763349433589	0	0	0.0157230620773624	0.00861596416718361	0.0669598848139282
g86017.t1	0.0297822031959193	0.778131181935149	0.118206875912767	0.0247324266929561	0.0247324266929561	0.170462225158534
g86018.t1	0.877139565322429	1.69035585512484	1.66481639658592	0.358047362156089	0.504608189821205	1.22139331829727
g86019.t1	0	0.0492069573721776	0.0466125892979941	0.986490304051488	0.756466549074504	1.05078028395287
g86020.t1	0.0287035145955646	0.0149836569255428	0.0777461450950524	0	0	0.011186456772663
g86024.t1	0.147982620530383	0.239824493203257	0.179470284802584	0.106852136154805	0.0316662055042811	0.0496335555384111
g86026.t1	0	0	0	0.0499833834166555	0.0443101782959472	0.0616213803272877
g86027.t1	3.43129694600288	3.39539559581334	3.5325920053046	3.67573860154875	3.81850456702756	3.7926124886656
g86028.t1	1.57500100417523	1.63483021338989	1.2867333231002	1.52224963595291	1.57027250214358	1.56983859961547
g86029.t1	6.46967186730789	6.50253247196018	6.38992971129546	6.89526528093559	7.02510339753112	6.99172155339875
g86030.t1	0.857024718685338	0.679214788124941	0.740245437032326	0.773106810844924	1.33176539918452	0.900934413863041
g86031.t1	3.76424104497791	3.94140054940048	3.64766759847376	6.36534527518418	6.33728310760852	6.42506411750128
g86032.t1	0.0216374913452299	0.00203852988659966	0.0209736293559914	0.0057765125526602	0.0795835983861867	0.0148751408862246
g86033.t1	0.269661569648062	0.128451785183679	0.131278655748729	1.86586379714908	1.94679223418806	0.972640458742687
g86034.t1	0.0674459775645077	0.102526452140095	0.0935980345795164	0.166088105757679	0.213681979265233	0.108675660021565
g86035.t1	5.88847720844911	5.67154570880348	5.85768528696287	4.54453212345688	4.55693479134754	4.64273512651983
g86036.t1	4.0697533714291	4.39189149007391	4.11401297146943	1.30813308779064	2.01660328788119	1.48833504646373
g86037.t1	0.0138452601297188	0.0610102428648843	0.0623566143893895	0.184634496845953	0.0926702172462259	0.0766452848638248
g86038.t1	0.0138624070198665	0.0640095223329632	0.0670315008318881	0.196143695896145	0.0948386999264068	0.0819204066482997
g86040.t1	1.48678438258109	1.42801800611087	1.46602929892959	2.21174955559524	2.27723881501643	2.6337961974163
g86041.t1	1.95255834087664	1.91165247040686	2.61256245871284	3.01073831144968	3.35779140175593	3.45140143609547
g86042.t1	0.134333984783544	0.301653195558102	0.304986410352023	4.83235829572459	4.88235898164126	4.62483404903531
g86043.t1	4.96116465800245	5.07238860789028	5.23977493536589	4.96367752038915	5.30268103204872	5.29865622629427
g86044.t1	4.77516687976712	4.57392888311617	4.53458109828673	3.81966144000529	3.70378267261033	3.87151072595632
g86046.t1	1.15075787106345	1.13254723174956	1.08910352520231	0.514164688039932	0.454155884867659	0.528187215822745
g86047.t1	1.68186570890148	1.68550559303112	1.83997369198104	0.836791854939195	0.907249878112579	1.03276947788115
g86048.t1	1.26453943348298	1.18683393634234	0.118153706885166	0.0126559119037988	0.0734871070481253	0.0397462336778928
g86049.t1	0.0248373677081184	0.0243721656708495	0.0185757815489892	0.00475161744929616	0	0
g86050.t1	0.286190380883316	0.313229595977209	0.339649365267862	0.499982083819184	0.402073800569912	0.712917077200923
g86052.t1	0.0137280842590112	0	0	0.543457279062559	0.49186540727483	0.889733632522976
g86053.t1	0.249368880773665	0.240438899527304	0.210521032699097	0.43309832677662	0.625422934669729	0.599312080043186
g86054.t1	0	0.0405277666187581	0.00448988658375102	0.0798443407567864	0.0297737238621792	0.0957718743530607
g86056.t1	1.96988724029906	1.47630028253156	1.82881109507103	0.00650772462787378	0.0747547695153664	0.00647325536878001
g86057.t1	2.12450912231605	2.1413359976252	2.0257836192136	1.32564200119593	1.96369421066084	1.35150904178358
g86058.t1	1.38102582429812	0.0478845382063466	0.0937602736873398	0.189533618984243	0.111144853363788	0.43345625000552
g86059.t1	1.49658046013086	2.33956100746793	1.87431854515821	4.62413348068094	4.9867662404831	5.03755767186992
g86061.t1	1.62340664269795	2.29795732391806	3.3119186587417	2.8839701095048	2.55737381707786	2.53751202026246
g86062.t1	4.97796295803686	5.12588228956318	5.11442720540391	0.609560194649554	0.661792460531122	0.476038407154875
g86063.t1	0.507789566976446	0.530350462067145	0.620404361348094	0.00702322902464654	0.0212281221986823	0.0478761646033346
g86064.t1	2.9231853187221	2.66956313965249	3.20779135978399	3.53869347467549	3.52911541482939	3.56153913364441
g86065.t1	0.952493856913808	1.11268945843443	1.08043322666	0.259383378185655	0.162474312807487	0.151370477259522
g86066.t1	3.05411096892456	2.23960364609392	2.04642505302859	0	0	0
g86067.t1	0.105210064658482	0.135144757461297	0.0267349153238825	0.111528155118158	0.106208934895422	0.156194663991968
g86068.t1	4.07740828402615	3.94643546101271	3.578613919242	0.274157872950358	0.874702553318039	0.267487857250079
g86069.t1	3.68488066216998	3.66329223958974	3.39700775481402	0.0105965368209291	0.1870582581118	0.373857536557337
g86070.t1	0.130700283699527	0.119054657133592	0.422089800710366	1.16470905778733	1.08031792493929	1.40183631716328
g86071.t1	3.36317878829662	3.23947044947516	3.31741999455573	3.17490475578278	3.11291243513779	2.96939236982185
g86072.t1	1.46984170516977	1.17687931575483	0.688759558793428	2.9644474297752	3.08217868284268	3.19250792522593
g86073.t1	0	0	0	0	0	0
g86074.t1	0.103762151507351	0.173967854403402	0.213158124625111	0.603987796801219	0.684228974323185	0.791759903977363
g86075.t1	0.00639426021037192	0.00639426021037192	0.00639426021037192	0.0294839833485896	0.0294839833485896	0.0257389785986104
g86076.t1	1.30305359275046	1.27830716104875	1.17904472645092	2.28021013475851	2.28921388434755	2.70120924616553
g86077.t1	2.41544960035508	1.86165925384131	2.28138460600112	1.25095551177661	1.19216133333772	1.24400412747795
g86078.t1	0.197769795489928	0.0441338861657069	0.0278504545054556	0.686068382305969	1.03826198011202	0.572429872503403
g86079.t1	1.65346639160084	1.6348766686199	1.93257751536437	3.25034632690478	3.8963598224244	3.2765517520154
g86081.t1	0.0605371940804307	0.0730908197029617	0.222898512418864	2.04309283379207	1.66346986764228	1.85830253104408
g86083.t1	0.0126144385678104	0.0191140432163684	0.0337887609588425	0.00137423365558835	0.000542351379703189	0
g86085.t1	0.996890529029032	1.93653316609547	2.12227248521641	0.43964866704993	0.627416333779998	0.327225167910831
g86086.t1	0.0581141923548555	0.00685811535543287	0.0120680233090903	0.185387046976687	0.347794897847535	0.161529140199648
g86087.t1	3.26601364872163	3.60439067442707	2.36741887509898	1.3421672820467	1.36648896266847	1.46335722348552
g86088.t1	1.72878080639948	2.11106804721145	1.22271740331371	0.46909201515671	0.878391060423935	0.169324715437155
g86090.t1	6.75624203762461	6.69850522426712	6.8420386624745	7.31652557663291	7.43084134949309	7.4639756823086
g86092.t1	4.38950754716617	4.20608655698419	4.44850541088351	4.18750188794053	3.68683844242105	4.06560341570826
g86093.t1	0.185984492699751	0.175817102406173	0.326184109222935	0.67121364835505	0.94942810426403	0.637279151105675
g86094.t1	4.34045908344531	4.46333642650028	4.30032158724384	3.02913268327279	2.52631750484519	2.1452643125165
g86095.t1	2.77022393846084	2.70939387075737	2.49189285004531	3.03222535401631	2.77345943298885	2.93395478852853
g86096.t1	0	0	0	0	0	0.00108305733856158
g86097.t1	0.915407698767541	0.421855051211122	1.19734834347101	0.047066486799548	0.117262834259006	0.12350728599975
g86100.t1	0	0	0	0	0	0
g86101.t1	0	0	0	0	0	0
g86102.t1	0.0491720990062868	0.0491720990062868	0.0361474074775685	0.00252827045615012	0.0128675503625275	0.0172549081265144
g86105.t1	3.6019535404851	3.36423665147431	2.99128963568406	2.58125410002143	2.50264044487379	2.76678637770141
g86106.t1	0	0	0	0	0	0
g86107.t1	2.33438692631148	2.11356282322147	2.06832101358868	2.22075496100375	2.32378653128996	2.41295436746065
g86108.t1	0.3554098778918	0.238951904239844	0.131007284526325	0.432927347030082	0.548670396336042	0.61586071448364
g86109.t1	1.03975395285949	1.40167415086026	1.51960732003129	1.47578426480843	1.15662895657782	1.70655840053823
g86110.t1	0.00794177743029698	0.00545029254568027	0.0352142669377988	0.00556383122528939	0.00246490162914927	0.00623625691616711
g86111.t1	0.0609742855390219	0.0588733757643869	0.104854595005687	0.000879775670634783	0.0112107929487068	0.00948476999332039
g86112.t1	0	0	0	0.00452152690373091	0.030581863002008	0.175096599290168
g86113.t1	2.73222707957314	2.56446426427997	2.40881319932526	3.9941316408082	4.01544279646977	4.00058642650113
g86114.t1	3.28374594239276	3.06833305324543	3.06842971084829	1.80338493882656	1.78112004885717	1.9507401303437
g86115.t1	1.1966781699766	1.15716468443334	1.26728708776724	0.550891801647351	0.541404811802725	0.906094008067554
g86119.t1	0	0	0	0	0	0
g86120.t1	3.75261919255497	3.89796575421408	3.87055627703785	2.84519596208701	3.18860712220125	3.36512489271117
g86121.t1	0.0239820178355301	0.023980598923582	0.0369941709582759	0.127510463845029	0.0272418281195143	0.0352311617236571
g86122.t1	1.44269431942324e-06	0	0	0	0	0
g86123.t1	1.88889907589614	2.05655821162068	1.91464717951571	2.07746895787667	1.99927775037399	2.13886196829766
g86124.t1	3.45408361567054	2.61322634445843	2.74782454628473	1.29001029214049	2.25027673704553	1.72979115162782
g86126.t1	0	0	0	0	0	0
g86127.t1	0	0	0.0200035858335377	0.225529137735935	0	0
g86129.t1	0.0580615334350172	0.0580601476480123	0.0214669349839155	0.0770706857276264	0.0770706857276264	0.0709360743967231
g86130.t1	1.14837318236248	1.58303810533698	1.47301328463592	0.772291926153813	0.626690505868378	0.486981008882485
g86131.t1	2.76687180192419	2.69309371026914	2.61176916871414	2.65097198904836	2.26566342459394	2.64002461733659
g86132.t1	2.98183019090095	3.6712755934771	3.27858534858224	4.1743227596073	4.10233714219731	3.98739218023928
g86133.t1	2.32344501231164	2.63138906717537	3.06937410350701	1.36312957625683	1.83343094869188	0.70442846671564
g86134.t1	0.85082502103607	0.717267338754315	0.639234015825989	0.118452757179961	0.115175773642555	0.0762786008357493
g86135.t1	0.203222459799448	0.523940268906794	0.527684926830473	0.0991403209439298	0.162769471754969	0.07949758402178
g86136.t1	3.13695847554049	2.98417279520066	2.94369763992369	3.09300114184613	3.29770998910011	2.97079219127823
g86137.t1	1.03389093151011	1.19074695635833	1.05148974009092	1.26372312829641	1.33497494164992	1.20545132069563
g86139.t1	0	0	0	0.292232831844242	0.400408955625849	0.55979818511499
g86145.t1	0	0	0.0447578075360577	0.415150746394663	0.0652745052935562	0.780663694492233
g86146.t1	0.252158877158612	0.0826971400469047	0.571606918257514	2.65270331310816	2.01902897421153	2.50567400117437
g86147.t1	3.77510681497674	3.46561707577705	3.35405489927679	4.01171522879229	3.57544775853811	3.73307325888419
g86148.t1	5.85765719812754	5.83939103650118	5.85162057962938	5.2403892864621	5.45804320929317	5.47865916566964
g86149.t1	4.03483777866598	3.84619531876911	4.124726227506	4.15187188338147	4.7808396725149	4.96003094790788
g86150.t1	0.0293086974240558	0	0.0369196419622172	0	0	4.32802020268477e-05
g86151.t1	0.15313084007554	0.155016043357212	0.188994592675664	0.0492892197764922	0.00164517664676101	0.0124428120888489
g86152.t1	0.0143767189819402	0.107857903164263	0.0934154937724483	0	0.019346088804812	0.0474253138935937
g86154.t1	0.0520805711879404	0.0296493545746374	0.0255476460304166	0.0430644786649374	0.0263609884017534	0.0117088785948948
g86155.t1	0	0.115114500489326	0.156971250099671	0.0263057409802789	0.219496294522263	0.0263057409802789
g86157.t1	0	0	0	0.913057517131661	0.883339287347147	1.21253883494386
g86158.t1	4.10997169465196	3.83402206020137	4.07368692348168	2.49739469958863	2.60848424492667	2.99310477874343
g86159.t1	3.84284722384775	3.85601251323058	3.91197079542667	1.14483735020454	1.1328202871987	0.975780573806341
g86160.t1	0.382614136245124	0.661115659631335	0.475557054769196	0.753913407668171	0.406202487876601	0.409718950725201
g86165.t1	0	0	0	0.144868667242602	0.0784035254843485	0.0988614889260168
g86166.t1	2.41255934674146	2.23983396168727	2.32426538629615	3.22920981942298	3.31737426198882	3.29486920185289
g86167.t1	1.69590208328685	1.58956072855085	1.68988640800469	2.17370663443136	1.96357288971613	1.8114377371832
g86168.t1	0	0.0100909037490512	0.0801732730628591	0.00835206475763742	0.034304472165808	0.00835206475763742
g86170.t1	2.61522276350508	2.59554734170653	2.40732501196777	3.19348459485822	3.30165085457528	3.2065300792511
g86171.t1	4.32236516527193	4.83978372312622	4.62202375620173	2.81350786117785	2.90019076811167	3.21068575848938
g86175.t1	0.0128847088769369	0.0236102151826453	0.0128847088769369	6.20345530249157e-05	2.88536122824869e-05	0
g86176.t1	0	0	0.0928988457193749	0	0.197599971426721	0.263087303682172
g86177.t1	0	0.0172591847489016	0.139618799373305	0.0698519956857268	0.085628604377451	0.0644524615304144
g86178.t1	3.11657518982497	2.82334441152555	2.47157221448121	1.37386087660726	1.00730244349077	1.93371916633691
g86179.t1	1.1619018674651	1.7497526397738	1.51830449076278	0.860166663333105	0.928570438658322	0.842989287519375
g86181.t1	0.0248742370635251	0.0204716208100573	0.037342859262787	0.26093977593151	0.385097453059171	0.337276077540735
g86182.t1	1.76105501958509	2.2141192086802	1.90253053728361	0.163928900416048	0.0216872331527312	0.227965285996981
g86183.t1	1.9266663210189	2.04134252335359	2.01176039488285	1.86668923356688	1.90644155903808	2.0979218863367
g86187.t1	2.37957882276885	2.35443241295656	2.24921078926179	0.599366358852471	0.32964029003823	0.552671187595587
g86188.t1	1.60122821820595	1.55060963435008	1.55704143467202	0.945860115278247	1.16472965028641	1.41928376811461
g86189.t1	0	0	0	0	0.0327652469901714	0.0333222075965903
g86190.t1	0.392647143964263	0.311074079504412	0.134456221177677	0.064137864504641	0.025018869282653	0.0584841363666953
g86191.t1	0.0392310603933206	0.0613835928978211	0.0322927194293854	0.0451843249200627	0.0257177206774021	0.0760952238663086
g86192.t1	3.64029376284931	3.80718457093614	3.55198892260571	3.43440685286605	3.6213680689974	3.3537306326621
g86193.t1	0.913224529330569	0.976912012256654	0.627576022955021	0.798856788106062	0.946706160091593	0.890999149790775
g86194.t1	0.0536285281350386	0.109406029493132	0.0954559320769055	0.0379135139080246	0.0855810190604094	0.0371052542025868
g86195.t1	0.0104275347182863	0.0584065529745667	0.0104275347182863	0.486956303384734	0.13813685899128	0.261853317063906
g86196.t1	0	0	0	0	0	0
g86197.t1	0.23250235859696	0.167091974576927	0.815256525226238	0.0278943223007105	0.0609009851377028	0.0528359813953556
g86198.t1	1.66109878115793	1.75585068712154	1.74729544236954	3.37634970711565	4.14016840740457	3.85102458917079
g86201.t1	0.377626868978188	0.513214813250376	0.512878164978774	0.0590409518471774	0.0618052239733559	0.0581197352872403
g86202.t1	0.166139537269117	0.125256984476993	0.0547151387291835	0.408258604275356	0.347055570598323	0.252840702155507
g86203.t1	1.01254579042626	1.16844820852553	1.05701349838621	0.0420152973083735	0.0415135498061641	0.0397476371685279
g86204.t1	0	0	0	1.59885015140287	1.42060043229015	1.72951187629464
g86205.t1	1.40456147678989	0.88242706908398	1.27206321358565	0.268754158531861	0.219201363186173	0.374532069709235
g87986.t1	0.0331854549083278	0.0388968714558213	0.0969000605695282	0.00591445124559786	0.0309970591508304	0.00591445124559786
g87987.t1	3.72912386791575	4.06884301243567	4.029789357595	4.48311253788556	4.46254467555224	4.47648564082312
g87988.t1	2.38825953441507	2.45666082126299	2.07341615356024	3.82319968660667	3.65761759867662	3.59091502647079
g87989.t1	0	0	0	0.0589163103344592	0	0.272323047300682
g88000.t1	0.407137350617304	0.381663241413086	1.0456673259453	0.302860636298873	0.357111669124655	0.525224989092336
g88002.t1	2.29801335711338	2.26328895893787	2.42975761584171	2.07537140997339	2.10444435465737	1.93941654201262
g88003.t1	0.661524332113875	0.811569672972245	0.570898102679084	1.49292170543616	1.71519798647137	1.50857468948891
g88004.t1	1.30701926637393	1.51948604749799	1.15739754755221	1.96723096308068	2.05714350440955	2.05827458235296
g88005.t1	1.81480838339208	2.28153297973041	1.98899473065019	1.91093715710507	1.98080878719497	2.23434036494213
g88007.t1	0.557362052636268	0.790168982061756	0.584674894844001	1.36028448360826	0.780042955229588	0.990494576334739
g88009.t1	0.512032659629435	0.0427465830454483	0.567843301295887	0.0208925803109565	0	0
g88010.t1	0.280430198238628	0.210759154368862	0.161147285089147	0.0185430236953574	0.02603230592846	0.02603230592846
g88011.t1	0.0205000678891971	0.0205000678891971	0.0205000678891971	0.030505589494032	0.030505589494032	0.0290740071166238
g88017.t1	0.0194912762638492	0.0234796357920853	0.0194926995979876	0.0789171943625267	0.114844068313277	0.0918094917154484
g88019.t1	0	0	0	0.152419683620132	0.0681314617497205	0.190985204475755
g88020.t1	0	0.00974416336266064	0	0.974049802850157	0.723628455678023	0.181980307563343
g88021.t1	0.055660740806979	0.0295956463403966	0.0295956463403966	0.405797446575886	0.186904911973617	0.0740107524079627
g88031.t1	0.195620991476501	0.328549275009742	0.370308263807915	0.0266173654106776	0.103133688872861	0.0266839309955639
g88032.t1	0.139612251261557	0.169905765380193	0.0809536753619318	0.130635712979094	0.0874329686672815	0.112928277346951
g88033.t1	0.769612653254113	0.89546161928298	0.950080906109212	0.635356928018843	0.984703084565983	0.928120897626465
g88034.t1	2.37424938298313	2.24256622851358	3.29614387163345	1.32352513963445	1.51258644071479	1.70980100359244
g88036.t1	0.00746678869463446	0.0832610317225625	0.00622476509245296	0.263684674277728	0.0267519096996035	0.0368001062876263
g88037.t1	3.69179454117661	3.50172523538343	3.50025061387113	3.43661640856402	3.4753791004597	2.86262258031887
g88038.t1	2.80682638667066	3.08857718971849	3.06788252963019	3.07331605864863	3.11450778913649	3.04563500277797
g88039.t1	0.25608071591956	0.439235884854423	0.376455983663788	0.301880252839032	0.141383087070789	0.202497964847191
g88040.t1	0.441311365784325	0.0826126735229302	0.459405387579907	3.55916995474727	3.58634454151354	3.72895229295238
g88042.t1	3.62697674706491	2.61499223139168	2.93202809029956	0.0849078585967353	0.0257418129644386	0.462696282096733
g88043.t1	0.0128904283363906	0.0128961477731704	0.027471154717564	0.0412079309061617	0.019553901637567	0.0191467881071361
g88044.t1	1.93795825446207	1.72079283989065	1.63176458049415	0.730951174971213	0.660666716254873	0.655998377491386
g88045.t1	4.14477520344412	4.57538518978846	3.49382189668638	4.39301249692262	5.1726252818281	5.21675741910689
g88046.t1	1.08415817301302	1.13697618792503	1.0642420478715	0.598536717656244	0.554901176692185	0.599714837297076
g88047.t1	0.039941305782279	0.0602521833929419	0.0771527422014635	0.0262844914086609	0	0
g88049.t1	0	0	0	0.278359501870149	0.281797937252863	0.278359501870149
g88050.t1	1.64730852229272	1.33585365786156	1.5268881099191	0.60481241278492	0.553156004638993	0.593093656032282
g88051.t1	0.16056269619451	0.205008327081005	0.157541774467443	0.629945003076674	1.13579094674454	0.508941744894611
g88053.t1	0.0385654143719264	0.0160013114255389	0.0830771782183525	0.304571785585499	0.428466170252583	0.275110774736627
g88054.t1	1.86195853926114	1.97232283559975	1.96063921915367	0.0175257358571982	0.102599011566353	0.0128661204771152
g88055.t1	0.108713123862251	0.070510234409289	0.165657294854484	0.0240345165965891	0	0.325402534067385
g88056.t1	0	0	0	0	0	0
g88057.t1	0	0	0	0	0	0
g88058.t1	6.80213353001717	6.7809436983383	6.5926959815991	6.25955794667209	6.23712489302698	6.18292242715273
g88059.t1	0.713255021770327	0.958212390656743	0.869171006093532	1.80890889789245	1.95082185913185	2.07089349605381
g88060.t1	2.40088708510662	2.56782359229239	2.56034543050938	3.34613144589903	3.37510242186126	3.22092625909539
g88061.t1	0.0996830132804032	0.102369227529522	0.179556910047228	0.195050208695292	0.169485072686187	0.203614638307685
g88062.t1	0.0267774008878406	0.0443983162833768	0.0173946045679233	0.0804489178977851	0.0599726522071332	0.0470176123909479
[truncated: 11,792 more rows]
