# Supplementary material for: Equilibrated evolution of the mixed auto-/allopolyploid haplotype-resolved genome of the invasive hexaploid Prussian carp
Source: Nat Commun. 2022 Jul 14;13:4092. doi: 10.1038/s41467-022-31515-w (PMC9283417; doi:10.1038/s41467-022-31515-w)
Supplement: Supplementary file 7 — Supplementary Data 12 [file 41467_2022_31515_MOESM7_ESM.txt]

		Aa	Ab	Ac	Ba	Bb	Bc
g77246.t1	6.37813845105394	6.42738420391304	6.33335533647961	8.49157936706918	8.41025879557781	8.67241562849939
g77247.t1	0.31656400527885	0.324359006635161	0.295650153377801	0.870873642213681	0.853164511250887	0.699811010037841
g77248.t1	0.2704189046559	0.285616461663403	0.292886561631555	3.21035737918414	3.12235399874622	3.2498222736682
g77249.t1	0.821322451389744	0.957802446551253	1.08507651818111	0.558452796612775	0.557463027637939	0.413160775590814
g77251.t1	0.822905503751403	0.824762151584936	0.768269030989811	0.905755998916446	0.915859688751698	0.936712933641261
g77252.t1	0.0478217349990634	0.0478217349990634	0.143214458548665	0.0944914752112301	0.127061370545807	0.0523672006327466
g77253.t1	0.0939251980790757	0.147649257472003	0.089060123354868	0.0485584538674048	0.173543228003871	0.188719940799564
g77257.t1	0	0	0	0	0	0
g77258.t1	0.0258112531878286	0.0374272066769483	0.023293681696278	0.322036581475393	0.422220080968116	0.135853974108196
g77260.t1	0	0	0.0309419889842388	0.0124685573623194	0	0.0124685573623194
g77261.t1	0.893291530567535	0.168862786949317	0.608705175673392	1.86617170929395	2.36973643151503	2.07009010939264
g77262.t1	0.135352305082813	0.0929096674708994	0.160687892998198	0.0996735886045889	0.698285165205815	0.438931541934545
g77263.t1	0	0	0	0.0197986838360457	0.060752989958588	0.0477449718105504
g77264.t1	0.235246694137056	0.180691475216811	0.239242825872726	0.207466850216432	0.424947879176417	0.318297171373768
g77265.t1	1.21971002010037	1.20558018877525	1.2372798012821	1.11555867190197	1.13695716350336	0.902040382467669
g77267.t1	0.0931328479954171	0.103434525660183	0.0691205725207631	0.0046696519002715	0.00466533779500697	0.00465814759089806
g77268.t1	0.789324447173634	1.18093966176564	0.809825173110884	1.74350893616331	2.06216662269231	1.75212600053308
g77269.t1	2.32192607511289	2.53728165249474	1.97578974327034	0.642299547950419	0.470360893720968	0.591889056789053
g77271.t1	0.0595587912566416	0.0105363857993627	0.0672738671325541	1.44269431942324e-06	0	1.44269431942324e-06
g77272.t1	3.22411839749765	3.63203759855447	3.40682874420762	3.13326249449412	3.13735154093764	3.29562047495455
g77273.t1	6.31786910250862	6.29161449754248	6.28940753097245	1.52361514661536	1.924859998957	2.99138016589917
g77274.t1	0.866148360932742	0.709983139589459	2.11436102759294	0.140211935006573	0.122712471067489	0.109914127112912
g77275.t1	2.62118846337688	2.26718339586956	2.63133504853923	2.27214684333659	1.98947256932	2.17585286269075
g77276.t1	0	0.000920145940733649	0.000920145940733649	0.0140281497853129	0	0
g77277.t1	1.25351191834341	1.08501939375586	0.997892848519713	0.0425000606904487	0.0469477889349306	0.110557015229601
g77278.t1	0	0.0402051023564145	0	0	0	0.0328766563142074
g77279.t1	2.43203846022583	2.32460066305922	2.28756774269866	1.4506554270909	1.41325394753972	1.39776354043474
g77280.t1	1.03747289280068	0.958156698567165	1.08160891448342	1.77334485607168	1.90459931622324	1.96170407250206
g77281.t1	1.66243521858347	1.6207811024988	1.67975707036494	1.85465079722333	1.88700034619546	1.62493701759141
g77283.t1	1.03888493470477	0.414418089482202	0.479566874864473	0.373586966829926	0.159053026035713	0.16579876933736
g77284.t1	3.01034427958217	3.21849771467385	3.25129993070394	0.00435900334281453	0.0111191722671343	0.00435900334281453
g77287.t1	0.00293866024134823	0.00647325536878001	0.00354179332754074	0.197107997796612	0.190842386720351	0.170422485148599
g77296.t1	0.1092629276067	0.0539398659691606	0.055889758196283	0	0	0
g77297.t1	0.0193019603092393	0.00760600098931558	0.00880381965887729	0.0162438440019737	0.0222072876283572	0.0124485333004354
g77298.t1	0	0	0	0	0	0
g77299.t1	1.21236015625004	1.15685802399165	1.20756430445402	1.31478351971926	1.31974335536037	1.33208805020033
g77301.t1	0.721094375157407	0.597313770338883	0.680919317718259	0.809545330459125	0.976653245565099	0.888239422959276
g77303.t1	0.0327581954776326	0.0270351198269517	0.0269175943726786	0	0	0
g77304.t1	0.210934915309978	0.740707416531359	0.788712434673577	0	0	0
g77306.t1	0	0	0	0.0330909892962823	0.00135549635491156	0.00134540693836409
g77307.t1	1.42100187820671	1.23738138146825	1.40236091220844	1.94265449861194	1.95999414497022	2.22280857882791
g77308.t1	2.56506459637057	2.07717633257393	2.02580310476328	2.84438223809799	3.01719164827304	3.10652487634787
g77309.t1	1.26855835581945	1.24546706419529	0.902282779048643	1.20450510153817	1.12330332526829	1.21218892767898
g77310.t1	0.0317254819874857	0	0	0	0	0
g77312.t1	0	0	0	0	0	0
g77314.t1	1.96085084444958	1.92991973641378	1.84338735322176	1.7828115405999	1.76851930879052	1.55905955177194
g77315.t1	0.0251975125960278	0.00518725089679662	0.00402383058192337	0.222621585546954	0.25654091131577	0.313598789934861
g77316.t1	1.32868598420807	1.64633918060745	2.20269761330878	2.34772290946713	2.23689422102417	2.55796461178215
g77317.t1	0.339209232764951	0.397076777754455	0.259559340121957	0.648818825514736	0.633167060217307	0.773235123790199
g77318.t1	0.383117557826019	0.410107692630448	0.422465535769404	3.18780622051183	3.0391389204379	3.1082133029046
g77320.t1	0.579869464186694	1.26603389462621	1.15237619826767	0.521775421150218	0.626901659500206	0.411354651564566
g77321.t1	0.158220676101197	0.0401307390554874	0.0506117455446251	0.636163812510211	0.691623493115934	0.961525540251268
g77322.t1	0.0231772707509688	0.167558323816739	0.149695100266799	0.158921226215853	0.328342463366619	0.353288282091342
g77323.t1	0	0	0	0	0	0
g77324.t1	0	0	0	0	0	0
g77325.t1	0.360757557511937	0.780555357352104	0.755749014721751	0.301303176453738	0.0079518208209153	0.111936720107827
g77326.t1	1.07362420535137	1.122000740183	1.08642304729011	0.327337856271843	0.151035297612406	0.0304731014049409
g77330.t1	0.371662565658663	0.194326640663057	0.194326640663057	0.0636727423516427	0.0305649136820518	0.0305649136820518
g77331.t1	0.391419099844354	0.336237677990501	0.377251489329486	0.280905254584523	0.162842929880943	0.217212100680686
g77332.t1	0.0666844054548496	0.0897489735666724	0.0947441333820989	2.2173662921583	2.32222497097928	2.57757481232361
g77333.t1	0.00203276724328829	0.0133436234109003	0	7.98121597499857	7.92806334455468	7.90035671606356
g77334.t1	0	0	0.00745817718368463	0	0	0
g77335.t1	0.409856868362047	0.318349238333551	0.33568333050012	0.0252372081062435	0.0317170140675678	0.0283272683402616
g77338.t1	0.919000584842872	0.796073570996741	2.07436431114304	2.62729165187339	3.03911821007602	2.45864526672949
g77339.t1	0.363119481271942	0.570766010873823	0.3575058376381	0.593902536161969	0.606416643165104	0.608303974435308
g77340.t1	0.25368678273227	0.305847981520114	0.30775141958184	0.271858300205404	0.413556173257641	0.298149177241539
g77341.t1	0.240807661946629	0.135362813029012	0.047626329757519	0.563562321322141	0.340448330071933	0.323413882511101
g77342.t1	1.23122840136979	1.34879782675337	1.11676995867595	0.758256266391552	0.466601019488065	0.713482033825084
g77343.t1	0.133810748557338	0.0856163683029749	0.111200952664898	0.565486045064227	0.651859489048779	0.131474907009343
g77344.t1	0	0	0	0	0	0
g77345.t1	0.372266794284265	0.375487674843862	0.237620005575761	0.483398415344573	0.484867159051012	0.626899791019525
g77346.t1	0.285485078967099	0.309324059052775	0.236726492052158	0.890192179993504	0.908709936749072	0.885379909553916
g77349.t1	0	0	0	0	0	0
g77350.t1	0	0	0	0	0	0
g77351.t1	1.11299764749837	1.26581432387141	1.17494069843182	0.873786430508367	0.795477714946894	0.805213198073775
g77362.t1	1.24471416885243	1.1457302715388	1.39219046002872	0.102050694391566	0.134557419817758	0.203281356026708
g77365.t1	0	0.00800060200940104	0	0	0	0
g77367.t1	0.177100086453826	0.369609419939034	0.182718990305252	0.106057472889456	0.156406972379544	0.158175425930204
g77368.t1	6.59725671725071	5.95764666788544	6.24779948756115	4.83029574218797	4.96432922220707	5.04689869229396
g77369.t1	1.52029802682128	1.28494877144449	1.04806804746818	1.13665339479054	0.964850316348054	0.970189567374626
g77370.t1	0.405864961356822	0.407408227884573	0.305266652557091	0.473680945602844	0.385437663911503	0.438260909637924
g77372.t1	0.944614103775225	0.129421509021379	0.49378053120364	0.000591383741380126	0.00184402795263873	0.00857724281921341
g77373.t1	0	0	0	0	0	0
g77374.t1	2.05002971879534	1.91299775577662	2.08383627373743	0.877355553213219	0.854627660572439	0.782469794289657
g77375.t1	0.902418626838892	0.394944307150208	0.684527027884353	0.396140852314714	0.224921926222628	0.291044759098148
g77376.t1	0.244862709634662	0.088247453957271	0.12806767351467	0.0725901627769924	0.101472585451359	0.116326160090457
g77377.t1	0.0959946125759709	0.0300379730051553	0.0778527676712156	0.0611374692839202	0.0639971015168654	0.102304720168187
g77378.t1	3.13833938891564	2.86487114450738	2.71555252926805	2.337224118211	2.56980992732687	2.27621733045753
g77379.t1	0.422044576713188	0.351976523814981	0.395943507159929	0.400474537045268	0.281896430889872	0.298390864377767
g77380.t1	1.59578482019177	1.21091684159102	1.2931044057494	0.49662903092722	0.693755900966215	0.828868762050944
g77381.t1	0	0	0	0	0	0
g77382.t1	0	0	0	1.09870184343956	1.00211416244647	1.26357231056887
g77387.t1	0.431605845157169	0.164422019230426	0.252548876903392	0.236678740822651	0.284082918564553	0.285256610291904
g77388.t1	0.108876347814889	0.273211504141868	0.0815359733397504	0.139414484283507	0.138311206842668	0.139867605599312
g77389.t1	0.0812291711458429	0.127451033052256	0.0810246000970908	0.00972840045573498	0.0387943526108496	0.029753938556307
g77390.t1	0	0	0	0	0	0
g77391.t1	1.41337582036624	1.46322432689485	1.14809003557476	0.811604196233749	0.853147739892136	0.787615506331062
g77392.t1	0	0	0	0	0	0
g77393.t1	0	0	0	0	0	0
g77394.t1	0.0282013595245063	0.0401994901655408	0.0401994901655408	0	0	0
g77395.t1	0	0	0	0	0	0
g77396.t1	3.60832550398551	4.15886469074029	4.24633959941257	0.224784898040607	0.567865686504144	0.179661362983677
g77397.t1	2.63565851793103	2.4619323946963	2.65167583398048	1.11137524728983	1.51066626305336	1.32935211257126
g77398.t1	0.161040192705852	0.221483649495926	0.794721113525097	0.0113410560877961	0.0207873519505278	0.0113410560877961
g77399.t1	0	0	0	0	0	0
g77401.t1	0	0	0	0	0.00881098923120565	0
g77402.t1	0.649475666062196	0.704179658790623	0.783897462880077	0.214914340435986	0.622173205786132	0.348165552797804
g77405.t1	1.61740287225154	1.63485855125813	1.53105950864268	1.72749879935093	1.90221678019284	1.55866878956437
g77406.t1	0.00514412473909412	0.00515993781327117	0.00515993781327117	0	0	0
g77407.t1	0.118228142975163	0.0501338808677085	0.0555788409157199	0.456770409894254	0.350138508895646	0.294756594747217
g77409.t1	0	0.00867045911858094	0	0	0	0
g77410.t1	0.37766351323757	0.271750753841243	0.198797119215362	0.653790125018146	0.639569293033966	0.663228014833788
g77411.t1	7.54629195876958	7.50431468503215	7.5211418842609	8.03952637316863	8.11288504438155	8.36418502804804
g77413.t1	0.0152905988901326	0.0251918417196925	0.0402107145254567	0.905954656257919	0.662734163047421	0.740429383043529
g77414.t1	4.34352543623715	4.47205951341813	4.54243240100098	3.49221160958777	3.32209125446999	3.02960448006894
g77427.t1	0	0.0179461308217577	0	0	0	0
g77428.t1	8.31449860821401	8.2033563678947	8.22180657787844	8.87151753633751	8.87382144327372	8.92593377503169
g77429.t1	0.0153405600065538	0.0153405600065538	0.022632001787889	0.217647641376528	0.366160483438599	0.441053156580951
g77430.t1	0.0695481976286408	0.0326481874191457	0.0185928723077924	0.0597816542131892	0.185026684091022	0.0854355342138608
g77431.t1	0.856682184120129	0.977337080571194	0.755040526588284	0.480555700177498	0.441206175020733	0.525559771122675
g77433.t1	0.0594812656359505	0.0638011144854363	0.0763046001611601	0.163043954048943	0.655598210725918	0.581770616347998
g77434.t1	0.20848230009063	0.24510009962275	0.337124191163074	0	0.74696022133887	0.253689202851928
g77435.t1	1.24414116953627	0.927942710226418	1.05199916360808	1.74992422530923	1.75000271888833	1.73349101051239
g77436.t1	0.137680570913645	0.0600556869268555	0.143846598011153	0.0432955042134646	0.190678065617533	0.0721181516811688
g77437.t1	0.447607759247697	0.459372860406365	0.476504045731328	0.568852237160095	0.690868495701668	0.486450777190015
g77438.t1	0	0.000803357423496879	0.000354859334149875	0	0	0
g77440.t1	10.1995366613297	10.1369806326436	10.291082149901	0.0201657792784677	0	0.0204502851325925
g77441.t1	1.27802163222723	1.33051881859009	1.43797606272399	0.0112193820892989	0.0112193820892989	0.0112193820892989
g77443.t1	0.0187039573052208	0.0193019603092393	0.010514902683862	0.175947367747601	0.094486070274986	0.059168352042267
g77444.t1	0.020279588352904	0.0725009864662385	0.0205882502700538	0	0	0
g77445.t1	0.451948000627434	0.297975512942537	0.403868674639237	0.359218656276719	0.468230875822505	0.372582185817924
g77446.t1	0	0	0	0.653718598107278	0.348122484635294	0.513343183943177
g77459.t1	2.3879913768935	2.30309861220934	2.23577576146009	0.0182752359570271	0.0117975999467995	0.00955069759044743
g77460.t1	1.79128272822203	1.9529287882633	1.75480115160947	2.11566819540705	2.14457569588344	2.40452986914374
g77461.t1	0.0275560812446893	0.07022169072849	0.000621667602876218	0.136161193081354	0.110523608143371	0.163618522522731
g77469.t1	0.000786054616852608	0.000712515373388285	0	0	0	0
g77470.t1	0.249660136470333	0.364198123436874	0.256898337151681	0.244521773632056	0.259313469541775	0.305445278553553
g77471.t1	0.182659248616895	0.162420172298219	0.175840091262301	0.0208655629507473	0.0749109232799173	0.0108815040027009
g77472.t1	0.0168442933405095	0.0275504196317463	0.0315391762670346	0.0172320992596746	0.0123641431287167	0.0235179592298582
g77473.t1	0.0246671892413777	0.0737407286664678	0.0246671892413777	0.0759378295213827	0.0759378295213827	0.150454394987752
g77474.t1	0.303945534715663	0.277730096588691	0.366252263699564	0.251561561397535	0.679795797012013	0.406612857294072
g77475.t1	0.292714618182474	0.297910970205902	0.416662501073315	0.268544582762871	0.497624627516134	0.407860664424339
g77476.t1	3.90119959149519	3.3125729693891	4.16823951049204	4.69177299381022	4.56984297330431	4.79913140502213
g77477.t1	0.046616779774165	0.080120048439481	0.0165562229448977	0.122945662168475	0.0993611930801711	0.0339057280246109
g77478.t1	0	0	0	0.00621040018408311	0.0204460179592359	0.00186131807532182
g77479.t1	1.29874745494325	1.07920605275481	1.17052183312101	0.426707023914409	0.0798375156409128	0.353123389234156
g77480.t1	0.40190019585391	0.449589898095918	0.438393996394322	0.320527423904155	0.232321837127271	0.453664014219513
g77481.t1	0	0	0	0.0021653022162228	0.0021653022162228	0.00212784791461288
g77482.t1	0.31756572126188	0.770699673292025	0.853226004564974	0.988745755783091	0.592997057290092	0.96639428872729
g77483.t1	0.637624156121665	0.577222394575793	0.746292985672303	0.0396578110152113	0.0321939627756156	0.0881972406658058
g77484.t1	4.94729669354181	4.74089151946878	4.9806873435071	4.83840281334264	4.79364944877375	4.86433409689889
g77485.t1	0.0903561907058169	0.05968199304702	0.146288963069724	0.192979383781929	0.0188890799622691	0.0374173663993959
g77488.t1	0.156506642979373	0.156206315872298	0.181856945021353	0.000764425816718798	0.0214868342650695	0.00134396558738279
g77489.t1	2.53629863494899	2.67964133453814	2.77456000501397	0.0291461148282914	0.229004574585248	0.00346119825126521
g77490.t1	1.29745204677541	1.42439864690672	1.30653640157307	1.00211848418728	1.02794455636341	1.02626111651838
g77494.t1	1.44691786486603	1.32141729042516	1.1889661173761	2.53981194038018	2.66248079338778	2.60830468420582
g77495.t1	0.61349487786975	0.765943734861881	0.929317594911761	0.611568063402603	0.732340409779106	0.516640515587648
g77496.t1	0	0	0	0.00319203563972525	0.0031848380891015	0.00370440897030012
g77498.t1	0.240354632632206	0.282347279767569	0.474547145312898	0.813081346463798	0.812754499141522	0.735064601447889
g77499.t1	0.0489629311219027	0.0442332280313013	0	1.04810642097881	1.14215722646946	1.25548804341892
g77500.t1	0.473321434278023	0.56481615453327	0.57498211906853	0.450222551849248	0.135742361272363	0.301502194386536
g77502.t1	1.71135305301895	1.78808971898035	1.70407250764039	1.84192965632986	2.22694651239035	2.04808653665072
g77503.t1	0.18851993095742	0.0933370617395066	0.187462456182372	1.6074723567301	1.4830278990333	1.58243412746721
g77505.t1	0	0	0	0	0	0
g77506.t1	0	0	0	0	0	0
g77508.t1	0	0.0139952885089974	0	0	0	0
g77510.t1	0.459840761391392	0.330036296627786	0.514747439865181	0.190349367253351	0.207649259187735	0.246327817049006
g77511.t1	0.249771768899184	0.249859127383842	0.264409119929789	0.393120711540736	0.375164019196764	0.376993775752516
g77512.t1	0.831804294092613	0.572250376525333	0.692416484967944	1.00524187551262	1.02356976522192	0.688328985454867
g77513.t1	0.482435287992035	0.598323276985318	0.431062352417611	0.321496375942753	0.340121275291006	0.481196626451788
g77514.t1	0	0	0	0.00411014860861311	0.00411014860861311	0.00411014860861311
g77515.t1	0.24690541965784	0.158498610304514	0.193375617986954	1.66085972427733	1.39484006970696	1.75249898785509
g77516.t1	0.147245472499707	0.15498883304967	0.186178514198603	0.288297131905575	0.200921119240433	0.596716694666731
g77517.t1	0.0757256621447097	0.0757256621447097	0.0757256621447097	0.159116337354187	0.159166726009798	0.15913184174336
g77518.t1	0.0187879774551265	0.0243168420342342	0.11116488907889	0.0123383959918626	0	0.00480050696306356
g77519.t1	2.25511515725717	2.32246929254437	2.29178005342889	1.4787176612987	1.84796284251989	1.66563289701607
g77520.t1	0	0	0	0	1.44269431942324e-06	0
g77521.t1	3.96709554849145	3.92235324378711	4.40505532443617	4.3260245768192	4.2674942244818	4.44185997332691
g77522.t1	0.143385581487432	0.190095206797018	0.169581278480833	0.140607223329821	0.238701273444399	0.251292506789942
g77525.t1	0	0	0	0.0544664855035453	0.0282466313751372	0.0800231472886667
g77526.t1	0.522281780467609	0.482006680603583	0.73374479169405	2.48436708768823	1.40479360828203	1.62205697506802
g77527.t1	0.804938239775278	0.831613803720785	0.739094594535368	0.736873258728824	0.748045539550204	0.653116898077052
g77528.t1	0.0159970310727702	0.238772188037523	0.0524896269218863	0	0	0
g77529.t1	0.000813450631540165	0.00346551595877784	0.000813450631540165	0	0	0
g77530.t1	0	0	0	0.0566043363178616	0.0566043363178616	0.0566043363178616
g77531.t1	0.066433673515973	0.0611388521181417	0.109261590138941	0.702760367760189	0.501359651427501	0.658973709979255
g77532.t1	0.0380638705371395	0.0380638705371395	0.0444165028169621	1.06632138107543	1.08594942440694	1.14832957486834
g77533.t1	0.0668414351358617	0.0934898650374735	0.128496657538557	0.0554316870570514	0.0382352860814107	0.0247310085188546
g77534.t1	0	0	0.0854450523626145	0.385708228901706	0.254214272815723	0.408432532577171
g77535.t1	0.0047544933489093	0.00506505676824815	0.00493853900077487	0.00479906905983498	0.00257579524985644	0.00463513869693525
g77537.t1	0	0.0055552083479731	0.0055552083479731	0.727695703279143	1.43669915114478	0.739566447313309
g77538.t1	2.3342009766478	2.1795750624724	2.7034482603948	3.21350950775267	3.25466508766578	3.41259674016834
g77539.t1	0.0445479986227335	0.0502634633160615	0.0338676795378649	0.117667119269704	0.147578928862819	0.133239968057294
g77540.t1	2.81889615555393	2.74834894745799	2.80303728268902	2.67026522754696	2.5719917660288	2.7535074120813
g77541.t1	0.0340649571005288	0.0341339978748265	0.0340649571005288	0	0	0
g77544.t1	0	0	0	0	0	0
g77545.t1	0.685666604573884	0.977222764164085	1.05944319349338	2.1701798550548	1.90119167356831	2.10464764450466
g77546.t1	0.0864699254599965	0.0502648566124746	0.0335195597573893	0.0809795905732626	0.00517000058841451	0.108208618355033
g77547.t1	0.385986471392816	0.492245968840956	0.171242702159617	0.186870692015876	0.153580971449717	0.176361073770297
g77550.t1	0.58824522242225	0.579239052143839	0.603740035260104	0.470044299461375	0.683394635635049	0.599342552608588
g77551.t1	0.00124739179116298	0.00777533391982244	0.00822440043689844	0.139392217429062	0.127139311467175	0.114493630046901
g77552.t1	0.82281008021158	0.773502687101657	1.24030211599066	1.85044780585822	1.82071978230439	2.01944679636441
g77553.t1	0.691257212354682	0.862434727580884	0.829580881067615	0.624821477129536	0.484385650135282	0.611895671306797
g77554.t1	0.0159428121717967	0.0933005488213604	0.0554080855132148	0.114921339822116	0.126195811243311	0.108759952295066
g77555.t1	0.016288066135583	0.0339620943086927	0.00493853900077487	0.54618574513148	0.461530654888989	0.590777330900356
g77556.t1	0	0	0	6.36810728830823	6.22331990486439	3.58032617186813
g77559.t1	0	0	0	0.00118684969696443	0.00510387249542969	1.15415141611282e-05
g77560.t1	1.11489935783134	0.91953306456159	1.03253676044996	0.653295783292404	1.16074855145972	0.854058701349344
g77561.t1	3.43341512006078	3.39400685959265	3.35158720153215	2.85674332851986	2.89849279954405	2.85102178980871
g77563.t1	0.593892021717569	0.598153645361421	0.610343832152754	1.17750644591215	1.19495064508127	1.18569087460487
g77564.t1	0	0	0	0	0	0
g77579.t1	0	0	0	0	0	0.0299362357497436
g77580.t1	0.0293652435976545	0.100580767930401	0	0.239775622620267	0.283001946203155	0.162485914080857
g77582.t1	0.585481777471668	0.596800643555443	0.503241864909972	0.304593979788603	0.397735068733656	0.174499740046618
g77583.t1	2.22541530504253	2.21862712745861	2.30174010185723	0.395617828625813	0.53141989028102	0.73162206699259
g77584.t1	0.0551192824158566	0.173383321214723	0.0551109506993168	0	0	0
g77585.t1	0.373212762114744	0.344609236129645	0.562453942920764	0.580036433787221	0.731222350245031	0.839059032532581
g77586.t1	0.326808834579549	0.329608145603466	0.515000868506631	0.563997627381808	0.650726883149363	0.619320975692313
g77594.t1	0.791399015286458	0.875792642370951	0.837061617051396	1.66355275324966	1.04773938887387	1.36452368798947
g77595.t1	1.41294624055207	1.17914093400567	1.20537749787209	0.0330331789305903	0.0448473167200236	0.0352001877984483
g77596.t1	0.441578027190389	0.188443970587951	0.58207518512015	1.7540365955363	1.24241287776393	1.45731218627302
g77597.t1	0.25126341679961	0.0783707318988018	0.0302032807450808	0.937217067752854	1.33784465296437	1.35282969774671
g77598.t1	0.0919800536058426	0	0.0408307247520396	0	0	0.0146295218114429
g77599.t1	0	0	0	0	0	0
g77600.t1	0.19538035783767	0.139498309359217	0.139498309359217	0.231828050788392	0.0793350984514032	0.207333152282821
g77604.t1	0.00146503405020575	0.00270396037415485	0	0	0	0
g77605.t1	1.18797482668679	1.54370670441501	1.52074054925757	0.884754977682987	0.854975469011913	1.07642911675043
g77618.t1	0.00746965918686134	0.0151407051589874	0.00880381965887729	0	0.0856625929287085	0
g77619.t1	0.068761599582091	0.0740559798697041	0.0880004420012611	1.01379381823646	0.730037321496784	1.23253060140928
g77620.t1	0.0226163790673486	0.100533673251125	0.0226163790673486	0.0380877575310147	0.0380877575310147	0.0380877575310147
g77622.t1	4.65194006033148	4.66320529634992	4.8241406484592	4.14752756402013	3.72958159143905	4.72762262979141
g77623.t1	0	0.01557749488444	0.01557749488444	0.328626247328428	0.493023192395156	0.684938994522662
g77628.t1	0.0156459989224818	0.0156459989224818	0.0156459989224818	0.0162010470981325	0.0135523026065699	0.00420221547834226
g77631.t1	0.435423775485807	0.550428880399693	0.56007122217578	0.433588712507341	0.299548289406537	0.220837595142743
g77634.t1	0	0	0	0	0	0
g77635.t1	0	0	0	0	0	0
g77637.t1	0.211455839679534	0.314884426260914	0.291348942321302	0.364059133747456	0.422241613762059	0.366572329652981
g77638.t1	2.57780052716011	2.5136711343555	2.66567768882107	1.57979465939837	2.30986360352224	1.60214803075798
g77639.t1	3.71928038370231	3.62428516872192	3.83380758008441	0.446212816027791	0.523480661037332	0.567982473261872
g77640.t1	0	0	0	0	0	3.31816043536121e-05
g77642.t1	0	0	0	0	0	4.18375495443255e-05
g77643.t1	0.931596076755156	0.785043269992973	0.741542058522537	0.432969025210986	0.282751737403609	0.465774954055927
g77649.t1	2.3841429432962	3.07522266658823	3.38238283535341	1.78369802627901	2.04815246784433	1.81680734138276
g77653.t1	7.61983734146924	7.65492922739458	7.80373728277056	3.40257784555724	3.16980429090743	3.68335488248818
g77658.t1	0.0155018512302087	0.0474811544431013	0.00652208657610519	0	3.31816043536121e-05	0
g77659.t1	1.80265149715158	1.89680348424501	1.93601785909543	2.05796036748532	2.00070530544187	1.81718158198087
g77661.t1	0.276764633639311	0.126519630862848	0.0486323840416448	0.808166724823267	0.720910573060495	0.594417650088533
g77663.t1	0.359545908556029	0.46150655741995	0.539481442308151	0.329558779541252	0.376531553335246	0.482973190791642
g77664.t1	0.261692075165213	0.249128550550949	0.19914651917296	0.0201515525128772	0.0285988544359732	0.023190048020952
g77665.t1	0.0416873591977013	0	0	1.1473347056808	1.14206571136832	0.663462125336877
g77666.t1	0.417236293460493	0.791913233506822	0.94807525196393	1.1387509155411	0.983047221423923	0.960992034255773
g77667.t1	3.23502315314273	2.9966326099976	3.39181940094108	2.05349855250917	2.00539280119896	2.02920973628693
g77668.t1	2.88730397554434	2.84758567986571	2.84327096052283	0	0	0
g77669.t1	1.26053818849178	1.06865086384964	1.07394153794104	0.00408713097313132	0.0264870579283106	0.019455692454009
g77670.t1	2.63962578235176	2.81728270036211	3.0498281664755	0.573589751183663	0.396666974124849	0.596103147107587
g77672.t1	0	0	0	1.87164378592679	2.06911782210985	2.04225839988516
g77674.t1	5.59672253785835	4.89935165367757	5.90857686563539	4.70900151625808	4.7489558401813	4.80000455603236
g77675.t1	0	0	0	1.44269431942324e-06	0	0
g77676.t1	0.0693460883741157	0.13578306813047	0.134814984328855	0.366602542001707	0.222339658953006	0.290007932188913
g77678.t1	0.239582567631573	0.246890830438843	0.246748577821427	0	0	0
g77679.t1	0	0	0	0.345989002031473	0.491039315094461	0.513336108690612
g77682.t1	0.898127845750492	1.14139812920867	0.751874147439485	1.56178068792624	1.54288254581163	1.80650636787418
g77686.t1	0.0228904622477994	0.0437098573557583	0.13187654615398	2.14807441206533	2.7779454603514	2.72438200591455
g77687.t1	0.995770316042686	1.0861852360094	1.0904395275763	1.00047745304441	1.06464836010372	1.0467047769622
g77692.t1	0	1.00988299404894e-05	1.4426878274713e-05	0	0	0
g77693.t1	0.252399914289641	0.341102217290678	0.377528035880695	1.74398020903186	1.82230961497422	1.83848833638392
g77694.t1	0	0	0	0	0	0
g77695.t1	1.7881172895465	1.77607660819944	1.71009734873849	0	0	0
g77697.t1	0	0	0	0	0	0
g77698.t1	0.679552612462118	0.662756945908197	0.240540257532442	0.489334325765185	0.754211093678844	0.577420609937973
g77700.t1	0.166311819474221	0.0945306603934348	0.141707439271477	0.277626557512465	0.258420028119318	0.26038462851886
g77701.t1	0.0665259810012031	0.136350218398865	0.0135065672834718	0.0792340477752331	0.120789858590283	0.0762690220188035
g77702.t1	0.768020827722597	0.558796606896579	0.305791960012534	0.789957894683303	0.171500205369942	0.755299519774248
g77703.t1	0.0215351599480546	0.172452951860875	0.0215351599480546	0.0733102309912176	0.042194650722486	0.0359433785267329
g77704.t1	0	0	0	0.396542037566702	0.336850070012796	0.837211821992702
g77705.t1	0	0	0	0	0	0
g77706.t1	0.0791807884895669	0.0831847694089602	0.0837049073092753	3.00371376240997	3.75697106524759	2.82718592867768
g77707.t1	0	0	0.0031430915873573	0.453737752839222	0.348655079434066	0.580962619323494
g77709.t1	0.242942676633225	0.224289759835172	0.195411856670263	0.0449787732665048	0.0531433187421123	0.0324507160155921
g77711.t1	0.00510243489452771	0.00512399875764527	0.00958222711541857	0.101461827740851	0.129002035030219	0.191992110691409
g77712.t1	0	0.0312173187983685	0	0	0	0
g77713.t1	0	0	0	0	0	0
g77714.t1	0.0437924337933911	0.0889448308567959	0.139998539011713	1.23670261663497	1.00899093382695	1.16039940774929
g77717.t1	0	0	0	0.010864321646733	0.00656660770705428	1.44269431942324e-06
g77746.t1	0	0	0	0.00761748181606923	0.00761748181606923	0.00761748181606923
g77747.t1	0.614637295340482	0.602527193577947	0.609964827837288	0.627502250620556	0.640754179153052	0.582803576178179
g77749.t1	0.00158753346312657	0.00165958708281009	0.00165958708281009	0.00246202116178613	0.00589002556298811	0.00586128893634253
g77750.t1	0.0180829109040529	0.106371102247406	0.00168696651475701	0.563301660434434	0.717551626261308	0.595961889258895
g77751.t1	0	0	0	0.0261980732594776	0.103780947454948	0.0264516462525803
g77752.t1	0.657364700838929	1.12224862672665	0.483487160000482	1.40237783145374	1.42931922721738	1.37378405350256
g77753.t1	0.133539853249046	0.103442582925817	0.0753354664868657	0.065988585886936	0.0705857958377864	0.0441604712789676
g77754.t1	0.160082459244712	0.113869825891305	0.286971017794787	0.845752572465017	0.74515298418219	0.632190959438514
g77756.t1	0.00887694762493504	0.0296903410924653	0	0	0.00308406860981564	0.00308406860981564
g77757.t1	0.0135422981285315	0.0252131073910135	0.00501042545701454	0.185558314677231	0.193984899637687	0.1377317138273
g77758.t1	1.25129432489486	1.40687839226824	1.43231753238034	0	0	0
g77759.t1	2.17202211689602	2.37267578699771	2.26955625304527	1.32398852260862	1.55337672434681	1.27828277433576
g77760.t1	9.22134683090798	9.3105200077056	9.32580761896765	8.13900433939004	8.10864536628276	8.05336099452629
g77761.t1	0.387461805428369	0.330004161015262	0.385109604828319	0.460342065330524	0.0111921829686644	0.406699923326545
g77762.t1	0.000647624692493274	0	0.000581288979614389	0.0212039544165945	0	0.0782368170209219
g77767.t1	0.0698959792430088	0.197700610321724	0.0507649630929612	0.167016162522624	0.230589156265917	0.229808155322319
g77768.t1	0.000638972381178832	0	0.000589941636881148	0	0.00783129551869287	0
g77769.t1	0.657096663060734	1.06976883560841	0.8493700191823	0.484714578330616	0.61680840996763	0.554903140786507
g77770.t1	1.11808126093121	1.2632886584294	1.35863931646499	0.552498069423363	0.513111704107401	0.416612783268732
g77771.t1	0	0	0.0219899106096557	0	0	0
g77772.t1	0.0902437121744232	0.207695482456067	0.235409693285136	0.412532249449682	0.130913741838445	0.167278275412797
g77773.t1	0.71097764630567	0.442498745575918	0.421359582858551	1.98628459150437	2.25014634177959	2.02094590256351
g77774.t1	0.445512719494505	0.554028854548913	0.514034369900722	0.941348242640834	0.751460293314642	0.801035286938906
g77776.t1	0.256217219630974	0.241236138273438	0.276663407133892	0.102085642389923	0.162387944839961	0.14929448929758
g77777.t1	1.75103046197048	1.17206693484939	2.18391489237542	2.07923848596029	2.23501319334797	2.54337412769465
g77778.t1	0	0	0	0.0111377831889924	0.0111377831889924	0.0111377831889924
g77781.t1	1.26914269133874	1.3559341533689	1.32839704154085	1.34456776594888	1.12346490692231	1.29710922610437
g77783.t1	0.745486043795082	0.65271868416616	0.704190284917227	0.134290608089537	0.112637420018096	0.114721491223402
g77784.t1	0.108623476622188	0.0960108103780932	0.169075805683699	0.178193232975666	0.0875660326874026	0.153037423461952
g77785.t1	0.759985837225333	0.81964529636809	0.791123912465891	0.735632216505422	0.630259144215977	0.730902497090326
g77786.t1	0.142384681717711	0.239953992242497	0.21061828085143	0.163175377784872	0.172963641508933	0.184058080050703
g77787.t1	0.00916225463608695	0	0	0.0901800156230147	0.0901800156230147	0.0803534033733125
g77788.t1	0	0.00507224494466576	0.00490690782523209	0.405263750828645	0.303847366278352	0.05933450930416
g77789.t1	0	0	0	0.00275723915402544	0.00275723915402544	0.00275723915402544
g77790.t1	0.453445936532776	0.591379741787374	0.593147212943755	0.316996044405639	0.47345340404414	0.389843210059202
g77791.t1	3.74472621986968	3.78890178551243	3.58060958121627	3.72836190614006	3.72911026886931	3.98749141405762
g77792.t1	0.889618388850744	0.786547016694804	0.689965554081924	0.8291424457215	0.806656488623285	0.827745872028264
g77797.t1	0	0.0160997560343381	0.0160997560343381	0.482335118872269	0.438449356869243	0.336267389573295
g77798.t1	0.000579846865024741	0.000555330696441472	0.0677020398863006	0.0442626095258235	0.177397371644366	0.0948603142662142
g77799.t1	3.37774124040372	3.24434457685669	3.34724228081675	3.03799273413184	3.49160493143985	3.40976456274142
g77800.t1	0.470160947534927	0.448826964886957	0.733229373946989	0.264231346056225	0.339976527034788	0.317533306663765
g77801.t1	0.0990985669227674	0.0913247692921808	0.0857142539930941	0.0332418493400504	0.0550581820438285	0.0585755685800634
g77803.t1	0.117991529247632	0.203872691243445	0.227541474844527	0.327195269521272	0.511149204371462	0.310276128687119
g77804.t1	1.44501577316709	1.31920286847296	1.43074771778292	1.23273381056185	1.47656781303386	1.37550713635707
g77805.t1	0.376561557842231	0.23962044754624	0.156259395469653	0.435556057468693	0.408773805927292	0.42299398307878
g77806.t1	0.208779430667924	0.286939090933576	0.213787722566143	0.393169048442921	0.46725026102402	0.45800185538254
g77808.t1	2.30240357738631	2.02014728445584	2.13778383839296	0.531538666718553	0.726490334611874	0.546213408821783
g77809.t1	1.46271198492839	0.997301080041495	1.39803070902258	1.59925541840583	1.76355477449945	1.76565906737304
g77810.t1	0	0	0	0.268812834291952	0.529143282817037	0.365423791322236
g77811.t1	0.152345692835194	0.261246761396396	0.200279601442217	0.791191442561651	0.805869418232232	0.753636196499925
g77812.t1	0.409238851091592	0.132905812011507	0.298977315295212	0.607649890791442	0.609362563831476	0.784545022727264
g77813.t1	0.860889717992755	1.03303599900217	0.771671798785264	0.0234611834034063	0.176473417885516	0.103562093748783
g77814.t1	0.706656085304481	0.804568243214697	0.896181156731982	0.754004088648277	0.764628109599207	0.756767977879642
g77815.t1	0.275253834550888	0.151730254015037	0.309712877320735	1.3844090539316	1.61268653304387	1.69197137372481
g77819.t1	0.540134425569782	0.342163298769162	0.550637705820228	0.0725695841175993	0.115097183691758	0.121312532374316
g77825.t1	0.400584925702174	0.313418848707545	0.365648869399224	0.230223921838692	0.299937407148462	0.244726344901819
g77826.t1	1.6615576228751	2.06062227130976	2.00806552147407	1.06301137585797	1.18419077789056	0.732266594180739
g77827.t1	0.738904427077944	0.712297306480932	0.702034235420236	0.228464090187561	0.11897096422476	0.344230847561093
g77828.t1	1.34601170319149	1.37707931510422	1.3775341437403	0.974827365249262	1.08142825911277	1.25253555566986
g77829.t1	0.032701782136515	0.0110203872012439	0.0807313309983678	0.242211027477204	0.292497893137532	0.233416899150857
g77831.t1	0.00109314858999877	0.00109314858999877	0.0194571158232542	0	0	0
g77832.t1	0.472514805494904	0.221749660582746	0.499809667809413	0.407904160461338	0.436779091159984	0.743606304967212
g77833.t1	0.00457042421521093	0.102461951808533	0.00457042421521093	0	0.010012106433216	0
g77834.t1	0	0	0	0	0	0
g77835.t1	0	0	0	0.00805942419008445	0.00805942419008445	0.00805942419008445
g77836.t1	0	1.73122366173127e-05	0	1.61155342788425	1.24236592417558	1.31010100899901
g77837.t1	0.0233717569456429	0.0233717569456429	0.0303586810048228	1.62759283131369	1.4457357069253	1.574642629219
g77841.t1	0.647617524279314	0.684710138691474	1.00288394834781	0.74266767182068	0.806453574447631	0.659534612807698
g77842.t1	9.27145846870071	9.1009245545615	9.41805487242028	8.01357604063289	8.0095909939028	8.01339355707756
g77843.t1	1.47538117585512	0.915354919130633	1.70450504841892	0.542608712070617	0.35824883394803	0.383938145616545
g77845.t1	0.988804641309808	0.796346900978496	0.747250750732234	0.405149361763677	0.46520342850204	0.32921776316325
g77849.t1	0.798116891732698	0.618251813666116	0.845424212367538	0.393326132191232	0.419108445757139	0.285275552075666
g77850.t1	0.121636123757152	0.15215485698073	0.204187052595594	0.189751196960118	0.339338093745854	0.211906823205151
g77851.t1	0.092192550923234	0.0638797885347626	0.106501091011732	0.0126158687026916	0.0519748100206093	0.0331784054493604
g77853.t1	3.5651242014192	3.61683075376359	3.73828804741906	2.84278498489554	3.5584764300702	3.47107414778745
g77854.t1	1.4424923758411	1.11270013274936	1.27641269209197	4.09274200575403	4.27896069034765	3.89367450199161
g77855.t1	0.278442767445357	0.250050812186516	0.219488860019285	0.641807725028367	0.649103125147097	0.626901659500206
g77859.t1	0.0529708841298394	0.276438301564457	0.0353226717089259	0.0784117237642639	0.130265363845784	0.0709099781420729
g77860.t1	3.15938602536503	3.4968886013297	3.62116829738102	2.53855877341175	2.4979518284152	2.47759288728753
g77861.t1	0.451219026023417	0.314880946842481	0.777838391405567	0.273809471394555	0.306042872733344	0.281561762466653
g77862.t1	0.130434075596766	0.174217200214718	0.112010142725984	0.0746712066115307	0.0699963117146749	0.115447475400213
g77863.t1	0	0	0	0	0	0.0135866031474416
g77864.t1	0	0	0	0	0	0
g77868.t1	0.504825787049468	0.344405850405854	0.0824709766347281	5.26664458750844	4.42630548509876	4.51656620422002
g77870.t1	0	0	0.0403482058477623	0.034793241296743	0.034793241296743	0.034793241296743
g77871.t1	0.0857781480138266	0.0657115425234652	0.0348256322470908	0	0	0
g77972.t1	0	0	0	0.47830296410112	0.205438808618521	0.281351664963286
g77973.t1	0.0729687577291435	0.0237677463255074	0	0.00283787356494474	0	0
g77974.t1	0.334781060352188	0.364812207894669	0.12899016134986	0.382292075591334	0.572029129134273	0.342692409334904
g78012.t1	0.733863641376548	0.843208036206939	0.834242779556725	0.914270597058134	0.912808495152467	0.949501316430234
g78013.t1	1.51843593455118	1.26411902491827	1.40516842723769	1.24266713234173	1.04701132841829	1.16645130156111
g78014.t1	1.16358310171333	1.34043750540321	1.41411875106836	1.24520113069044	1.46564959306362	1.42802926552738
g78015.t1	0.131045490358531	0.449195801537933	0.10691376122075	0	0	0
g78016.t1	0.589236159877816	0.73604890310432	0.373014483375543	0.549312333701749	0.86748691763172	0.571883553133985
g78017.t1	0.00945753815007821	0	0.02298559812051	0	0.0494718534319026	0.0192621011530387
g78018.t1	0.226481401954571	0.249537573530265	0.581598063101228	0.341638548066906	0.339225198466907	0.135293196459334
g78019.t1	2.16708169520981	2.47755973147137	2.48877154524487	3.22446295405542	3.2207388669129	3.18227007266193
g78020.t1	0	0	0	0.0673179293585141	0.0673179293585141	0
g78022.t1	0.872472621023433	1.31953527742898	1.31449815957574	1.45977834839455	1.46726956678911	1.17206821534188
g78023.t1	1.46953281130496	1.25773057877632	1.3810396721454	1.0973471773273	1.32815573294433	0.890120565883806
g78024.t1	0.510907247692572	0.403413893486505	0.403413893486505	0.201168360112903	0.734785478252396	0.565859371598644
g78025.t1	0.622185390722339	0.517690928020117	0.79769617605472	0.548517511996558	0.80456246126546	0.513563510157955
g78027.t1	2.45098659452684	2.54112053484136	2.44408207905115	1.78000808847249	1.84075124056979	1.94649057807833
g78028.t1	0.523619160917537	0.581484301628277	0.798151738416928	1.44770613754874	1.21545060482425	1.2163958833995
g78029.t1	0.582424974342511	0.66794933245954	0.517580076051262	0.330402362546666	0.325879126585671	0.386770120107548
g78030.t1	0.0247508628294175	0.0457742493170627	0.0145723951026812	0.282930801196711	0.303875415084926	0.361657205869567
g78031.t1	0	0	0	0	0	0
g78032.t1	1.0178007877739	1.00698446490413	0.82060379269954	0.833531339372555	0.736544265697316	0.87543880764446
g78033.t1	1.28905655730379	1.281501822513	1.3237689529617	0.861074793511344	1.04426190997338	0.856921170300427
g78035.t1	0.338506566902586	0.764679059357037	0.858727421557666	1.991177689667	2.1161195176193	2.04766611082726
g78036.t1	0.0594549613538213	0.110770802265156	0.0594521924541188	0.594857119527793	0.332414639368918	0.546672746142398
g78037.t1	0.366659608045337	0.436897394254083	0.346490614401804	0.545693638002414	0.453002304826026	0.484120596999892
g78038.t1	2.83665130019982	3.02981064393059	3.41805957316733	0.754375307946735	0.570826230696819	1.01823107469404
g78040.t1	0.606388214892384	0.483726536965194	0.914528551338889	0.365128113026191	0.593436003449264	0.756463987086705
g78041.t1	1.15916091202397	1.09101868746004	1.15220289287242	0.866078709339145	1.11187864684513	1.44389675252245
g78042.t1	1.3114292931645	1.38464445046094	2.03042719307521	2.48196871947399	2.82446767618799	2.80239714479505
g78044.t1	0	0	1.44269431942324e-06	0.324564085961905	0.121235602433118	0.0648083701859796
g78045.t1	0.371162938345847	0.362784063279027	0.440339919066568	0.420786350662338	0.222327292490254	0.278970797211326
g78046.t1	1.75389330309407	1.87072650706508	1.51269565462637	2.47804714883591	2.25673382358952	2.52236841641333
g78047.t1	0.000809124979596748	0.000809124979596748	0.0060150232287747	0.00168408449375802	0.00168408449375802	0
g78048.t1	0	0	0	0	0	0
g78049.t1	0	0.00568742013700338	0.00333022164881772	0.330196963954111	0.379139613780435	0.251597916280089
g78050.t1	1.16113438281355	1.25676974650035	1.35527173059644	0.929670578776371	0.935977893437039	0.740994891709674
g78051.t1	0.00598197892193709	0.00678775683299099	0.0161154494816088	0	0	0
g78055.t1	0.00646751041219645	0.00946613773505436	0.00946613773505436	0.051406906971649	0.0487244427361564	0.0374131491170413
g78056.t1	1.46118015422538	1.45128128281257	1.61613605265134	1.4760104018259	1.51326181644369	1.44969659204954
g78057.t1	0.000561099244176907	0	0	0	0	0.0037979406382931
g78058.t1	0	0	0	0	0	0
g78060.t1	0.177453504461228	0.0486923623428016	0.237272457858904	0.0566556613151032	0.0326467770049596	0.0566556613151032
g78061.t1	0	0	0	0	0	0
g78063.t1	8.16468447309565	8.44203647280669	8.48157391777962	8.16213851521527	8.14058687664225	8.1829757640082
g78065.t1	1.13637843880409	1.29435431273237	1.22860569451365	0.98409202244511	0.822300232142406	0.788748344349753
g78066.t1	0.151584795517482	0.166643469075437	0.125319151050464	0.167279560162622	0.152632548223849	0.190365803950306
g78068.t1	0	0	0	0.00188293043728369	0	0
g78070.t1	0.389758424180438	0.32083469489215	0.640365495654688	0.494182097644705	0.382712621540148	0.310755417388505
g78071.t1	0.429306370806163	0.533162627001987	0.459681314424054	1.05218006310325	0.858039895681349	0.903029012147116
g78072.t1	0	0	0	0	0	0
g78073.t1	0.416760850813551	0.340750248630572	0.242641525996167	0.0490298681444345	0.0262264076492599	0.0305606763209491
g78074.t1	0.695378310057628	0.993659871332143	0.873578569118766	2.6963108149681	2.856311478063	2.89429587401135
g78075.t1	0.367537692894732	0.307081070731659	0.276271534050497	0.32487740930872	0.137773675889591	0.140155643422636
g78077.t1	0.279073050908929	0.281693502919677	0.531445842270321	0.222961555305105	0.353599945875929	0.385278614278298
g78078.t1	0.396075073595817	0.428309650272575	0.284273664031106	0.160230936663533	0.187889338694495	0.127469522894582
g78080.t1	0	0	0	0	0	0
g78084.t1	2.71345827842303	3.07483130751844	3.4005357436805	5.06471513371005	4.99592892712678	4.98462776399885
g78085.t1	1.3124427118824	1.37698544372642	1.525510661256	1.95189696390547	1.9387370693341	1.72368655265955
g78086.t1	0.504737328583967	0.636535997197663	0.673687572123583	0.0258197558426413	0.0530710099622876	0.227205047712635
g78088.t1	0.0588858407711987	0.0600321609081402	0.0289057417723881	0	0.0196506809592633	0.0196506809592633
g78090.t1	0	0	0	0	0	0
g78091.t1	0	0	0	0	0	0
g78093.t1	0.523266863380753	0.203044503399264	0.554752879848351	0.520401126562078	0.316189775686869	0.295719498600733
g78094.t1	0.590205334541912	0.493008841137381	0.462506787786018	0.221156945522326	0.154386187563365	0.117958293874381
g78095.t1	0.587560857698779	0.585640408094617	0.553998392331451	0.79954657379943	0.775758542358734	0.684483041924725
g78096.t1	0.299787398281556	0.329113260528876	0.151936727946751	0.359849478315986	0.470724266620115	0.379633160040613
g78097.t1	0.367290540887396	0.319881479413369	0.407122119059874	0.419070681229767	0.384256522998334	0.459391747241578
g78098.t1	0.0729701292693634	0.0905580879982127	0.100043797431686	0.139102717042841	0.200754176313529	0.171386192205398
g78102.t1	0.00331294912150245	0.00331294912150245	0	0.777422661398777	0.801404534954628	0.926060921612779
g78104.t1	1.65553318458984	1.44890517881671	1.63426566281317	0.989405717766297	1.17631000537122	1.34338564868639
g78105.t1	1.45970754046507	1.30523396043803	1.6646307431579	0.89329541418471	0.931915230973207	0.895881909960039
g78106.t1	2.1778269234587	2.12279429098759	2.45796562050555	2.02829826784548	1.73814393893689	1.82579295283709
g78109.t1	0	0	0	1.44269431942324e-06	0	0
g78110.t1	0.539263053693235	0.770681069721689	0.717608652502859	0.309532450736365	0.428767369826831	0.318793466640198
g78111.t1	0.706356379835299	1.02038983233289	0.536028025973347	1.88802038109965	1.89454267939417	1.66952118945583
g78112.t1	1.11246127606443	0.889039695313683	0.20542129152827	0.786382241694557	0.595692697500652	0.997534492691278
g78113.t1	0.935401661659156	0.705137466719021	0.929222895706575	0.118153706885166	0.0716857967265987	0.0855769402459162
g78114.t1	0.985651978187613	1.12868602989707	1.43922896868283	2.58883406330478	2.178571878203	1.99018049701218
g78117.t1	0	0	0	0.0630445204347361	0	0.00722421146760505
g78118.t1	0	0	0	0.0393461831916428	0.0351283820504704	0.0393461831916428
g78119.t1	0	0	0	0.0298754725779901	0.00897444581399149	0.0129762175073846
g78120.t1	0	0	0	0	0	0
g78121.t1	2.34915944672372	2.50472970260024	2.46981878782899	2.69772867903806	2.71185960909693	2.8084880230726
g78122.t1	0	0	0	0.199848833548346	0.204252170685611	0.258584048033258
g78123.t1	0.612619543665749	0.783209373888505	0.671525272166413	0.663248967905279	0.739442881739483	0.830044340962331
g78124.t1	0.200644962593328	0.354224200139303	0.509460735684009	0.0369224544470665	0.0269714023953945	0.031465776498189
g78125.t1	0.0848208007734857	0.00502336463874297	0.00510243489452771	0.569715644936647	0.499438240249968	0.49469925706479
g78126.t1	0	0	0	1.30543418804087	1.41776611933287	1.32167531257182
g78127.t1	0	0	0	1.72533151690356	1.74037670606596	1.46749704229418
g78128.t1	0.92957211556842	0.669093000931272	0.72561378370013	0.835418840475481	1.07778783819446	0.884644023981199
g78129.t1	0.139046382161559	0.267256520410231	0.377181511316451	0.203179852519193	0.352973162211931	0.262576277426578
g78131.t1	0.891568503888484	1.04638069731084	1.09518516580157	0.0756914386777504	0.0609079004290041	0.00899595188045481
g78132.t1	3.30687567763341	3.26945182643651	3.20688495516347	3.65206676162282	3.57783242405356	3.49630779422742
g78133.t1	0	0	0	0	0	0
g78139.t1	0.481878590070069	0.44854895403266	0.577366466005959	0.743671788254375	0.746685109998507	0.923670244493047
g78140.t1	0.0407718212084616	0.0226589860885382	0.0407718212084616	0.00996912426507261	0.00997342253951287	0.00996339321256519
g78141.t1	0.138160456173937	0.202650916222515	0.197894320432428	0	0.00700887206441855	0.010086605824613
g78143.t1	0.650192881334122	0.552076990800765	0.477875198916494	0.168644602629582	0.228321240437465	0.311355467083076
g78144.t1	2.31013679099543	2.17690356389928	2.11691065491154	1.42220123950978	1.36260959265777	1.51476511063657
g78145.t1	0.164554604674535	0.164943280121967	0.437251179853124	0.958712780453211	0.839346916504879	0.812806241213655
g78146.t1	0.150594768730662	0.0691260733268639	0.451160987613888	0.355214776227791	0.21257805413433	0.282620093552797
g78147.t1	0	0	0	5.77076862187191e-06	0	0
g78148.t1	1.27353797007772	1.30080375470749	1.53103354970281	4.15371763700713	4.30496757962712	4.06923144409475
g78149.t1	0.0844221720836541	0.188638927495733	0.156368137814205	0.100339896109296	0.0747862755832842	0.0490954076364889
g78150.t1	0.592902365116742	0.472523123556731	0.949441551675131	0.100063987908493	0.0290344170364769	0.112362519287986
g78151.t1	0	0	0	0.0168999042679662	0.00208607081565422	0.0940400932747569
g78152.t1	0.0121724589756205	0.0121409860089636	0.0111134457813382	0.0151007308669803	0.132367579136732	0.0408601756219924
g78153.t1	0.27269569259147	0.222443533055352	0.281761148747973	0.0900458370899448	0.249537573530265	0.281265005668195
g78154.t1	0	0.0133264703536984	0	0	0	0
g78155.t1	0.537190688100669	0.498273337647279	0.481736024329768	0.174034350833626	0.0959325193163811	0.092870438235403
g78158.t1	0.222074993509111	0.16639152517513	0.324006386385464	1.08520571984701	0.622743912696709	0.459285767911858
g78159.t1	1.00971908592978	0.988878063105973	0.94914269075696	1.42224538196796	1.21626301042293	1.20753931681554
g78160.t1	3.88766066326748	3.93490491074102	2.25848304532892	0.853302667883125	0.497781979287508	0.39774492438608
g78161.t1	0	0	0	0	0	0.00285515178095885
g78162.t1	0	0	0	0	0	0
g78163.t1	0	0	0	0	0	0
g78164.t1	1.53715340595425	1.42106222014967	1.21039385214652	6.60509944101416	6.57450506708001	6.60225585344575
g78165.t1	2.97132374175444	3.175883354019	3.13294610559895	6.52677060851342	6.54397154792127	6.34462546172353
g78166.t1	1.00024451608728	0.683930859172922	0.796096004283246	1.2116489576191	1.24505445073549	1.15499272026788
g78167.t1	1.62492298483061	1.67722993708297	1.68248745219147	1.78973759665917	1.76187372184454	1.30861716585343
g78168.t1	1.95634032975695	1.42049156461405	1.66804285685338	0.776999234236283	0.622935971798997	0.748723127081317
g78169.t1	4.0378674025731	3.96068638352124	4.03351744541302	0	0.000579846865024741	0
g78170.t1	0.194063091073114	0.148007359249448	0.133901473964312	0.127991102950623	0.14430355114741	0.122609112956388
g78171.t1	0.461606087842159	0.556167462505965	0.683826683934172	0.151526348240895	0.0219984358156863	0.195051468950166
g78172.t1	0.272473550255042	0.317993988638411	0.0432339010177433	1.26455084286502	1.1092542340441	1.19812447460888
g78173.t1	0.411969594685198	0.151161323901738	0.246782622459592	0.179135199960349	0.374110245160116	0.215092081657481
g78174.t1	0.0301354644764931	0.0268921056614421	0.019431494961984	0.189694275659065	0.103578206810224	0.129773614713376
g78175.t1	0.274102993356647	0.291648346887239	0.263093314678583	0.622382210049867	0.580426275997327	0.498449001063698
g78176.t1	1.44741151152357	1.13266501381166	1.51691327293711	1.28011241699968	1.41569215393607	1.68100300659748
g78177.t1	0.463836909718107	0.385210129174731	0.560131890061416	0.473975968891491	0.577040592642631	0.388995126962554
g78178.t1	0.148312001326434	0.0839022927626428	0.0924591434157488	0.0362965414215144	0.041547191967816	0.0726560125145655
g78179.t1	1.96682652649331	1.8775004433301	1.47638842790568	1.22031757117799	1.04481864641405	1.03901202092346
g78180.t1	0	0.00149674077829711	0.0204517075209068	0	0	0
g78181.t1	0.436766301055209	0.405643893132459	0.37602471626235	1.88281440201335	1.98595138417729	2.21873839767305
g78182.t1	0	0	0	0	0	0
g78183.t1	1.50256178105673	1.55767132752185	1.55929650386275	0	0.0240756629387538	0
g78184.t1	5.48098244532094	4.97248413734085	5.73806255398727	2.42935377825483	2.27679797728597	2.56141730261198
g78185.t1	0.716007551937939	0.548545131011752	0.582453878748963	0.63372878637662	0.592309202040369	1.11209157071418
g78186.t1	0	0	0	0	0	0
g78188.t1	1.15460718680571	1.13413943669079	1.25285220443132	1.35995121611036	1.28717084024626	1.30383801655498
g78189.t1	1.50971762785731	1.7077588895944	1.76143719519408	1.24678930970483	1.08514112046041	1.10680122650611
g78190.t1	1.90610594088415	2.11677295235575	2.34822051950604	0.969578219391386	0.964562023644375	0.936252352256256
g78191.t1	0.455727272257927	0.501255691476901	1.22075588950352	0.173805436775442	0.1418408210318	0.0867783322522065
g78192.t1	0	0	0	0	0	0
g78195.t1	0.515147251222009	1.06602304029698	0.879431314491583	1.07544774412199	0.750101365964173	0.884908111029721
g78197.t1	0.367261461396837	0.205592699626269	0.182731700983606	0.381244604745726	0.568127470330231	0.513653450179438
g78198.t1	2.74123095836592	2.21013509239451	2.18439011916849	0.0290853183685505	0.803483309066213	0.71294700257081
g78199.t1	0	0	0	0.0175784700804573	0	0
g78200.t1	0.689173003081631	0.510591326851918	0.530196622865518	2.34907081998713	2.28140834682326	2.2837502384085
g78201.t1	0.0532948773096423	0.0462507656281274	0.0542650310759328	0.492538245816251	0.49365860498619	0.592441249762391
g78203.t1	2.16473865941233	1.98074080192048	2.21220823082517	1.35672865941911	1.43758144352222	1.07057823987302
g78205.t1	0	0	0	0.126231501050912	0.126231501050912	0.0807736199886144
g78206.t1	2.23439769786007	1.47544758693218	2.08401254460523	0.624684874849349	1.0666568546256	0.436459304518765
g78208.t1	0	0	1.44269431942324e-06	0.0445577903841116	0.0571563310355628	0.0571563310355628
g78209.t1	1.62360610462984	1.58481389547864	1.63368136430971	1.31563752284831	1.3894027096353	1.4237459602374
g78210.t1	0.257085467387807	0.140420063882271	0.219644976536971	0.35989219782167	0.293562359891528	0.343829624559617
g78211.t1	0.404906391087894	0.233648817946611	0.161000192306712	0.162697298725428	0.106147279714652	0.0402205357687481
g78212.t1	0.999322495621702	0.918304555748344	1.02227689818102	1.43128918924215	1.30141029834104	1.53253091621433
g78214.t1	0.0112680529201136	0.122104141887005	0.0390934625588184	0.970834516422189	1.0872978553957	1.02385289113324
g78215.t1	0.18144862880133	0.153169761879352	0.275271716030257	0.0867606719688121	0.0528637974244952	0.104325923439598
g78216.t1	8.30804594668355	8.26600498320018	8.3080596982496	1.79247141532626	0.472332835892294	3.36477887698946
g78217.t1	1.5987834690743	1.48850626844107	1.83510105884468	0.820225536455529	0.821653077465967	0.751995796259845
g78218.t1	0.041234569991374	0.0138695514972804	0.0601290302875504	0.731620329333372	0.0749054444865664	0.271860690033552
g78219.t1	0.292828856868244	0.290889105668055	0.412474801507842	0.747443258692033	0.713051736477412	0.814562727844654
g78225.t1	0.633602324067396	0.588254818497344	0.681282834151907	0.685661222862734	0.757751239647647	0.747234420750176
g78226.t1	0.873238367686794	0.924318079141009	1.05921750889217	1.40456747126535	1.5316200079648	1.50243855791278
g78227.t1	2.10767581891104	1.99720206698456	2.00143765040607	3.85822493920849	3.84330845246056	3.81585676794754
g78228.t1	0.244721474494394	0.181925622377262	0.110455455288666	0.153080240160705	0.107446842121416	0.163051685188357
g78230.t1	0	0	0	0	0	0
g78232.t1	0	0	0	0	0.023718076200294	0.107441485504184
g78233.t1	0	0	0	0.625397684108208	0.249089705544533	0.3483219474183
g78235.t1	0.195016181397549	0	0.00158321013150706	1.2387434558207	1.06554198228209	1.19663662785211
g78236.t1	0	0	0.000885542921240821	0.0170667241898334	0.00689401123887405	0.0121753201203619
g78240.t1	0	0	0	0.0403678463956325	0.0310718947258536	0.129424146836669
g78241.t1	0	0	0	0.00581243535735702	0	0
g78242.t1	0	0	0	0.531452829264601	0	0.433747865072958
g78243.t1	0	0	0	0.0112322657043086	0	0
g78244.t1	0.0278164914252745	0.0119120710490665	0.00205437703701955	0.00548622347400429	0.00270540036704896	0.0027169202584604
g78245.t1	3.16055995335941	2.99258318843316	3.1878459595166	1.60305111051389	1.44970240188979	2.03364077698645
g78246.t1	0.431826179548205	0.450994246102928	0.375000495437286	0.60887546322317	0.612232642738824	0.678504648716609
g78248.t1	1.01146916056086	1.0446396189344	1.07103358780232	1.08830105810997	1.10285495595644	1.15151335963564
g78249.t1	0.00932997161971503	0.0171508397408047	0.00940593956372833	0.0836518128197574	0.1196430273504	0.134310324930307
g78252.t1	1.40014441363614	1.33405620539389	1.33724410279005	1.74007312829773	1.69267134642346	1.5321433765918
g78253.t1	0.0081698886335934	0.0556190973754761	0.189376740085495	0.0604154488308902	0.118604252338807	0.0290485564755323
g78254.t1	1.07883455519963	1.19973829510224	1.15505167512676	1.2760707918688	1.31081415420095	1.16217844881167
g78255.t1	0.125278147866579	0.287513666362359	0.417640296554953	0.193844901159141	0.178917289348915	0.104068226463717
g78256.t1	0.133698977531036	0.00326400917107427	0.0255646543973734	0.000708189418798286	0	0.0155660772285149
g78257.t1	1.63466063910489	1.49162942920131	1.8002815952621	0.585302936580954	0.389532671247117	0.54885580850468
g78259.t1	0.21722575210016	0.246834903732583	0.279766044828802	0.205040867963993	0.0521821502727535	0.0815359733397504
g78260.t1	1.22392292695513	1.35081573636123	1.30746408208639	0.865823819158691	0.791285645933265	1.2065288289835
g78261.t1	0.924366731031745	1.27547197345876	1.20500206913474	0.657329026328451	0.47050042307965	0.447803451418373
g78262.t1	0.00350437474490994	0.00708639795237199	0.0100507892896913	0	0	0
g78264.t1	0.502413097273564	0.813051785430211	0.411329701249084	0.289670419359853	0.245471323600848	0.0564836460214156
g78265.t1	0.607934846459367	0.626023206759143	0.616463095523979	1.19201294887992	0.842208920937181	1.30071708479645
g78267.t1	1.0063123879363	0.972461804329256	0.573946449408309	2.20399262003981	2.13067063423776	2.01678903677023
g78268.t1	2.30971171335057	2.26905769002102	2.28046226946554	3.67951714462346	3.80447541947952	3.05972317332185
g78269.t1	0.0241934201224042	0.0125686735030557	0.0519455851729745	0.0356267247426889	0	0
g78270.t1	0.024623223207881	0.0131134695709214	0.0510741344135713	0.0324746961278628	0	0
g78271.t1	0.200401398773695	0.0739997879612863	0.186012392822201	0	0	0
g78273.t1	3.51267934890767	1.3373154740269	0.721457534262312	0.0048292647266784	0.0048292647266784	0.0048292647266784
g78275.t1	0.0153277130275793	0.0154875783978438	0.052891612917335	0.201139496611833	0.0888946418322307	0.0803534033733125
g78276.t1	0.0631757102457221	0.0511827464476832	0.0679401645915648	0.0967678547146886	0.0851785204578391	0.165324131954785
g80528.t1	0	0	0	0.000212060584939376	0.000212060584939376	0.000212060584939376
g80530.t1	0.0117761356039227	0.00790590760732302	0.133577992072815	0	0.0437504463648962	0.0116358940378429
g80532.t1	0	0	0	0	0	0
g80533.t1	0	0	0	0	0	0
g80534.t1	1.18725593652069	1.06075783116258	1.1481909333318	1.814946571885	2.10399842561057	2.2753694642002
g80536.t1	0.0534700536142169	0.132824234609356	0.06817274557831	0.0788543617112996	0.0995187458297917	0.0584841363666953
g80538.t1	0.978314262670222	0.979844632057195	0.767320037204153	1.44033088175405	1.534638863834	1.60806831132046
g80539.t1	0.0104633419014141	0.00765479387205345	0.0431512926039164	2.31567896363445	2.59024678075955	2.72338818015766
g80540.t1	0	0	0	0.57404239393289	0.105214088341895	0.159333383641397
g80541.t1	0	0	0	2.76065933138087	0.406735836534242	1.52843479395495
g80542.t1	0	0	0	0.000181768124000763	1.44269431942324e-06	0.000220715456954183
g80543.t1	1.08860839537236	0.887531509409356	0.933445735943317	1.43753510463179	1.53444514093137	1.383991766172
g80547.t1	0.338511130772037	0.34638622076901	0.532745838615811	0.408498837221624	0.377278146727363	0.297862854650895
g80548.t1	1.35294153347701	1.07434033218496	1.15753854083812	0	0	0
g80549.t1	0.843788524479079	0.866739472596957	0.599695796933122	1.30405888757737	1.68228338089818	1.33569533409362
g80550.t1	1.34932564257063	1.40065869559114	1.26526705131945	2.455179375535	2.46237512169749	2.79973533686029
g80551.t1	3.55464839998866	2.85140205339339	3.58999592908768	1.75621246313658	1.3421263106668	1.53826251053381
g80552.t1	0	0	0	0	0	0
g80554.t1	0.00279899682230861	0.00279899682230861	0.00279899682230861	0	0	0
g80555.t1	0	0	0	0	0	0
g80556.t1	0	0	0	0	0	0
g80557.t1	0.202129310470098	0.592525447796423	0.474052831249867	0.124971248327839	0.00575783234071758	0.227209977614267
g80558.t1	0.049555494715328	0.202677242282516	0.0194243779753261	0.0449605938195332	0	0
g80560.t1	1.30942825865724	1.11009526075571	1.26629841500487	0.473126055294397	0.508370842152288	0.460416511938099
g80561.t1	1.23514435067426	1.00607105314978	0.937501836960082	0.927475527284426	1.0131249066535	0.881079592607841
g80562.t1	0.960996480954357	1.1467783737568	1.1636642462817	1.42437284612044	1.58600903675025	1.67039712844138
g80563.t1	0.457340031549619	0.568050594504921	0.309051591001208	0.855935495592652	1.05406007442974	1.10392929259074
g80564.t1	3.43420212769984	3.36667667147294	3.34386969504458	2.52004653313426	2.58982555508761	2.48262863603054
g80567.t1	1.15433109450424	1.53661693347827	1.20732815398897	2.43192430308864	2.22346610816404	2.40215213422285
g80568.t1	1.74977408908179	2.39452703780302	0.940931974762634	1.1589942344664	1.30664488527764	1.17605782864952
g80570.t1	0.892202151654193	0.939037717150486	1.08805744851421	2.66835040039676	2.69697486831663	2.56278581333998
g80571.t1	0	0	0	0	0	0
g80572.t1	0	0	0	0.105923422452243	0.0684988462998088	0.0404267664350005
g80573.t1	0.489841924784554	0.578572620508967	0.459908940571008	0.834823650229503	0.836099450050445	0.925094793001215
g80575.t1	0.035307185811751	0.153670462103477	0.173576486389441	0.01528917140424	0.0612494745616162	0.0142710142704774
g80578.t1	0.0594632680210433	0.0484482490278896	0.00996339321256519	1.12956064719544	0.593966577032177	0.374448604982149
g80579.t1	2.06933921341175	2.716685647088	2.85674532015053	1.13862380041919	1.10542397493245	1.27713613358875
g80580.t1	0.317205646803777	0.238828428167394	0.159249411272141	0.937837762219315	0.917607426949382	0.700883556028269
g80581.t1	1.87825332351451	1.59588839152963	1.68477655549524	1.60665115504319	1.46229789643268	1.58412212659632
g80583.t1	0	0	0	0	0	0
g80584.t1	0.0143638634172027	0	0	0	0	0
g80586.t1	0.791508208225891	0.720605935163969	0.725878113341732	0.889380864407345	1.00335397103623	1.28936942348897
g80587.t1	0.16091760732899	0.556406852086771	0.0976970860856574	0.00250522756837744	0.00250810794947657	0.00250522756837744
g80588.t1	0.680317154604306	0.750462442506733	0.77543071371889	0.709100028558306	0.679883153305538	0.705247193384115
g80589.t1	1.60407986591684	1.44822277795112	1.34891450653112	0.884519776962265	0.513489734943252	0.925242184624695
g80590.t1	0.116315512570443	0.0833454602962733	0.160837598623404	0.869516116048049	1.39931002344887	0.891818108806838
g80591.t1	1.86509412517883	2.17204580655912	2.07978086593296	1.57876050812281	1.92810459628958	1.87442400020211
g80592.t1	1.9824967915086	2.07534710542816	1.89364683826116	1.48603005671545	1.36777641718791	1.22371229555854
g80593.t1	0	0	0	0	0.0169212925154478	0
g80596.t1	0.807876671107468	0.686221709931058	0.703646480964803	0.718088460978512	0.795744509378577	0.881695939361179
g80597.t1	2.40012856143932	2.42402637211448	2.35741575147202	3.10798591739618	3.06638183407355	3.10856526983449
g80598.t1	0.284621916778425	0.299691290653781	0.202856497442581	0.0245253585164872	0.18051580970257	0.0512927426097242
g80599.t1	5.85214105145949	6.566464862265	6.60582627138395	8.95024840621193	8.94269087282413	9.15464121620274
g80602.t1	0.79069364652196	0.544670347963272	0.469107648529268	0.158037080890703	0.338802047655942	0.292256394820189
g80604.t1	1.26537748267554	1.5408247976179	1.60274476332904	1.31635662687762	1.39115730444537	1.33174877755086
g80606.t1	0.0302343621361763	0.0426569434265917	0.058995251209501	0.163805272410333	0.0671251471838732	0.0981675425061022
g80607.t1	0	0	0	0.00828751679393455	0	0
g80608.t1	0.0267179207479719	0.0279806389064802	0.0204033455314811	0.00898304827904743	0.0162909191299139	0.0243381206070773
g80609.t1	1.12952965549363	0.579795142022336	1.08989470187907	1.3893784782094	1.15149777315498	1.18797545991228
g80612.t1	0.0187794332566029	0.0170296547630443	0.0069485712712387	0.0643710592299166	0.183323894428033	0.258790252494608
g80613.t1	0	0	0	0	0	0
g80614.t1	2.04988792087762	1.92405122475022	1.6692236481905	2.67571816777341	2.58392434865494	2.03001253936389
g80615.t1	1.14608102732244	1.14533834125469	1.16021996276859	0.767642934617013	0.827553219130614	1.00241665304219
g80616.t1	0	0	0	0	0	1.44269431942324e-06
g80619.t1	0.721011229490288	0.695646455823891	0.901243428986972	0.445705518245234	0.387981178758322	0.435447245754953
g80620.t1	2.15932498662441	2.27524280752813	2.25619789245673	2.8193450735407	2.87206161301531	2.91255138275096
g80624.t1	0.330481530732286	0.280930190721381	0.232617782255391	0.0974355052717641	0.153413647944264	0.139372569919145
g80625.t1	0	0.00124739179116298	0	0	0.000807683092733245	0
g80628.t1	0.783068530811329	1.52774747234232	1.89566363774109	2.07809639802094	2.20690261073419	2.39066108282126
g80629.t1	1.70236365575983	1.7979538478498	1.73783080742646	0.675249579151229	0.539591616744791	0.395566283533477
g80630.t1	0.919290497887266	1.5741611043362	0.799182653457502	3.43306974251091	3.29832267398878	4.2092394409856
g80631.t1	1.32035065567683	1.4355709917693	0.68457191013426	0.584641224855344	0.619376385165362	0.667004668662538
g80632.t1	0.0540232486245201	0.855355888184127	0.202250951749352	0.272854515334092	0.159102124851069	0.286281476957983
g80633.t1	1.2801961754839	1.99165625704331	1.24768815807499	2.48549251982376	2.18116203882669	2.40618261955116
g80635.t1	0.324183859636934	0.348696998762502	0.17823913466007	3.8305940499682	3.62062101125948	3.69522985078894
g80638.t1	2.31077286421612	2.18724358241363	2.02265898608854	1.32772529908475	1.6226581805024	1.57792182825386
g80639.t1	0	0	0	0	0	0
g80640.t1	0.685075393280136	0.744174876472146	0.606403376707546	0.731108497603806	0.19382093609381	0.716651190243018
g80642.t1	0	0	0	0.00888555067136861	0.00888555067136861	0
g80643.t1	0.0481036302124567	0.19327593873459	0.0311467264192023	0.561261607862875	0.285731263773726	0.284088842716265
g80644.t1	0	0.0105206315459419	0.0105464111437854	0	0	0
g80647.t1	0.87152905939231	0.898295821105737	0.781556955799086	1.51407629523762	1.73227354169218	1.45646764117576
g80651.t1	0.0856639524541035	0.0668538314880303	0.0566792424584074	0	0	0
g80652.t1	0.767684456861374	0.711256126368133	0.783182547695763	0.886153668735596	0.897247396970234	0.965637283860825
g80653.t1	0.0626218700317555	0.0329838267855236	0.149986383843443	0.31318314979547	0.315095495283987	0.216865807845776
g80655.t1	0.588237545516219	0.203692309580846	0.29586170464818	1.02861370532626	0.963778167658487	0.725006427208885
g80681.t1	1.63116809022699	1.84669348416327	1.73763225376094	1.71235894333248	2.13699980409948	2.04635659796331
g80683.t1	0.874531808211293	0.938522927743155	0.813166741602987	0.844170297319286	1.0286780574177	1.08535190777886
g80684.t1	0.862633093001736	0.847015540224765	0.850233753388179	0.928868286668345	0.99372290359194	0.963380900668074
g80685.t1	0.502831613165665	0.246932166176165	0.263669052039856	0.0566154337692805	0.136599588912441	0.171994585177184
g80686.t1	0.941962656924397	1.18543335469378	1.07802498749631	0.011884884984681	0.0997085942329766	0.151504267542389
g80687.t1	0	0	0	0	0	0
g80689.t1	3.50430957571967	3.56565627152688	3.49949309305738	2.48611297461899	2.37106728682341	2.51535847044408
g80690.t1	0.144589399656388	0.111211637998739	0.0617748153632341	1.22454043707275	0.249120053295168	0.59653351649739
g80691.t1	0.207640514078479	0.297076348608654	0.270249047343747	0.609646235972223	0.860896867273377	0.547978835491471
g80692.t1	0.0623497060387613	0.0310281234456689	0.0680998100144005	2.10679988675426	1.84781054640948	2.28469416277155
g80693.t1	0	0	0	0	0	0
g80694.t1	0	0	0	0	0	0
g80695.t1	0.0213503765392462	0.00961662217498392	0.00278747758626088	0.00412309586718971	0	0
g80696.t1	0.915305962378953	1.45897145669453	1.4681291940939	3.97411535013247	3.77753702013382	3.85509540758146
g80697.t1	7.70348709688425	7.10831116259491	7.18948753164698	7.15990643520492	7.24617795409263	7.10986762857744
g80698.t1	0.477098061178487	1.51873906575264	1.49431883009277	3.13303047179213	3.01381239468729	2.97011463593547
g80699.t1	0.0995537552154487	0.0433025044101758	0.179420600329868	0	0	0.020447440351757
g80700.t1	1.77987197402987	1.83631924582858	1.39558821784042	0.99619926728821	1.65202659484559	1.5023545360981
g80701.t1	0	0	0	0	0	0
g80703.t1	0.217367222841531	0.200874678410812	0.169137395600446	0.232811771430948	0.168453343352264	0.19124805329797
g80705.t1	0.915468890132395	1.16230221629646	0.748650144985661	0.854610906214304	0.967079312646518	1.08629327513604
g80706.t1	2.69433487357059	2.45909425086302	2.20741780825443	4.74129983982431	4.75370491603928	4.76992821663661
g80707.t1	0.87343682827128	1.06367550316288	0.80945642790295	1.43488758921523	1.47230267871256	1.48533356422639
g80708.t1	1.31596843634521	1.48428767896853	1.41691916900391	1.43788181126894	1.61321007524474	1.68700871453889
g80709.t1	2.04212109049583	2.05332442242362	1.84728660516853	2.50730321580032	2.35824995940974	2.27845168847196
g80710.t1	0.0666761402613191	0.0762854428089158	0.436959206426612	0	0	0
g80711.t1	0.655238240531523	0.760321452494576	0.755101218931638	1.24173037595783	1.28503580177868	1.4107909946514
g80712.t1	0.134499592892649	0.151756227203545	0.10974700948745	0.277908594788822	0.508439808654241	0.530146671544903
g80713.t1	0.288788500985808	0.357564390629656	0.318498486538047	0.563354382166167	0.56785595384758	0.758723599849011
g80714.t1	1.00569747923365	1.04010267643634	0.946446409731546	2.12981383105621	2.22459476531218	2.06387150725792
g80715.t1	1.03545570279614	0.706676417048651	0.915358743806895	1.5582098271201	1.39943417364765	1.45227386288775
g80716.t1	3.99373685001298	3.98730203618005	4.04614248028622	4.25043622778835	4.43333713019266	4.1619588482038
g80745.t1	0.133249175986382	0.168355778518951	0.0678314304403206	0.145115265164048	0.236460779242863	0.174434543457996
g80747.t1	1.61326854924441	1.53356085651108	1.40954897896578	2.13705949881683	2.03450802871144	2.15772446275215
g80749.t1	1.05686371692419	1.19099531493141	1.1953885476003	2.05842802736676	2.1330084350949	1.89458031738513
g80750.t1	0.636788397007869	0.523499730650727	0.644476530669364	4.65774168761798	4.23279473703381	4.56356915449469
g80751.t1	0	0	0	1.4426878274713e-05	0	0
g80752.t1	0	0	0	0.582614769361395	0.507988423932764	0.714010710246049
g80754.t1	0	0	0	0.587307378004113	0.642270893695809	0.285422342468111
g80755.t1	1.9458964380134	1.7386433381935	2.02945818655509	2.91819290799153	2.46979691184592	2.59270889638155
g80757.t1	0.76266517450315	0.903210303167893	0.75591134539276	0.541843881119721	0.557703182499742	0.449269768883821
g80758.t1	2.64241439034003	2.36886415315012	2.42165553795305	1.90678825681063	2.02001852546589	1.96663644641736
g80769.t1	0.513548351175216	0.230436679061329	0.361389953198908	1.13408553697014	1.51480196612041	1.26003107735226
g80770.t1	1.42352653959233	1.37255878457407	1.41279778096567	0.435858980187242	0.677933039031915	0.70673917845149
g80771.t1	0.432562878817167	0.651481134079191	0.668766331012643	1.38941702801385	1.79797293281881	1.86230815618935
g80772.t1	0.899151649827447	0.832672935506368	0.697129710804063	0.166323389929832	0.111789863660542	0.0677268176992367
g80773.t1	0.0603421200299924	0.17497136878426	0.0374637556916714	0	0.0659816949061851	0.0446025518755383
g80774.t1	0.0372289824306938	0	0.0372289824306938	0	0	0
g80775.t1	0.243035325722192	0.182028632281608	0.0282098481047125	0	0	0
g80780.t1	2.68953355147935	2.25768261269311	2.70731009342176	3.56485748320285	3.2564195354446	3.12894118138539
g80781.t1	1.26032440445966	0.913622063152915	0.88311950018685	0.921478224721384	0.917256826366072	0.962716325129324
g80783.t1	0.0127803247588095	0.0127788947869431	0.207721716625244	0	0.0420447240068849	0
g80784.t1	0	0	0	0	0	0
g80785.t1	0	0	0	0	0	0
g80786.t1	0.0198641418042008	0.0104819612854238	0	0	0	0
g80787.t1	1.59646815823976	1.62663631101454	1.64804937145144	1.29068743875215	1.08406154271979	1.00471710620677
g80788.t1	0.128808086012872	0.00697010755813696	0.424014812586887	0.309854874635128	0.297031727951747	0.130519741980104
g80790.t1	0.0266683520914127	0.0378769762857755	0.0406259544633911	0.0973599885858345	0.171757662627333	0.164531435281358
g80791.t1	1.02452464932783	0.661860852660674	0.858152118459101	0.870395496749322	1.47731362933114	1.32985896798582
g80792.t1	1.99964072420313	1.40141639451237	1.84662689822595	2.48034449395304	2.21298138965329	2.68957045116411
g80793.t1	0.0287091716851979	0.0163037575345859	0.0224644037767441	0.0691865808097408	0.0672408195799253	0.022798160256049
g80794.t1	0.0298217727611021	0.0143138684653432	0.0497422760753199	0.000517834573933703	0	0
g80795.t1	9.79134445316415	9.60812846001846	9.36376274421857	10.3904546148617	10.4937879101227	10.3457916631353
g80798.t1	0	0	0	0	0	0
g80800.t1	0	0	0.00614719288798877	0.000451492892845975	0.00239144791482977	0.00187140388452819
g80801.t1	0.369071101721145	0.278627124118907	0.420824070306982	0.276894431353327	0.246858004156671	0.365114671663688
g80803.t1	0.501722433350023	0.736778031619061	1.34243755018958	0.512729529483841	0.606668682682781	0.472780959688611
g80804.t1	0.418206142747751	0.549952014716208	0.235017483729526	0.324915418174741	1.04578403275928	0.945848132319649
g80805.t1	0	0	0	0	0	0
g80806.t1	1.02427924912187	1.06507800219833	1.13137019908828	1.03224475275617	1.11566719675003	0.9725132708322
g80807.t1	3.21374511516838	3.38572465442803	3.6756747027031	0	3.02962777489356e-05	0
g80808.t1	0	0	0	0	0	0
g80809.t1	0	0.000108198070689805	0	0	0	0
g80810.t1	0.000871124751497411	0.000979257512448656	0.000871124751497411	0	0	0
g80811.t1	0.040955536218687	0.00946183794897381	0.0304335497003085	0	0.0116244451448556	0
g80812.t1	5.53573373084501	5.47280113368199	5.33492397169463	3.36098350511636	3.46383782499739	4.57038891207108
g80816.t1	1.38279284335672	1.4895902026544	1.48489344666712	1.76720687888467	1.8319056085119	2.16925896381271
g80817.t1	0	0	0	0	0.00543160810929161	0
g80818.t1	0.708554541141312	0.693137657565502	0.631422827795882	0.527950101177636	0.511081379604932	0.452351890176286
g80819.t1	0.604978417690956	0.702131783601975	0.333206168068822	0.704697591389391	0.818006288237055	0.866074751761275
g80820.t1	0.140813986657299	0.129916015080906	0.0662779773606797	0.00269100037342823	0	0.00269100037342823
g80830.t1	0.0498314765508688	0.0300747096954172	0.033396922661616	0.112980305273223	0.13031545220606	0.137154611669886
g80831.t1	0.653851561969373	0.670577509453894	0.663577800161115	0.207273171613688	0.343221325919695	0.240011407908346
g80833.t1	0.932490588971657	0.962449076507675	1.08971236972405	0.682078831142929	0.664716747348451	0.607114855202199
g80834.t1	1.29844013542722	1.49711567115635	1.74918325856532	1.64157793449044	1.74529284415951	1.63299868577158
g80835.t1	0.268488291512576	0.258657609731524	0.31064491591371	1.62032787510354	1.25323596463877	0.656024929253699
g80837.t1	0.295704219431133	0.437885006334346	0.264345460181947	0.860543332627132	0.903555850184947	0.842039115182425
g80839.t1	0.0792176605121317	0.0392577360057477	0.0234469890976686	0.793763568760495	0.304269209499178	0.545784562001163
g80840.t1	0.997116057427295	1.04835268485221	0.989311248332738	0.660484179002024	0.919334742648767	1.00043274360397
g80841.t1	1.61089231418428	1.3129108289721	1.09152517708026	1.84248732693356	1.88857104048864	1.90615213150179
g80842.t1	0.693810307974912	0.554882517662761	0.55200811110627	0.379441307060335	0.402759280476944	0.331052789714883
g80843.t1	0.839067097291475	0.35848516164209	0.361488775080978	0.000634646206062511	0.0038439847705664	0.000633204144807662
g80844.t1	0.930192321616639	0.869361340099756	0.576625650297053	1.24508670943219	1.00579016332381	0.768258866506858
g80845.t1	0.88788161139737	0.661943830757972	0.634432495402794	1.24277625905199	1.08144939355096	0.829909620160195
g80846.t1	0	0	0	0	0	0.0111563938707711
g80847.t1	0.0407535886718477	0.0427465830454483	0.12912736236338	0.781431898932409	0.825175863313375	0.743049576988744
g80849.t1	0.0892513529474763	0.0386300263889764	0.0643351855716473	0.0922074380970889	0.0910173329713322	0.156032822589863
g80850.t1	4.58318918067693	5.46414186171447	5.52882620581519	5.68046459641573	6.050763526754	5.99764190492317
g80851.t1	2.15269873752218	2.42363921195965	2.12892188579129	0.751649669872938	0.215540687627425	0.0748616133907172
g80852.t1	0.00547472567430277	0.00547472567430277	0.00555233404408167	0	0	0
g80853.t1	1.22222341001794	1.42905725522236	1.49154067093701	1.44842843078077	1.69734014535925	1.54515192847135
g80854.t1	0.964537627002613	1.06460697529739	1.37791167031671	1.55703113841899	1.34110392566699	1.3831883546834
g80855.t1	0	0.00111621404251688	5.77066475103601e-05	0	0	0
g80856.t1	0.431453944574151	0.450123288976429	0.430804442702251	2.79810340915881	2.59082953702862	2.75952210824277
g80857.t1	0.170732684535046	0.221992120982301	0.169001381026074	0.254543251534109	0.224395963391423	0.14709956110143
g80858.t1	1.41217776999923	1.39993941489463	1.11980634718374	0.446590790457927	0.571012701947155	0.468379996062126
g80859.t1	1.18855094695834	1.11870324715961	1.0514173483831	0.805991549539058	0.562585821102183	0.848307853973968
g80860.t1	0.0319752632677324	0.0736159798205692	0.0319752632677324	0	0	0
g80861.t1	1.02826785206609	1.13002873873784	1.82124202840626	0.501983253862762	0.426524550620634	0.487584103546548
g80862.t1	2.84058247158966	3.0633286348877	2.74870402330124	3.6922515374893	3.45100150187035	3.63926191997494
g80864.t1	0.194546018433997	0.212655244347342	0.160110864802535	5.7855437514928	5.83064459848105	5.8132448449908
g80865.t1	0.364890630516537	0.560055565533083	0.548582613115249	0.932098977321883	1.11652578654217	0.888107690026224
g80866.t1	0.00550921879851006	0	0	0.129447886957247	0.109071657127225	0.113879158282626
g80867.t1	2.31235557655061	2.38199983464208	2.29917753368999	2.52793534275429	2.89569349219653	2.82119487477526
g80868.t1	0.204000447943627	0.267234943062397	0.272841380281755	0.718597918316295	0.646102735672194	0.627903750631614
g80869.t1	0.0736242053513747	0.0670783247677119	0.0886192493546192	0.263017574293466	0.20755555882978	0.245595449325322
g80873.t1	2.15891767262264	2.50551268069218	2.28685838377288	1.1472617563386	1.29438607591742	1.15140814762318
g80874.t1	1.5316923628879	1.27884415904028	1.36521267872613	1.55561936588867	1.42465286748168	1.5157558421455
g80875.t1	0.0865337860230849	0.0590271033219692	0.0327215270568301	0.830664219141778	0.94497685435939	0.945079517199677
g80876.t1	1.29338225645408	1.33258420739089	1.33736343351456	2.22981092339502	1.96496487822152	1.75278797601606
g80877.t1	0.0339916857262758	0.0112823675578749	0.0228876222745697	0.876833199765518	0.957008219791868	0.859821694210964
g80878.t1	0	0	0	0.0109674127130722	0.0109674127130722	0.0109674127130722
g80879.t1	0.339114575331511	0.469403608420086	0.472437861149362	0.361881749670513	0.399043091690519	0.439174170151188
g80880.t1	0.0733431398065681	0.0690848167698602	0.07251882216937	0.0724392457911367	0.0804448245478605	0.0102269980675356
g80883.t1	1.113139712494	1.15857874882687	1.14267156406298	1.35690327939629	1.54295186256533	1.69807575772668
g80884.t1	0.163031068724518	0.175449230879933	0.202186997303832	0.211511908841237	0.184828699972359	0.136907961249432
g80885.t1	0.319994742826922	0.232709868976996	0.468096341542139	0.00963525248987278	0.0178449622098423	0.00784994890260878
g80886.t1	0	0.00467540402055702	0.00467540402055702	0	1.44269431942324e-06	0
g80888.t1	0.600060376239181	0.6057891957048	0.659641470210745	1.2128500690173	1.27395146711767	1.25262335244285
g80889.t1	1.07804617184845	1.35969432841933	1.42842596982355	2.58083289268217	2.85997968282001	2.70211648670953
g80892.t1	0.644191317759665	0.494813928694967	0.583184967634878	0.230061565742318	0.232320609012705	0.219114607199859
g80893.t1	0.899594067389579	1.02302038504487	0.824176400038519	0.413375278732006	0.489651852951441	0.651940289872863
g80894.t1	0.00546035329581478	0.00607536305357635	0.00497448267663871	0	0	0
g80895.t1	0.971563786026212	1.01108696048886	1.00166246915275	0.793100152568786	1.52906730066892	0.725327590082603
g80896.t1	0.496146317970497	0.700877343240185	0.455075980421333	1.1334721214734	1.1383275918358	0.676645637293808
g80897.t1	0	0	0	0	0	0
g80899.t1	0.000506297109406425	0	0.000543793531774025	0.0193774049828315	0.0248260231015066	0.0193432418458294
g80900.t1	0.155597702889406	0.0900526140827615	0.153036125966395	0.231316889910242	0.231474189471063	0.200943711535938
g80901.t1	0	0	0	0.0180273455596166	0.0287360425580293	0.0183635544278515
g80902.t1	0.0459754953453592	0.0579520521602515	0.0190385847688498	0.263924995080403	0.289721169339311	0.316803785597078
g80913.t1	0.000238025045220381	0.00030581893300698	0	1.58695581673445e-05	0	2.88538719647466e-06
g80914.t1	0	0	0	1.58695581673445e-05	0	2.88538719647466e-06
g80915.t1	0	0	0	1.58695581673445e-05	0	2.88538719647466e-06
g80917.t1	0.583815583293091	0.761217179953342	0.543913536384079	0.926955077259245	1.25523362100528	1.03675017963253
g80918.t1	1.13571018891061	0.847608128011693	1.41371592650712	0.139097476681565	0.528891326644576	0.207598037079469
g80919.t1	0.443768945538845	0.416860274505127	0.47077007218012	0.527671917023343	0.562033806122111	0.399625026904784
g80920.t1	1.10109870796356	1.07805232208597	0.908154227624528	0.455372728189354	0.715737893663472	0.530412392698809
g80922.t1	0.396472989037306	0.397222482007349	0.446905164331083	0.212524516561031	0.237785183763215	0.287875318713184
g80923.t1	0.33226224029055	0.280889817712377	0.23934060148458	0.219317855875959	0.185643306654011	0.222672277029256
g80924.t1	0.881211968814798	0.740281709933197	0.74726622107105	0.777960394680936	1.05810033493072	0.913202313226324
g80925.t1	2.47579334209175	2.61878790298571	2.6355463867814	1.15463829248557	0.519496615219625	1.57417370160164
g80926.t1	0	0	0	0.635200884471681	0.792495570559451	0.986466275426276
g80927.t1	0.241701092517754	0.214357358998938	0.116382058281334	0.0796504949021295	0.0434537003692788	0.0418163010227427
g80928.t1	0.0203862762069635	0.0203862762069635	0.00986309610819688	0	0	0
g80929.t1	0.0143652918189418	0.0396339500031042	0.0371432174009821	0.0267193369702775	0.0267193369702775	0.162112048336923
g80930.t1	1.36050418448774	1.47071958187859	1.28224169884888	4.00736048675738	3.99123792750123	4.04979236491194
g80931.t1	1.22315684715317	1.31831163460664	1.55240904318439	1.02909238785597	1.05776009341667	1.11859627930599
g80932.t1	0.0056385606698928	0.0056385606698928	0.0056385606698928	0.231821908103029	0.208494785800349	0.279378579822309
g80933.t1	0.00582249358238487	0.00582249358238487	0	0.0397995653622127	0	0.0217597110021394
g80934.t1	0.0315165921205132	0.0315165921205132	0.0525828308810288	0.619919097657042	0.407315765458495	1.12496727937173
g80935.t1	0	0	0	0	0	0
g80936.t1	0	0	0	0	0	0.00937727288498858
g80937.t1	1.12124687690518	1.62902175938983	1.21248093799975	0.72559371709609	0.389467691904615	0.533526470564251
g80938.t1	1.83688393510281	2.04253052809234	1.94112472021882	1.58306458980709	1.60364129849843	1.52267298207972
g80939.t1	0.00871061197616312	0.0980192776688818	0.00870917796477798	0	0.00367994584137207	0
g80940.t1	1.01047050323139	1.02071126990929	1.3805510396988	0.67962827427044	0.667339005031484	0.557797273096557
g80941.t1	4.72269301249223	4.74148748061504	4.57879558340196	2.34728608404272	2.32310197094788	2.38703712566963
g80942.t1	2.35260148077638	2.63474031827191	2.57091169967837	0.555122120534575	0.590125792800607	0.561803167400681
g80943.t1	8.24853537217781	8.28222705018355	8.28640434495324	9.08872403537183	9.0722515341597	9.0524833096796
g80944.t1	0	4.32807863051648e-06	1.87549136249409e-05	0.0547345846606016	0.0320966103147288	0.0481859555507016
g80946.t1	0.339738287654502	0.602791313294068	0.572062124318948	2.25716393413473	1.36903870687359	1.37568450204931
g80947.t1	6.63624455563324e-05	0	4.32802020268477e-05	0	0.0490284736548081	0.049053574261855
g80949.t1	3.71515986903208	3.78339735282243	3.64221242800784	3.74927584658146	4.508592816309	4.57283808205798
g80950.t1	3.01880684571428	3.12849088360054	3.22421504218343	2.76713694514861	2.94215132273137	2.85940786090681
g80951.t1	2.87914308390878	2.62917847267517	2.64100306667825	5.61541152986358	5.62541320273482	5.85790470439165
g80952.t1	0.051649128258906	0.0520193419834184	0.0536160176215405	0.40375526541948	0.195507608898384	0.533720815141489
g80953.t1	0.888649355006157	1.14014713403861	0.973512092565712	0.689918156387703	0.629688605756133	0.703145007739508
g80954.t1	0.0101381800728288	0.0103043512208942	0.0101381800728288	0	0	0
g80958.t1	0.0326467770049596	0.0109258908084702	0.0131835202786839	0.04257710345161	0.0511423660052753	0.0380146901867159
g80959.t1	0.966616514240226	1.17276783451636	0.938294826345258	1.04079426093721	1.19402021242362	0.951046869270593
g80960.t1	0.222282772346626	0.260774819506954	0.177644849924467	0.449646943369528	0.68188009789193	0.379530028372639
g80961.t1	0.0606091296263628	0.0925849796089689	0.0670383868001147	0.825155506259541	0.853372140496542	0.818011198227206
g80962.t1	0.072185395252495	0.0472731374257521	0.126158798658399	7.74561309260781	7.92489693144882	7.77762645192171
g80964.t1	0.205729060866588	0.364443564459186	0.351529960178289	0.576574378739759	0.674386526226601	0.588322948795188
g80965.t1	0.707060898263472	1.22837050056976	0.839826595504194	1.04764307981532	1.10540989404008	1.18174438339578
g80966.t1	0.92952515382548	0.653684667435093	0.8511009696688	0.989608442822634	1.17587457385966	0.870545427398106
g80968.t1	0.217830008251417	0.223227294053119	0.274478757477973	0.4925833640031	0.493940351646791	0.499971882261962
g80969.t1	0	0	0.026553629525684	0	0	0
g80971.t1	0	0	0	0.00223876744518683	0.00216818327607171	0.00216818327607171
g80973.t1	0.189846060804777	0.254125967963361	0.257125304884969	0.204391162929781	0.122932413684008	0.33330006885026
g80975.t1	0	0	0	0	0	0
g80977.t1	0.0936156113640829	0.0374159606399806	0.0724131767127559	0	0	0
g80978.t1	0	0	0	0	0	0
g80983.t1	0.0103115133401227	0.027738656350772	0	1.69676082015849	1.72033888640074	1.88421067585152
g80984.t1	0	0	0	0.00286091114031266	0.00288106871699294	0
g80985.t1	0.168269761943311	0.115054556842956	0.0675795211125047	0.476458421866521	0.314582845508019	0.345895923540611
g80986.t1	1.67516239358407	1.45382307425275	1.88861078271537	0.298876462711208	0.203387864374498	0.354517607911915
g80987.t1	0.726676042695308	0.61293936633205	0.555539366605891	0.683285929517069	0.56025223976789	0.581153571148301
g80988.t1	0	0	0	0	0	0
g80991.t1	0	0	0	0.0254200768863682	0.07087289317869	0.0157901322135952
g80993.t1	0	0.0031128606078385	0	0	0	0
g80994.t1	1.63885001844978	1.89454966383783	1.68484476416523	1.1672140364628	1.01613114275817	1.17818877023401
g80996.t1	0.00540286235001907	0.00541148613794071	0.00540286235001907	1.44269431942324e-06	0	0
g80997.t1	8.56708779076267	8.71669273519241	8.51767479281752	7.85143175726528	7.85529756325691	8.07720005076606
g80999.t1	0.640655167344927	0.850177734414543	0.734424791918295	0.971532150292312	0.535489641753543	0.475938830181899
g81001.t1	0.94500533091586	0.928737180489733	0.981561893548269	0.884769041627365	1.10264939790982	0.983189539815958
g81002.t1	0	0	0	0.0533185134492262	0.0294118925224599	0.0571188908348455
g81003.t1	0.117503557072376	0.117503557072376	0.0978292068188007	0	0	0
g81004.t1	0.0826726180171378	0.0826726180171378	0.109432775934824	0	0	0
g81005.t1	0.795308137701249	0.662518163653039	0.671656605063252	0.801332514173386	0.69332860083124	0.837387041327906
g81006.t1	0	0	0	0	0	0
g81007.t1	0.00537555334818075	0.00537555334818075	0	0	0	0
g81008.t1	1.58724112028751	1.73981225085015	1.70992713411607	1.21058150187229	1.3934431100253	1.37302673734607
g81009.t1	0	0	0	0.126058331141084	0.14850204456773	0.010514902683862
g81010.t1	0.0136937870817736	0.0424076039459355	0.00234679775110257	0	0	0.00479187952219636
g81011.t1	0.0214839915274236	0.00749118769651777	0.0214839915274236	0	0	0
g81013.t1	0.00438633159368671	0	0	0.0313853147688106	0.00190598326652081	0.00568310907411257
g81014.t1	0.630701808631554	0.321759578265024	0.620011094415357	0.784331435497832	0.721007728514962	0.791464031925213
g81015.t1	0	0	0	0	0	0
g81016.t1	2.11656836994382	1.97476386902137	2.05793992555861	2.14009607668043	2.16593219278518	2.14284765150655
g81017.t1	0	0	2.88538719647466e-06	0.00514843741287731	0.0118605601770331	0
g81018.t1	0.468081740167885	0.483444852182628	0.242956086738054	1.44269431942324e-06	0	0.0916416174673204
g81022.t1	3.08876102199837	3.00537339735234	3.45911799511064	2.41575163688186	2.35216104424756	2.73473151109437
g81023.t1	1.22361221942698	0.117693712996293	0.12183369100423	0.628293938917401	0.459744256121575	0.682291921905531
g81024.t1	0.00301064641394755	0	0.00315172889372548	0.0275263575288664	0.0275263575288664	0.0300662320806929
g81025.t1	0.586268990677579	0.657769864780512	0.575153528668168	1.06504007746721	1.02211067966362	0.813674081561242
g81026.t1	0	0.00295593725035586	0	0.00605668671081502	0	0.00613139063126267
g81027.t1	0.419082550187748	0.464838662224262	0.398021950181199	0.64274500219116	0.516244144055276	0.107449520422574
g81028.t1	0	0	0	0	0	0
g81029.t1	0.00993760319454312	0.00997055702464215	0	0	0	0
g81030.t1	0.172528478762929	0.0747575092007597	0.0969796480482242	0.348806889598391	0.463427852518162	0.37159677641823
g81033.t1	0.89138729943348	0.741210676276093	0.460629345131476	0	0	0
g81035.t1	0.17924605413116	0.21921623511715	0.282066108975517	0.00322370443588578	0.0256978796683315	0.0225240595378403
g81036.t1	0.0876936539923547	0.132196460608945	0.0521988475200487	0	0	0
g81037.t1	0	0	0	0.0113997422303775	0.00780259753402465	0.00711080338825542
g81038.t1	0	0	0	0	0	0
g81040.t1	0	0	0	0	0	0
g81041.t1	1.17483079098097	1.20032292228989	1.22319083512208	0.922398060780765	1.10930371977773	0.883859290877052
g81043.t1	0	0	0	0.46202613534575	0.515030146237945	0.415673227029902
g81044.t1	0.932890407018299	0.902018765508037	0.866888201516309	0.856660673421951	0.772042724438235	0.452626006652372
g81045.t1	0.11020687053248	0.166881232910438	0.305337872108724	0.272135493868987	0.16569588018025	0.21112685669875
g81046.t1	0.0685758888699527	0.111553526901901	0.32083469489215	0.280307845899095	0.183821860393873	0.337764746257712
g81050.t1	0	0	0	0.0365272465847518	0.0178435372491499	0.113167056732735
g81051.t1	0.421488851877996	0.0951871916731091	0.0344002670590812	1.00702753608485	1.05250632061095	0.800718121832677
g81052.t1	0.120561626889257	0.472977424837455	0.161173089294188	0.726626348508487	0.672919507676775	0.946208326540426
g81053.t1	2.90081484587799	3.21099692514187	3.00286379081137	4.80326537688966	4.86043834793349	5.12971332930462
g81054.t1	0.951446800664345	0.896102087193827	0.958680861657684	0.875290171177243	1.18611384326484	1.17401325133677
g81055.t1	0.351784348813187	0.494878427481729	0.297616383963194	0.0467634387724865	0.0681383424698587	0.0528554526720655
g81056.t1	2.16977206766234	2.06281249240502	1.80912011265777	2.72084579912247	2.81917664345626	2.78964475266243
g81057.t1	2.24073715258045	0.899203478480625	0.48963952310279	0.0660092586317033	0.0705803005946107	0.0735131567282944
g81058.t1	2.18055368143178	2.10657311582545	1.55467381470499	1.08510031935741	1.23814361655576	1.15368083747234
g81059.t1	2.46613635061115	2.11308502246166	1.85254903442118	0.915073395118514	0.926444307476332	0.859436089621122
g81060.t1	0.0551290026910063	0.0170966641853763	0.0235264754111159	0	0	0
g81061.t1	1.62450474590681	1.485419613677	1.67002813823375	1.41912031440444	1.24334370679879	1.46727426274696
g81062.t1	0.452430967581892	0.449893057301128	0.427017175556481	0.568652840984051	0.587416840608524	0.629722173088524
g81063.t1	8.95604215683327	8.67122854741904	8.47870754282455	2.91102117206104	6.15442226022446	3.24088579817118
g81065.t1	2.15722743180643	2.17478989304781	2.12973141931246	1.51390707105076	1.34994835280167	1.46857028447244
g81066.t1	1.47174413699327	1.27868004797284	1.42718349239661	0.328142517260207	0.393176738255315	0.478984226389687
g81067.t1	0.618311963318069	0.656953018228559	0.630102548281398	0.491825396318969	0.493243568782338	0.537620108962664
g81068.t1	0.0582943267572043	0	0	0.032990877195325	0.00624343925950442	0.00928696912364227
g81070.t1	0.0176326275466476	0	0	2.88538719647466e-06	0	0
g81071.t1	1.30303488295171	1.46943643121704	1.23843959288757	1.3434504629004	1.2802935905827	1.35932493706331
g81073.t1	0.626021337140402	0.440980892231282	0.453696670358916	0.317448793751101	0.263395034517309	0.205989237383048
g81074.t1	0.780565435568804	0.808632995776799	0.820102969963516	0.456530723232174	0.479883455466163	0.642383658765421
g81075.t1	0	0.038604743770399	0.0755052487952178	0.893032858127127	0.851219331456992	0.71780866519303
g81076.t1	0	0	0	0.0269275065276574	0.066067140741185	0.0475328050271911
g81077.t1	0	0	0	0.0220467443649757	0.00391592578547281	0.00828177905739587
g81078.t1	0.202999384204023	0.139910814939084	0.117044686080697	0.0896798321953842	0.0896811879403967	0.0564850333235629
g81079.t1	0.0145438309000062	0.0774016182926393	0.0113610955268398	0.10951033781177	0.114252404441826	0.181317586953844
g81080.t1	1.42260762209568	1.32858776168242	1.3022517772345	1.78074725130285	1.81892293918818	1.70675243755346
g81081.t1	0	0	0	0	0	0
g81082.t1	0.168880753599266	0.219825852328066	0.223856220045482	0.226633064774667	0.278043048849147	0.211130595563147
g81083.t1	0.0663275814995076	0.0993356059669047	0.0876298447510569	0.0534519808525472	0.0351663973034162	0.0317268933026397
g81084.t1	0.514440438780136	0.367940202811264	0.633716698546807	0.724217179961461	0.921320544931927	0.871575581904599
g81085.t1	0.0676511063788129	0	0.0676511063788129	0.0139938597408736	0.0751492306549987	0.0391889400010192
g81086.t1	0.0764304850049004	0	0.0764291167504283	0.00132090377584191	0.0491762820546649	0.0226291613058285
g81087.t1	0.296082625082465	0.246616039256941	0.192441643599172	0.271589419261457	0.276270342784627	0.286995849309486
g81088.t1	0	0	0	0	0	0
g81089.t1	0.00749262291907231	0.0478803514109156	0.00363101833905072	0.112438589294983	0.129877779325528	0.205969225470586
g81090.t1	0.00100953323319873	0.00101097491833938	0.00100953323319873	0.00154574071475889	0.00155438758961371	0.00358065005923471
g81091.t1	1.00516568797909	0.995354263413919	0.797636419499583	1.41368343575383	1.14652098137627	0.95195625414496
g81092.t1	0.00695718582457681	0	0.0158614799995751	0.0127188346886496	0.0318496724363425	0.0262589915095698
g81093.t1	0.114782781070169	0.144815166891272	0.263977860285116	0.224152671593535	0.219870448353242	0.213902165405341
g81094.t1	0.0263935692226778	0.00495866756958547	0.00574202581861369	0	0	0
g81095.t1	1.27076573423675	1.52078278293973	1.41369318305665	0.919136393469621	1.22459970414159	1.34689620274846
g81096.t1	1.36088675500509	1.29277644952204	1.47323673865905	0.453034975946826	0.849122570919432	0.334384065728941
g81097.t1	0.0211485091514064	0.0211769428869157	0.0211485091514064	0.0126287398528277	0	0.0126287398528277
g81099.t1	0.6294470844232	1.28212899158914	0.65901117119815	0.157098052791794	0.180433061288876	0.241238579369407
g81100.t1	3.08184850359616	3.25304788041528	2.37054150852866	1.15119120480935	1.42866233227646	1.26631820709652
g81101.t1	0.905188365784234	0.774751222347748	0.860170637151156	2.63815309632141	3.06206142561837	2.66391065509383
g81102.t1	0	0	0	0	0	0
g81103.t1	0.0223422438066849	0.0223422438066849	0.0223422438066849	0.00904469777758304	0.015019351207089	0.015019351207089
g81104.t1	1.18266941758962	1.13329653012197	0.968581092836624	1.04526751607353	1.16197794873986	0.952513985165384
g81105.t1	1.01002356812845	0.90198633946126	0.950561729052059	0.204163258714131	0.266624649986665	0.410110949801652
g81115.t1	0.29331044423893	0.519787448794992	0.393038315360664	0.161585893818181	0.175267815247297	0.0939076250659145
g81116.t1	1.30429199253339	1.7010770266103	1.29291541314771	1.10000678082364	1.28579102826685	1.0403201474584
g81117.t1	0.260409921874066	0.314810196847597	0.157158862373771	0.332862576532763	0.368068758704984	0.326800782750812
g81118.t1	1.70777699753324	1.9633894093943	1.80266307635424	3.23114374839824	3.31311086495075	3.23950344427883
g81119.t1	0	0	0	0.0172591847489016	0	0
g81120.t1	0.0175357127499819	0.0948386999264068	0.0179361567668082	0.080983682406182	0.0709113516409284	0.0799630926045633
g81121.t1	1.45975422163854	1.49489276015387	1.56206996223942	1.66010944892517	1.72526388682727	1.50148500493459
g81122.t1	0.00433167457426716	0.00433167457426716	0	0.157315402909474	0.156844436261509	0.121159994873293
g81123.t1	1.47468990409179	1.54762306060405	1.61150385486414	1.64002670034074	1.82540506391486	1.7756119135635
g81124.t1	0	0	0	0.582245754095842	0.79864033303234	0.811648582070382
g81125.t1	0.0126487614136868	0.0126487614136868	0	0.00342521685279285	0.0265380492144047	0.0184746570830794
g81126.t1	0.899931976823111	0.914816303468397	0.946286943259712	1.98171495152073	1.77234978547932	1.73274328953777
g81127.t1	0.0172335248244166	0.0284248754787258	0.0979707513217156	0.157179562923279	0.222920763163871	0.2099299221594
g81130.t1	1.57119089543778	1.60326480259058	1.42663886747264	1.5524813466815	1.59504719635302	1.68831913716019
g81131.t1	0	0	0	0	0	0
g81132.t1	0.434009520725771	0.37920505996061	0.396570532821855	2.93323364063528	2.06965027266409	2.59221183302557
g81133.t1	0	0.0157573110471468	0	0	0	0
g81134.t1	1.54762059306548	1.84808546928216	1.59604635929711	1.53988140481994	1.62172510357957	1.75302126496715
g81136.t1	2.75066652656048	2.83864847674597	2.70818878137035	2.23312909621767	2.87481820787785	2.45196144785626
g81137.t1	0	0	0	0.0123369655818978	0	0.0123240918283927
g81138.t1	0	0	1.00988299404894e-05	4.32807863051648e-06	0	0
g81139.t1	0.00100376647823029	0.000997999700210504	0.00100809154661772	0	0	0
g81140.t1	3.28826818788252	2.94516437713451	3.08145961978087	2.29085402236755	2.282892559306	2.30862881434693
g81141.t1	1.65988529464862	1.69370282985797	1.52574767609503	2.89180216959665	2.76406818060603	2.84784782036447
g81142.t1	0.867784996672484	0.845742136741396	0.61301294381594	0.853834407517323	1.27573715257154	0.597996384748581
g81143.t1	0.576241553009866	0.683757528975002	0.924055026441392	0.760481566279871	0.769153913500273	0.824334470477203
g81144.t1	0	0	0	1.11740115503867	1.22098056887785	1.28836269683064
g81145.t1	1.23471467404782	1.15470114983331	1.23040778035522	0.203535709988471	0.115511397789847	0.643532989885826
g81146.t1	0.801670235701453	0.949975611375913	0.756700524778385	0.275752048828529	0.333337856464481	0.239310047317704
g81147.t1	1.16560584614811	0.872697975517398	0.744643348823849	0.765679008654072	0.806555035102928	0.855067991081855
g81148.t1	2.98576672140299	2.13611097906808	2.05054070279622	0.438482359218606	0.49132670515917	0.42010183722748
g81149.t1	1.60685010492882	1.63075165811417	1.49948008164989	1.62985596844427	1.61904624475414	1.48778730818289
g81150.t1	1.12387937382071	1.35353784433372	1.2265812792628	1.58420344348009	2.02321276288818	1.58695877068893
g81151.t1	0.422158710742118	0.370711117370752	0.440908624261723	1.32565639098328	1.37803323505298	1.29521520054479
g81152.t1	0.230172265062605	0.354046998084645	0.220848736462306	0.0428712288831503	0.0220609524539818	0.0428712288831503
g81153.t1	0.0815127950079625	0.0906840901092455	0.061086303485899	0.0501060121537955	0.071018480523061	0.0513484336709662
g81154.t1	0.0237677463255074	0.159151221995517	0.0237677463255074	0	0	0
g81156.t1	0.52314439223477	0.64637282361855	0.610793593358931	0.473983239830484	1.00642729507554	0.963164096192692
g81157.t1	0.637168769177973	0.451482807553145	0.331720119112055	1.70146522072929	1.51838104185834	1.65761622683687
g81159.t1	2.31992453211562	1.4551491207343	1.58373665108189	0.0312497901329182	0.0822284246622597	0.0207574884500832
g81160.t1	0.317566878912629	0.316906867300813	0.390352921414279	0.652757225800395	1.08996315521416	0.844055374229704
g81164.t1	2.15176791498582	1.45601179134368	2.19181686856158	0.91208723825316	1.26686328253544	1.8727956707231
g81170.t1	0.716170025260637	0.066439184576392	1.08410985867543	0.143518808195511	0.198573358251417	0.11112081013837
g81171.t1	0.173248985813454	0.0515962328278977	0.173224676166179	0.799554033620728	0.88897737260926	0.829975358990708
g81172.t1	0.519264107460531	0.445602766073759	0.52200752456531	0.664103229649	0.369300079038454	0.451661096549631
g81173.t1	0.385389067272765	0.343673879055949	0.367978211833472	0.616206173122282	0.633426560243252	0.668828948477264
g81174.t1	0	0	0	0.0291461148282914	0.0291461148282914	0.0291461148282914
g81176.t1	0	0.0291503563461552	0	0.174038187072628	0.0722224464933439	0.272477133467362
g81177.t1	0.0396648288848444	0.0614098620395284	0.0230168353971381	0.0279452638729254	0.0415513971828628	0.0386300263889764
g81178.t1	0.834824459078512	0.747889194076188	0.855914770869024	0.574573365415278	0.695323071184164	0.515602457024051
g81179.t1	1.72376998107468	1.84441096321987	1.80896324850609	2.09761416740529	2.02351866891355	2.15210519657344
g81180.t1	1.38062307075384	1.46042332728065	1.41488781190318	1.74064827414258	0.977362727238966	1.81927046798023
g81181.t1	0.30972451697072	0.0866479127551883	0.129569219250749	1.02416433641061	0.658120975796269	1.00676190998338
g81182.t1	4.59386137406458	4.67489741650418	4.84454609418732	4.47721329828156	4.9012987067446	4.52080679022576
g81183.t1	0.605425113172548	0.507916392181037	0.523170493514686	1.31928554429059	1.08652087826487	1.24136062890185
g81185.t1	0	0	0	0.0508917034943432	0.0456218985848974	0.0321981953422898
g81186.t1	0	0	0	0.0200548067860982	0.0214640922070588	0.0502202704598261
g81187.t1	1.5688449426637	1.50308307162195	1.22383274836223	1.60940275410943	1.84088616099472	1.61978719411036
g81188.t1	0.203588329347731	0.247233638087256	0.138564170394554	0.0275900504557751	0.0578037541474475	0.0639170536923114
g81189.t1	0.829524054372005	0.855445196384896	0.857223829308138	0.396013677418841	0.444463527541332	0.498962591724647
g81191.t1	1.79933643965363	2.01906492448665	1.86655156174727	1.77547538370122	2.02830498752421	1.75406952939959
g81194.t1	0.000731261026720672	2.88538719647466e-06	0.000731261026720672	0.0347721163721027	0.00103836666228301	0.00103836666228301
g81197.t1	0.0946387519303985	0.0695495724245727	0.214983947998478	0.0454891027138571	0.0457113541757424	0.0465189988252919
g81198.t1	0.145713970404615	0.0466963965088718	0.0568040773839648	0	0	0
g81199.t1	0.00738784792017295	0.00738784792017295	0	0	0	0
g81201.t1	2.32721539350549	2.46453522975085	2.50850725064786	2.4237093924473	2.74965568492317	2.64360132961279
g81202.t1	0	0	1.44269431942324e-06	6.86774382421764	7.13207135847712	6.97846145333361
g81203.t1	0	0	0	0	0	0
g81205.t1	0.789088189349767	0.52950614235807	0.522130092254526	0.719953548611497	0.456516004332388	0.986868156161015
g81206.t1	0	0.0111678464786925	0	0	0	0
g81210.t1	0.348161019367558	0.400977228910815	0.173981921211552	0.606393900591743	0.646093516761183	0.549489777508685
g81212.t1	2.97767979230469	2.84993942940204	3.2785254335124	1.61422171842518	1.76713101122105	1.3551657147215
g81213.t1	0.0331600766948368	0.0567055973977487	0.0311693163563492	0.24949388521266	0.163569577174871	0.170926204910935
g81214.t1	0.0379683186064253	0	0	0.000530814111239873	0.268733801077902	0.122810521918152
g81219.t1	0	0	0.028233898810736	0	0	0
g81221.t1	0	0	0	0	0	0
g81225.t1	0.0231730116358272	0	0	0.076310073643649	0.183586872362871	0.0952385128032098
g81226.t1	1.21391833594409	1.24242019506864	1.26479462178288	0.437823233815777	0.424468521719217	0.453429078913911
g81227.t1	0.952199355937393	0.835906293029449	0.974836907793401	1.22238232243582	1.12890902191852	1.09850310391035
g81228.t1	0.325630489262718	0.366589114369273	0.352585662420817	0	0	0
g81229.t1	1.16575697150226	1.39839196489927	1.40745500073715	0.894885265308478	0.897383719710679	0.867387280664979
g81230.t1	1.76700130642141	1.90095527446712	0.870710333117253	0.915751866439148	0.962529034193899	1.09723996286187
g81232.t1	1.93586251466442	1.96269041676522	1.84917262455861	1.71360476383807	1.76269281008712	1.75724390221695
g81234.t1	0	0	0	0	0	0
g81236.t1	1.68449560947861	1.77021421068993	1.96914054137631	0.0689775441998217	0.0479975770903847	0.106105727997903
g81237.t1	0	0	0	0.00185843640259809	0.0105550042406997	0.0309306922799765
g81238.t1	0.023215602221436	0.0652910517008531	0.0850792383354187	1.00796545102492	1.24038150087237	1.43286910242694
g81239.t1	0.329559927608395	0.356542750409116	0.217735726214737	0.814787469440265	0.112454603522215	0.132871602694784
g81241.t1	0.225151511841273	0.215452468663366	0.248457113100147	0.42959989697492	0.293917792203895	0.506105286095867
g81245.t1	0.033216472118574	0.00672744679688452	0.00635978824021669	0.141265360574823	0.192654996436707	0.0791357214044166
g81246.t1	0.0667036907222791	0.0676717553147923	0.107446842121416	3.63455005664281	2.86662791584455	3.64391608922932
g81247.t1	0.270637775787444	0.284274848706753	0.210109525658789	0.32295954157922	0.517335163779393	0.429320298579807
g81248.t1	0.124793957638918	0.0290980434209634	0.00658240519746673	0.0162780806109935	0.0790005117014838	0.0162852131356098
g81249.t1	0.502288842907161	0.821368988530435	1.03427277392554	0.97145048274912	0.830360804200977	0.66669206675815
g81250.t1	9.45582159979007	9.41090456004051	9.5823003908528	7.44394756060795	7.64456463875116	7.64426954924233
g81251.t1	0.692690537319725	0.646461305601261	0.436818526602585	0.400917133667185	0.505857401920408	0.486351916331724
g81252.t1	2.5995396564693	2.62057866914064	2.64549692797819	4.44172348827047	4.57720704383535	4.42597893856979
g81253.t1	0.389276040866663	0.368058698222117	0.548488906030552	0.373084663797788	0.491933115595429	0.467899210519757
g81254.t1	1.46683121008667	3.15243947875689	3.06263033116038	2.12046972689528	2.6167035070994	2.45718661316042
g81255.t1	0.399851393163114	1.49232083840912	1.72741035808864	0.0474769664768592	0.00243609669671548	0.00246058092594773
g81256.t1	1.46968961055382	1.5730123528999	1.2570770168682	3.42574864728741	3.21994121074459	3.28144410569923
g81257.t1	0.0919692248789496	0.186669158021236	0.0481524678443256	0.0898194672395826	0.0147266320252143	0.0246870444302323
g81258.t1	0	0	0	0	0	0
g81259.t1	1.41768889892869	1.17603484326273	1.19318887147417	0.30378425446965	0.266958005115792	0.287547944493797
g81260.t1	0.0516477362987259	0.0516477362987259	0.157446055971453	3.65064084501021	3.72529748410015	3.73396632569066
g81261.t1	0.0679663146206641	0.0392717756036507	0.0879162854126441	0.00038370585026068	0	0
g81262.t1	1.81841826011862	1.70479584479581	1.82168205465862	0.539517175479761	0.482936029293366	0.514540423280621
g81263.t1	0.0490075561486656	0.218898934001096	0.0331530271118624	0.00556670550627493	0.00556670550627493	0
g81265.t1	0	0.00548047458560757	0.00548047458560757	0.032893578496855	0.0190585175725288	0
g81267.t1	1.34766622317514	1.5298254432335	1.29048987218749	0.958017830260358	1.18445550218752	1.13753565614528
g81268.t1	0.844722282744116	1.01599061051981	0.772300372915325	0.754452276950906	0.732462848502345	0.787143227828707
g81269.t1	0.353841551898748	0.417702939309607	0.462221976041193	1.16458742734459	1.22953808891694	1.25198927916282
g81270.t1	1.86216728782289	1.87928544172013	2.10246833478241	3.8763799147241	3.49055100562539	3.93904749938114
g81271.t1	0.496164729477984	0.532945273919477	0.615392754397133	0.769324899980682	1.19350746160833	1.30177609182191
g81272.t1	1.250622682251	1.18626917543083	1.10806606693012	0.99012057816136	0.885753177194548	0.895083097806458
g81273.t1	0.99173279858388	0.803386592163322	0.98559587818296	0.833622818345056	0.843290862530671	0.775804887441508
g81275.t1	0.628839838691557	0.53838618843699	0.492170069696461	0.970980988640391	1.2194083171146	1.05886160315906
g81276.t1	0.548267930490485	0.389615267881634	0.466725253897027	0.616719031323113	0.627745965117545	0.482804924140194
g81281.t1	0.00387563925909274	0.00663841308783214	0.00891996234409743	0	0	0.0508722056957443
g81282.t1	0.0373808162094199	0	0	0.202793823345483	0.190594633894084	0.357521602138834
g81283.t1	3.9095891799965	3.81516038941578	3.789581636197	1.92084892619364	2.06270855108126	2.11572045749271
g81284.t1	0	0	0	0.0223465053751166	0.0213532195401838	0.0545831772702672
g81285.t1	0.0603656409947904	0.0508861327216322	0.0401433670560184	0	0	0
g81286.t1	0.233517524582765	0.131218062717707	0.194738892018587	0.326874397797949	0.469233751539936	0.36944861561891
g81288.t1	0.0834666475158348	0.14700575312352	0.0797747230598613	0	0.0133107465387701	0
g81291.t1	0.145914787535333	0.274287905393246	0.32641424211472	1.33812942730239	1.16901036351607	0.654135788437784
g81292.t1	0	0	0	1.44896647866249	1.5627054779093	0.222135598761282
g81293.t1	0.0433459048716778	0.0339043188392924	0.0406483964610565	0.000377936593180819	0.000925913029960273	0.00013416440025461
g81294.t1	0	0	0	0.614939714839449	0.526147957349535	0.951495292270654
g81295.t1	0	0	0	0	0	0
g81296.t1	0.23234148681814	0.162498804275188	0.191274588258082	0.136010217573272	0.336565614257523	0.212656489316935
g81297.t1	0.714822260546283	0.572457037516548	0.730107772279441	0.373306322393385	0.273016902466182	0.538059337872077
g81298.t1	0.0683708915125512	0.0683722674308377	0.102820698315852	0	0	0
g81299.t1	0	0	0	0.187652478834002	0.231495079528872	0.271050311405569
g81300.t1	0.0181968844007307	0	0	1.35908031082595	1.30798625945305	1.37210349914017
g81301.t1	0.522534893495857	0.561194143067922	1.10161646211848	0.39362377546002	0.0402135206017907	0.00573915188689758
g81302.t1	1.45766572883725	1.33885794261302	1.80230780064267	0.181312497709955	0.249564271295308	0.0481524678443256
g81303.t1	0.136812176048828	0.352203709472094	0.23447311630357	0	0	0
g81304.t1	0.00955213076562211	0.081935400198142	0	0	0	0
g81309.t1	0	0	7.21345717086418e-06	0	0	0
g81310.t1	0	0	0	0.0909265793311181	0.103196816077902	0.0592002003332512
g81311.t1	0.226488800510826	0.196912923442033	0.208718261727919	0.241277636343181	0.157158862373771	0.218750175076501
g81312.t1	0.0990406480539906	0.104358132325317	0.0731031624736786	0.0119564261596117	0.00931133736212373	0.019096958630492
g81318.t1	0.6599501249234	0.361165332834815	0.342934711322861	0.0148951312962549	0.0571008637249958	0.0210703134891027
g81319.t1	0.0160812090129249	0	0	0.011923517659758	0	0
g81320.t1	0.329734423191676	0.586271873452983	0.484903239970267	0.692652155271908	0.351502822742874	0.586194997470816
g81321.t1	0.0106223150624651	0.00470416427797746	0	0	0	0
g81324.t1	0.0583386640837946	0.188286973149447	0.21970940065169	0.0683571322575114	0.0129204551265277	0.012881849138707
g81325.t1	0	0	0	0	0.00472429611704092	0.0044855719408982
g81326.t1	0.707446160551952	0.817958005777162	0.616233467417651	1.18357670985488	1.09419957967366	1.1553431747355
g81327.t1	0.00653788455402825	0.00653788455402825	0.00653788455402825	1.44269431942324e-06	0.00513837448732951	0.00513837448732951
g81328.t1	0.991713935642895	0.945040551142398	0.958351240238075	1.50130512434836	1.80271600866864	1.65660665642679
g81330.t1	0.964499922290211	0.927560480890983	0.889852759885783	1.07631691546756	1.28774591431738	1.09102478264347
g81332.t1	2.21340358851655	2.31265849439923	2.31960290604855	2.15484046305892	2.23019009915864	2.36829929221362
g81334.t1	2.93727037208546	2.30567261527704	5.85912355503322	6.20853370540523	5.17047143891581	5.40721201012195
g81335.t1	0.214157141258622	0.206816987011468	0.238861437657356	0.0230168353971381	0	0.00342089902467092
g81337.t1	0.0120136565453768	0.133342567374792	0.133341252045099	0.0327525542427859	0.0718765979018221	0.11042872780011
g81338.t1	0.872126641254751	0.311198501442037	1.07185395016133	0.944049560413477	0.665756582679399	0.940213367106884
g81339.t1	0.0771636827120216	0.120927841639816	0.120355922038773	0.00782699085738475	0.00782699085738475	0.0610959836409201
g81340.t1	0	0	0	0.10631079420417	0	0.145288771770898
g81341.t1	1.68481694259716	1.68639788208268	1.65115228873472	1.3559172442302	1.37335811208155	1.39475886900641
g81342.t1	0.0175171841798978	0.105710256607212	0.0591254249724061	0	0.0074624829455847	0.0074624829455847
g81343.t1	1.12467354631532	0.907929731154355	0.95151394245448	0.211095699118624	0.261332224156118	0.246184292534335
g81344.t1	0.563493987816569	0.335228263490576	0.664660321897098	0.161322744582605	0.217947852133379	0.175380244524604
g81345.t1	0.113463141639149	0.113385791986866	0.113387125636696	0.0399146428062657	0.0399132394780883	0.0324831596017353
g81346.t1	2.65745045326489	2.59797017297976	2.60254192095012	2.06097255679885	1.90073738216844	1.69067007579639
g81355.t1	0.124868051920093	0.341688640972703	0.41650253332905	0.0527010660452813	0.154312297567414	0.0297737238621792
g81362.t1	0.00185123219560588	0.0264502297674714	0.00133964152579946	0.0168585527570339	0.0421344016719354	0.0200960667865309
g81363.t1	0	0	0	0	0	0
g81364.t1	0.0309052743719631	0.0568387518352682	0.0200163912421661	0.0113625269046919	0.0418022861652046	0.0831125888631112
g81365.t1	2.03404100340683	2.05489222592919	1.92613570883411	1.37055768917989	1.37249526499874	1.32134974680628
g81366.t1	0.583208079028471	0.401747319058512	0.3083678655477	0.0509599437143743	0.0685318650479389	0.199260872720857
g81367.t1	0	0.0732567525651798	0.0374932753737777	0	0	0
g81370.t1	0.878179152039248	1.16426238563645	0.787502675081535	0.182460939320948	0.120057266023877	0.104006479727518
g81371.t1	0.156186896019467	0.371201977961155	0.330790130443617	0.0618245745733615	0.00514699985638191	0.00516856305340565
g81372.t1	0.269327641690405	0.171472023178838	0.193075297585025	0.0504055726195312	0.0731470470254884	0.118275992719342
g81373.t1	0.711494025614679	0.575324917904695	0.731319682783618	0.751411445554089	0.792196516941661	0.805986598470936
g81374.t1	0.726573165114109	0.899191875212572	0.882262714601012	1.29183043463111	1.36790275176584	1.39483732651464
g81375.t1	0.363237251700606	0.197681741063655	0.192485831688693	0.466816073964572	0.38528634626317	0.322003113079032
g81376.t1	0.910951351756177	0.135488902414022	0.707245589584145	0.51744603456738	0.303668542315937	0.721666637428068
g81377.t1	0.0181342000917998	0.0140338647134836	0	0.00564287186590506	0.0164806305914594	0.00768923491340398
g81378.t1	0.396704233810824	0.434388570248356	0.396704233810824	0.159261038507103	0.241507074712856	0.222165282037577
g81379.t1	0.0264728933623219	0.0328202476051344	0.0264728933623219	0.00691985572193632	0.0204588194414417	0.00691985572193632
g81380.t1	0.424308342135995	0.453247847069622	0.425439968440141	0.216344350006187	0.320483522705887	0.299520156345085
g81381.t1	0.851618331071515	0.563521321607194	0.838643636491771	1.00686314083288	1.22889501666245	0.968602472327396
g81382.t1	0	0.0230352934699653	0	0	0	0.0108185010303302
g81383.t1	1.29882192901686	1.36657736508837	1.27813704026361	1.79989341469093	1.59930969934691	1.76066593062163
g81384.t1	0.00297033459981448	0	0	0	0	0
g81385.t1	0.224651560829649	0.154762060526562	0.0809209396927397	0.187755080659948	0.162537474167168	0.103758123772435
g81386.t1	0	0	0	0	0	0
g81387.t1	0	0	0	0	0	0
g81388.t1	0.0460649290144883	0.0459321739187223	0.0190941111798426	0.224535498040448	0.0762786008357493	0.102066824342158
g81389.t1	0.0366158613219023	0.0473876203008015	0.100728769771966	0.0387114895905723	0.100630552062643	0.0379092980757594
g81390.t1	1.4431976531106	1.55979818511499	1.02657133422063	1.00223012467124	1.01697618756599	0.999324660679134
g81391.t1	0.00650054360014307	0.0169255701268942	1.44269431942324e-06	0.00617592382041658	0.00617592382041658	0.00617592382041658
g81392.t1	4.96442293877586	3.30622125680583	3.16860064091243	5.76292516720849	5.60492067386523	6.16988725042816
g81397.t1	0.0534241761617364	0.0615163162959002	0.0143624350140497	0.0460649290144883	0.0556274261579406	0.00987026041832283
g81398.t1	0.807882439789479	0.563365121541984	0.564241575586275	1.30713529312925	1.2072425555192	1.43258693014375
g81399.t1	0	0	0	0	0	0
g81422.t1	2.82310142845803	2.79155384175761	3.07364922438598	0.58258972170278	0.0520541316229561	0.36640670998276
g81424.t1	0.977827219395003	0.199234484245068	1.40863306762321	0	0.109684168252145	0
g81425.t1	10.4885826698521	10.2562595193343	10.2512052883273	0	0	0
g81426.t1	0.339095186898099	0.153429213740189	0.444267381776126	0	0	0
g81427.t1	0.18252323171572	0.563294825994811	0.28552177263599	0.284249970313881	0.14649361037133	0.501666391538961
g81428.t1	1.12872627656825	1.2995787662707	1.12773957965473	1.18390314464044	1.56728161086436	1.7656357314814
g81429.t1	0.20985757554402	0.493019092050359	0.62883610674481	0.344336533636161	0.179544171366866	0.217466492271984
g81430.t1	0.0619835161089573	0.103818538615517	0.131177226848294	0.0751341664117803	0.177111570710265	0.0990366071159077
g81431.t1	1.61677312958522	1.90560621783419	1.6590892884157	1.74661417434911	1.91589906865112	1.47304290727541
g81432.t1	0.483079508680331	0.606543615944541	0.489671374996299	0.80178610232389	0.631739440683741	0.682051855384342
g81433.t1	1.38415759032934	1.53720062984367	1.34041870446975	1.20412881950644	1.16859326034684	1.32451224281799
g81434.t1	0.810590347884634	1.4444709487494	0.932520824832743	0.998826611884831	0.850504214399142	1.01381025126286
g81435.t1	0	0	0	0.0519177514343442	0.106036025656496	0.040523558418936
g81436.t1	0.939762175229226	0.90690059825946	1.03295350963076	0.530521264299877	0.372474091185461	0.616593891917505
g81437.t1	0.55222753068472	0.978283506906183	0.625988618420221	0.699245116103716	0.636422774112965	0.707580447993539
g81438.t1	2.82189834489348	2.79408143427522	2.43263476436821	1.8019102348082	1.6276703339898	1.6824056473421
g81439.t1	0	0	0	0	0	0
g81442.t1	1.15379042274985	0.891202960820453	1.19213418327982	1.81356901608893	1.38868550749531	1.61471408386583
g81443.t1	0	0	8.65614427685549e-06	0	0	0
g81444.t1	0.773468927905194	0.625158249413986	1.00147584324034	0.711779452937412	0.733968602662317	0.644468224294412
g81445.t1	0.0444123059449446	0.0857305676291024	0	0.262875700650351	0.193701104795424	0.570261814063379
g81446.t1	0.787047917489896	0.785058340338285	0.739847238809823	1.53066108733179	1.40460670721693	1.39855887834701
g81447.t1	3.17078266910538	3.14871288517024	3.36116477124008	1.79225524963293	2.03440519750647	1.74041124856343
g81448.t1	5.31575104748046	5.42637161083091	5.64023223755748	2.71880436829765	2.65967891409472	1.91546124135372
g81449.t1	0.0550068001825317	0.0284757983208788	0.0388364845247863	0.195401777118657	0.435222128805626	0.272072174147995
g81450.t1	0.402121838436375	0.467741694946834	0.660147337143941	1.41799667594535	1.52626867119893	1.29174322395154
g81451.t1	0.0490730966543056	0.10173343537535	0.144796898024221	0	0.00839796377487147	0.00839796377487147
g81452.t1	0.00603944679520943	0.00761891691298968	0.00125892333058241	0.0201017577284698	0.0157002289791333	0.0330345889670711
g81453.t1	0	0.00987742469287187	0	0	0	0.0694492088784552
g81454.t1	0	0	0	0	0	0
g81455.t1	0	0	0	0.314140799803444	0.931506821947703	0.955187799180972
g81456.t1	1.781681582227	1.63744331700705	1.59085635779112	1.86877327702559	2.12734702327353	1.9495663077913
g81457.t1	0	0	0	0.68727125268393	0.961211388380666	0.851264914150265
g81460.t1	0	0.384664341365468	0.0720660014475782	0	0	0
g81461.t1	0	0	0	0	0	0
g81462.t1	1.35061492093927	0.977383976989744	1.11166168581653	1.09801321196475	1.37021450889356	1.44429017846435
g81464.t1	1.11499261245837	1.14205459842506	1.09241719557882	0.695164470406762	1.03844390785034	0.87656684453312
g81465.t1	0.500046351970942	0.324454637139696	0.33296909866088	0.737289587089346	0.666090299172963	0.809325533613565
g81467.t1	2.9970130560424	3.24489664662201	3.19155886077886	4.46192237874999	5.30320271432768	5.27927263281452
g81468.t1	0.214267824065142	0.0828020351359667	0	0	0	2.16402633119071e-05
g81470.t1	0	0	0	0	0	0
g81471.t1	0.110770802265156	0.0358307984771129	0.0194485755867195	0.106511811211773	0.477431763597733	0.0558911460696325
g81475.t1	1.57387036764842	1.47693895536842	1.5219402083717	0.926211251380672	0.654330130431883	0.179448627678691
g81476.t1	1.17476049694222	1.08148211723153	1.17747710510705	1.35916185751397	1.33956328773724	1.31446161548054
g81477.t1	0.00824735215894446	0.00824735215894446	0.00713377283312748	0.0209679418522574	0.0287827118318882	0
g81478.t1	7.80003972613313	7.73605978428891	7.78764922993086	8.15022188616228	7.92024880491352	7.80679651034269
g81479.t1	0	0	0	0.000106755483121489	0	1.00988299404894e-05
g81481.t1	0.185499959077689	0.260830208438919	0.489864526255534	0.125399831332333	0.284304465281765	0.145044812916045
g81482.t1	0.0207873519505278	0.0038583732605418	0.0621272394644146	0.0115256946714342	0.00296313594304493	0.0270025534913023
g81483.t1	1.9095864919959	1.49944181212416	1.81828326739613	6.24067299293058	5.96701916462872	6.26131375530016
g81485.t1	0.305937844811595	0.385283032560442	0.313149475378661	0.739332268612464	0.864930556579972	0.642751470430481
g81486.t1	0.730628653402894	0.845860136294121	0.748905136928357	0.526352313460908	0.687468348902125	0.642333747444802
g81489.t1	0.00826456571086106	0	0.00364396989820761	0.0161511157723601	0	0.0117017234094088
g81491.t1	0	0	0	0	0	0.00908340658145299
g81493.t1	0	0	0	0	0	0
g81494.t1	0.0644593598193483	0.0639129131667844	0.168390440465378	0.156228324722834	0.201366624208499	0.173104401358239
g81495.t1	2.15598426662872	2.12959427573576	1.98019278210847	0.905891520068286	0.86967324402987	0.815911472090173
g81496.t1	2.0038885886224	2.12058816731431	2.17391989834479	1.50166893894124	1.03027603840514	1.06787065826263
g81497.t1	0.349580420152874	0.577861420617475	0.474600097489906	2.07350184574074	2.86465684463793	1.93981933400578
g81500.t1	0.624614697416082	0.844816267952641	0.570493047577868	0.219838240251117	0.260301518657983	0.324204601838782
g81501.t1	0.513729237979237	0.582344038923499	0.567514295997501	0.247041578587911	0.108854942446971	0.0869712228100635
g81503.t1	0.219016690605731	0.414462470722999	0.313622006523037	0.0629865169256796	0.0976485488998945	0.00660825526320233
g81505.t1	1.47274353472192	1.440528626483	1.61433669725973	3.0799245334498	3.21593900363041	3.47174907848723
g81506.t1	1.46622459699985	0.997228085672331	1.04104738495159	1.70546352514297	1.77494768388237	1.92239806078077
g81507.t1	0	0	0	0	0	0
g81508.t1	0.00472717207111746	0.0339465938001046	0.0566903393336529	0	0	0
g81509.t1	0	0	0	0	0	0
g81512.t1	1.18377867627507	1.5204891327069	0.840102237991138	1.17997149268806	0.880917434784771	0.690755882347591
g81513.t1	3.27000170172828	3.67548366666121	3.40089678266502	2.52153373267371	2.01327000676651	1.94143576383478
g81514.t1	1.5748770358832	1.45057941937629	1.65949168495585	1.12503408867792	1.37262230135287	1.32671968682731
g81515.t1	0.171358007787005	0.152463816667528	0.248551837495213	0.223625192650477	0.138864261332348	0.217290284334508
g81516.t1	0.020441750773258	0.00621758265614695	0.00320499114035957	0	0.000115410986893307	0
g81517.t1	0.820352177558964	0.640563552236341	0.846265435393687	1.36811850117262	1.2125008597911	1.28097471846521
g81518.t1	6.69787314317695	6.65002159814026	6.63718459651715	7.54404976394229	7.2787840596162	7.2792343681328
g81519.t1	0.13594063223754	0.129835586971117	0.145378778256378	0.833118397491244	0.906248742095525	1.06692063221894
g81520.t1	0.965536073598078	1.07216412466578	1.08560889065082	0.540539166492323	0.589514229101197	0.631719887194998
g81521.t1	0.743123704875919	0.567321530227705	0.292512028372039	0.809604595786497	0.858542044642988	0.781220368685331
g81522.t1	0	0	0	0	0	0
g81523.t1	0.0634339121838507	0.032089555533305	0.015450468372848	0.00918089081936	0.017514333609533	0.0200789938260195
g81525.t1	0.00237128349587685	0.00259307660487793	0.00253835160381917	0	0	0
g81526.t1	0.206075535575871	0.394915779756383	0.276705089496296	0.052399199415691	0.0648290598491563	0.0571161174479917
g81528.t1	3.59388031235975	3.6448626089631	3.52234945739743	5.90847250873801	6.08421911652024	5.92645842153363
g81532.t1	1.35632582628123	1.24781938319475	1.7078140960152	0.997808325025444	1.15760644553195	1.02292099160695
g85131.t1	0.615355085012824	0.620868822618163	0.671617659313268	0.655855538936497	0.642521368084183	0.676484067096556
g85138.t1	1.59102014519902	1.18670655167571	1.8553447242703	1.32959494321741	1.25219824527072	1.35427498652413
g85139.t1	1.78780061404411	1.86058027906519	2.5151906584134	1.84978754194119	1.62428154196682	1.53535028593549
g85140.t1	0.171278576009036	0.117018080387555	0.171375943389689	0.102531827037561	0.0672835058594751	0.0255802452242705
g85141.t1	0.366894562091736	0.368005041128606	0.263315703941093	0.0537508474399481	0.0722293077298207	0.23316039526779
g85142.t1	0.420015576273816	0.62607368554933	0.391492789980722	0.771294860914504	0.949561078709638	1.02306085041171
g85144.t1	0.200372519924061	0.110983221752532	0.289488648972128	0.721392784877578	0.576195106105392	0.859939342719395
g85150.t1	2.88817570157796	2.68663229665031	2.77584554349278	2.78666849483954	2.45368929645657	2.44089560501474
g85154.t1	0	0	0	0	0	0.0218279221226498
g85155.t1	2.74124821949437	2.65860178609054	2.81446141863423	1.99067137472864	2.02745239943556	2.0901878084372
g85156.t1	0.0313359062199402	0.021000644692535	0.00975419421376083	0.12653945419283	0.0308572615460696	0.0498565631909466
g85157.t1	0.376871567880064	0.446679711228449	0.399387686938999	0.218334808545808	0.180541269798113	0.17730423738032
g85159.t1	0.126503772002744	0.138256151902636	0.13516840363411	1.04051373923828	1.04204542463525	1.19385688354252
g85160.t1	0.157938809065844	0.0707314121555632	0.106718159538162	1.00177198354427	0.465972375532362	1.12180120697316
g85162.t1	0.574397042544473	0.474613594792812	0.424774855952823	0.441289053232944	0.65029675603529	0.501708168368292
g85163.t1	0.51710230738704	0.333540518596797	0.418899109929854	0.829720502870466	0.859648383662256	0.872826396073497
g85164.t1	2.33548725766735	2.18021216343199	2.30802646393591	0.710256520926191	0.733916556698228	0.773989575644901
g85165.t1	0.0148494385234543	0	0	0	0.311611226356029	0
g85166.t1	0.623429586905941	0.599108278215549	0.524150957190183	0	0.0106409323948976	0.0174501942872303
g85171.t1	0	0	0	0	0	0
g85172.t1	0.0116044093635035	0.015995604285692	0.0221618258625676	0	0	0.00448701015661611
g85173.t1	0	0	0	0	0.117679086507333	0.027414534255279
g85175.t1	0.392078877478378	0.112283775933136	0.172630881806673	0.841994044895953	0.773029142202058	1.39543467068823
g85179.t1	0.129639112570208	0.131208841815969	0.123186763331283	0.307111388882558	0.399746416126399	0.291845165644366
g85180.t1	0.794173785208087	0.938245889003636	0.828292801017645	0.372937615186216	0.5878651665292	0.462351823663206
g85182.t1	0.705382570430254	0.893063932342805	0.804504640498558	0.568306507005372	0.774537866861012	0.644944379244266
g85188.t1	0	0.0349932085934855	0	0	0.0288661470744126	0.00502192695761513
g85190.t1	0.0801145893927233	0.0214640922070588	0.0400942575441527	0.096172778397793	0.123765506599739	0.164673020206665
g85192.t1	0	0	0	0	0.0182937547940521	0.0182937547940521
g85194.t1	0.0860486466657704	0.111530825853248	0.126050399196994	0.473691334771635	0.517454097565059	0.855225105486174
g85196.t1	0.00912784874218359	0.235441555628407	0	1.16843408765776	1.76719458774631	1.78857505103367
g85197.t1	1.72495580262452	1.62071401880851	1.57575426989461	1.71108076069701	1.43845574447965	1.41558507845294
g85198.t1	0.399978230225217	0.277895505671178	0.227100283320212	0.519233908898264	0.351770782551632	0.45241726114212
g85200.t1	0.0234356335525263	0.0234356335525263	0.0234356335525263	0	0	0
g85201.t1	0	0	0	0	0	0
g85202.t1	0.0246218049264277	0	0	0	0	0
g85203.t1	0.906172531887098	1.01012743558982	2.24125841312104	1.0111327725798	0.64327807261738	0.705918644945141
g85204.t1	1.57279364720233	1.33887619355858	1.30890427380703	1.65056560050918	1.83449400650865	1.64478706248298
g85238.t1	0.20591669287962	0.209647999354606	0.287419101777242	2.17134903990205	2.83615662441727	2.09904233177485
g85239.t1	0.131947644385981	0.0342100797994024	0.0352719899726917	0.0446878746218045	0.0402219387980464	0.0645559324012243
g85240.t1	0.113364453421926	0.0746506576150422	0.018970241636805	0.0876624285460406	0.091886653163586	0.091886653163586
g85241.t1	0.231327950596187	0.314568924874261	0.364517524798966	0.257843398370624	0.35895545110314	0.321999650786819
g85242.t1	1.11257403736027	0.897052185163179	1.15490914276806	0.505556632784589	0.546873228197971	0.52860832339896
g85244.t1	0.360185579197232	0.454471773285625	0.37327625010837	1.06357680087935	1.37009116725614	1.20118028182526
g85245.t1	0.188661712947249	0.3525404661635	0.241757218589096	0.630307610941606	0.496728212527159	0.508592943069181
g85246.t1	0	0	0	0.00934573888045731	0.00934573888045731	0
g85247.t1	0.0665507790206251	0.100553856873346	0.0680213657642209	0.00436619503797026	0.00533674492998588	0.0118348040513093
g85248.t1	1.0540336711176	0.85829616469165	0.952182205926971	1.11512049471698	0.977196382168329	0.922328027669101
g85263.t1	0	0	4.47228530667614e-05	4.32807863051648e-06	0	0.0541635985445452
g85266.t1	1.33549754786631	1.42501987651564	1.09698571809945	0.858221357946094	0.688558163144861	0.756484482861714
g85267.t1	7.83867304960893	7.84832245303111	8.02396884850538	4.05792147560489	1.18943114357124	3.8478206665839
g85270.t1	1.31619093444223	1.15676937792244	1.02092670677962	0.0250287944915224	0.0168043662244337	0.0777543471114479
g85271.t1	0.189828353360614	0.238632800874385	0.164814591238305	1.50217832900779	0.425957662834273	2.17140444772803
g85272.t1	0.263849298346433	0.454910743330044	0.454910743330044	0.00497448267663871	0.0234767969784192	0.0792558971698223
g85273.t1	0.769532257381886	1.3117925554611	0.255610706128503	0.507997554461362	0.239714532063438	0.536402089674057
g85274.t1	1.57180881841441	2.67929226949711	2.40075021965458	0.42606826638837	0.375902426271711	1.25660733159878
g85275.t1	3.07653805995099	2.01904570365892	3.51300062608687	2.595629926598	2.82737639477963	2.39562797292178
g85276.t1	3.69300346911116	3.44599215282246	3.67210236843839	3.27105763434186	3.43262020048456	2.96296650196329
g85277.t1	0.0240756629387538	0.0256000878511919	0.0359616719550412	0.0630362343619326	0.12314702415469	0.0673909044601763
g85278.t1	3.72787374315247	3.32551507705556	3.48828362448479	3.97831636795152	3.51559337449888	3.83032845104918
g85279.t1	0.603914706824867	0.0247253358085074	0.0808363691091688	0.00461788178564359	0	0.110424718634119
g85280.t1	4.82289745008539	4.07267581829298	4.7656003556713	5.62477080831504	5.2657104510617	5.30222501312372
g85281.t1	0.947406579236842	0.970210923042658	1.15963693528139	2.4447311969742	2.19081679177916	2.5051859196913
g85282.t1	0	0	0.0193247364755013	0	0	0
g85284.t1	2.05327784514547	1.73098724769839	1.50890828791102	2.55500576099516	2.24128617991525	2.25583666825054
g85285.t1	1.28917816995736	1.28589930812126	1.14630916839424	0.335718769393099	0.290133004303438	0.256470864795407
g85288.t1	0.00913214952379417	0.0108399796254687	0.00913358311481516	0	0	0
g85289.t1	0.00140305979683294	0.00140305979683294	0.00140305979683294	0	0	0
g85290.t1	0.842037505553582	0.815893442489554	0.671552445470816	0	0.015063610889756	0.166143394558562
g85291.t1	1.29471307841973	1.2458941591296	1.18635412554096	1.69564957350481	1.75835435074541	1.63674989033255
g85292.t1	0.0065249589485946	0	0.00628796899012286	0	0	0
g85293.t1	0.876825343382881	0.782884072653623	0.675549493402102	0.746861359239808	0.610929627952334	0.511602637304493
g85301.t1	0.021366012975074	0.021366012975074	0.365763074695137	1.17985559986099	1.20633439918589	1.04648896477488
g85302.t1	0.401193551063264	0.351173740714458	0.462648125680552	0	0	0
g85303.t1	0.586414083221648	0.562708896529399	0.614492186845336	0.435151705864542	0.542426457555806	0.435017252521482
g85305.t1	0.967880554963868	1.25631324768881	1.35198274081403	0	0	0
g85306.t1	0.24159127432339	0.180049810590787	0.188480685265903	0.271871444211227	0.123021176206875	0.203486847436359
g85307.t1	0.054997079083995	0.00248506473966123	0.0457812374968451	0.140351999881055	0.307799206474835	0.200906057513545
g85308.t1	0.136623211252376	0.0546415196143579	0.0282961458351665	0.103020858902621	0.108284907697538	0.156274930592133
g85309.t1	0	0.0232496737846616	0.0229231215381293	0.0134937039626148	0.0112279711787559	0.00732038601729361
g85310.t1	0	0.154631164159841	0	0.543705714717086	0.48923360675147	0.758647711097865
g85312.t1	0	0	0	0.0160969026619478	0	0.0160969026619478
g85313.t1	0	0	0	0.0205654940426064	0	0
g85335.t1	0.486342647778927	0.8386831647592	0.521059785134169	1.07204267046959	1.18526714748772	0.973974153545231
g85337.t1	2.10189409007978	1.8751470252896	2.01581724478792	3.5647708013564	3.48261934352667	3.49126243226211
g85339.t1	0	0	0	0	5.77076862187191e-06	0
g85341.t1	0.0611540632071007	0.0358997548000471	0.0626729814001873	0.341283293923165	0.38140631478888	0.249243865502537
g85342.t1	0.235701330015534	0.252770475745598	0.270119846701836	0.44416452712243	0.244175884791175	0.598172706089091
g85343.t1	1.14847991753282	0.998168057379522	0.593720912261202	1.80671092415656	1.79097716950909	1.2996596440581
g85344.t1	0.667209095483453	0.506263747103876	0.575444975073075	0.284515317722446	0.324458093545259	0.477776784620992
g85345.t1	2.15886695220185	2.18789187174487	2.34522915842444	2.16151559639253	1.95218556137983	2.00870630993773
g85346.t1	0.906282612007083	0.532111451055304	0.286400957894263	0.672732179061264	1.28214204235417	1.09356085221421
g85347.t1	0	0	0.0146509437440551	0	0	0
g85348.t1	1.02963380765982	0.793597951384551	0.578784173464979	0.387717655998053	0.403634213050761	0.421660115489541
g85349.t1	1.00131513826536	0.822794583485464	0.620061783999951	0.44830261067978	0.504883739655118	0.499923933976721
g85350.t1	0.504808502488317	0.355270038914924	0.915814572594302	0.791243130128924	0.802941776264092	0.71452688445979
g85351.t1	0.014732344187172	0	0.00358352829402456	0.0980098421180978	0.281310116635765	0.270107883094142
g85352.t1	1.09205314538649	0.376828237148496	2.0780038028331	0	0	0
g85354.t1	0.28389570283931	0.0247692987302874	0.0310676588535531	0.772898277965868	0.432604567528411	0.596194766425465
g85355.t1	0.0774111895926545	0.0318821295415259	0.0267547420760946	0.0215465304617444	0.206563210947817	0.0330486892560847
g85356.t1	0.125690771923826	0.0232439952466693	0.117794764686837	0.34514767216597	0.272998993017509	0.236236660811517
g85357.t1	1.23779191284401	1.42511174849938	1.12316093299101	1.72087162151392	1.82627431104905	1.7565352940482
g85359.t1	0.0728768615640011	0.0515085334980636	0.0327130649812132	1.26552931198934	1.39206403579923	1.92493408858284
g85360.t1	0.0458902487188308	0.0268921056614421	0.0458888511911848	0.0614458085109784	0.339062111910313	1.27585810573233
g85361.t1	0	0.0275362655021845	0	0.00350005715369275	0.0181826382060398	0.0144581348985343
g85362.t1	3.04805130234366	2.90838599126705	2.95125001991996	3.74351647601782	3.66927173066163	3.75924895601384
g85363.t1	0.0130777281034684	0.0040267079326872	0.00841517552986601	0	0	0
g85366.t1	0.0125300581004145	0	0	0	0	0
g85367.t1	2.3606098088066	1.56377462263615	1.10494380599968	0.656710527942091	0.205212321263785	0.260146126508967
g85368.t1	5.99178011355377	6.1025162481781	5.12406625050322	4.41554451748249	4.50687920555464	4.25396559918405
g85369.t1	2.51066904776962	2.20613712931728	2.11581266050502	0	0	0
g85370.t1	1.59778858383133	1.31386401720767	1.57230471279995	0.976876095574932	1.05079003350628	0.988993640342982
g85371.t1	0	0	0	0	0	0.0338958636984752
g85372.t1	0.0615135513496423	0.0180715130591521	0.0762690220188035	0.00481919957461915	0.023688273304308	0.0152220779740161
g85373.t1	2.44902671907684	2.5758820343165	2.51512529476154	2.46868548799703	2.42289202181088	2.20146417770935
g85374.t1	0.5714137277137	0.417137976127347	0.820351360555215	1.29574829351898	1.02738268426869	0.781319422424178
g85375.t1	0.143667694076243	0.152799962340374	0.165535101180935	1.1083919736551	1.20088911288284	1.11367516511071
g85379.t1	0.211231541239363	0.195077934048222	0.195823798085234	1.61770377242807	1.75731389040152	1.58821835307242
g85380.t1	0.119870076737844	0.159294627770617	0.188511069120395	0.419733035539795	0.203981660903119	0.33040121514972
g85383.t1	0	0	0	0	0	0
g85386.t1	0.55292885912846	0.54664114051761	0.104803614817937	0	0	0
g85387.t1	0.596079286955304	0.527812016467587	0.611790882634288	0.137094264931615	0.0786740441263013	0.0839308773827284
g85388.t1	0.0619282340826299	0.132549205829829	0.137771053296454	0.235833649928883	0.0845868068391198	0.0828592474247016
g85389.t1	0.00220851750985255	0.00220851750985255	0.0109430724311753	0.56396054364297	0.647374380724699	0.73160469030623
g85390.t1	0.340956428392796	0.355364770025379	0.503020974621041	0.30569625157101	0.293333989621369	0.281680448096462
g85391.t1	0.982197397949386	1.15458968956605	1.56163114163723	1.64583490230315	1.60473035187661	1.65857345380537
g85392.t1	0.095362756400296	0.302152908431124	0.27329984225212	1.03335815589388	1.00674826840383	1.16289125555568
g85393.t1	0.262470442306927	0.37553660614873	0.420217203191103	0.365367796296442	0.479295760441498	0.486089284275693
g85394.t1	0	0	0	0	0	0.0112050668265699
g85395.t1	0.769996799043408	0.910596827305153	0.922836451702427	0.969819106693018	0.983128964985703	0.793637068761156
g85396.t1	0.0953992171643318	0.162912518339747	0.0201302121014379	0.0697062905737899	0.0697062905737899	0.0288350361922213
g85398.t1	0.655398543695638	0.66772593898393	0.7867243169939	0.606467812644392	0.68475591276209	0.652177157118364
g85399.t1	0.12211076994861	0.117637865604249	0.145961727768942	0.682895058862512	0.605087496229562	0.428943129846589
g85400.t1	1.16271212026716	1.09942717880439	1.01804230567057	1.13966201616546	1.10251234293897	0.934592738786438
g85401.t1	1.44518638597819	1.50160525253489	1.62375591705328	2.71133124509027	2.35547387225748	2.32926771504526
g85402.t1	1.92595917439641	2.17132021417997	2.05574714709266	2.64188516128003	2.25308011219614	2.1969022250532
g85403.t1	0	0	0	0.0108199329466211	0.0163822119697022	0.00739789516772504
g85404.t1	0.633247054449157	0.752195380905753	0.785573149251098	1.22099356578756	1.33961915320962	1.16500890703288
g85405.t1	0.673956162466602	0.638320406875845	0.648105529708675	0.76198729922979	0.839901556130824	0.765054333799775
g85406.t1	0.0141767305607411	0.0219074976873603	0	0.674976711423693	0.561632119114285	1.02119471368704
g85407.t1	1.48928191164573	0	0.0365033337389881	7.1918977924178	6.76179416981198	7.15306273452858
g85409.t1	0.0052893110011129	0.00523900058440494	0.038555581854781	3.17255104005779	2.51548866903802	3.45001741865211
g85410.t1	0.961874435376775	0.963738963677338	1.10819054923565	1.23605844343945	1.28004707012457	1.13079318140078
g85412.t1	0.00788582011689776	0.0873908744321712	0.0956652178165421	0.0814623467632707	0.198797119215362	0.226132393611471
g85413.t1	0	0	0	0.0121409860089636	0.0121409860089636	0.0121409860089636
g85414.t1	0.555128993800309	0.441112665680533	0.354118107256212	1.04818735085493	1.51937080398493	1.36203554200747
g85416.t1	1.27195568249634	0.2434046438755	0.789562335569505	0.97010340508957	0.938047111043913	1.08017122599827
g85417.t1	0.0551831573108405	0.0628511663348557	0.073658477891603	0.0839621836977644	0.049920671511577	0.11410311756565
g85418.t1	2.85203260617179	2.84139532158466	2.90605801655519	4.43704059729527	4.30463822116166	4.16201816380975
g85419.t1	0.337417671490238	0.296539634974235	0.296875544783716	0.401123632299039	0.313431619470013	0.257032349013688
g85424.t1	0.220050057275527	0.225553815725989	0.258445355941093	0.881605109369462	0.405850805293572	0.735599292267741
g85425.t1	0.528516310385495	0.712977807450261	0.704846296647537	1.6365434213518	1.16733030686558	1.37390151326198
g85426.t1	0	0	0.00493278792953261	0.321134971722674	0.431043091044452	0.0895984851630676
g85427.t1	1.12183899445005	1.13014013533645	0.893154820581815	1.0055199977307	1.09295633534451	1.21773386532306
g85445.t1	0	0	0	0	0	0.000967723737419616
g85446.t1	0.711254364005113	0.713721325688651	0.543172168703503	0.733515739872627	0.853443206720021	1.48182073900439
g85447.t1	0.974314177030901	0.839042902879543	0.931331321816933	1.21053724117972	1.24893310100482	1.14218533351382
g85448.t1	7.91226432234932	7.7841363786534	7.71916872042597	7.75368847846287	7.21760277303315	7.76455961649053
g85449.t1	0	0	0	0.000627435885373306	0	0
g85450.t1	3.2581866294058	1.72744042001263	3.23162010634607	3.00294693883398	2.30554363015914	2.46981774612303
g85451.t1	0	0	0	0.033753528056494	0.00619028907206983	0.0387030625761307
g85452.t1	0.148560614492637	0.165329277912734	0.151241871020911	0.339328971223124	0.290615492269883	0.401436055517177
g85453.t1	1.10036075531558	0.933574904272398	1.08630890276757	0.894358355465983	0.850777024581139	0.934639535864439
g85459.t1	0.376941560928176	0.037920540267756	0.0128875686094979	1.02945783317116	1.0240522522328	1.04815107250636
g85461.t1	0.536855611298224	0.661281696789473	0.63326751737742	0.856615260894743	0.793780212671533	0.805223931118776
g85462.t1	0.00322226496023199	0.00941310614441213	0.00941310614441213	0	0	0
g85463.t1	0.238341756190619	0.404170692247286	0.443562096970198	0.097995014699327	0.0145124096238415	0.0159285437012895
g85464.t1	1.13813620350847	0.938540240898117	1.05476930888622	1.05815160673518	1.1135991602793	0.95458197033511
g85466.t1	0	0	0	0	0	1.44269431942324e-06
g85467.t1	2.26086241732912	1.97184847641847	2.20638504098155	0.656141201905495	1.05007535594669	0.599125421534345
g85468.t1	0.0437616431319779	0.0360475072516974	0.0197631076076427	0.169481224320956	0.118321182687221	0.141944118039398
g85470.t1	0.432060381639861	0.549161489304327	0.671837734270677	0.687434306933641	0.60890289655961	0.418360524066411
g85471.t1	0	0	0	0.00659389417275403	0.0138752670537373	0.0159699218769881
g85472.t1	1.43162991244372	1.75753834179528	1.52539639917846	0.776364281535065	0.721568651433488	0.643007404624263
g85473.t1	1.50825876455453	1.16708811982284	1.50144322164241	1.37116293834585	0.590396983374873	1.21994353330255
g85474.t1	0.467488173508356	0.314782359832924	0.324367072103202	0.0408868211291535	0.108130986461845	0.0967907892519202
g85475.t1	0	0	0	0	0	0
g85476.t1	0	0	0	0	0	0
g85488.t1	0.771872904711168	0.79474356785143	0.71358760865751	0.928797809105243	0.96512894454478	1.01424172983851
g85491.t1	0	0	0	0	0	0.0320528701137855
g85492.t1	0.929006958272674	0.930911396496935	0.789829391590701	0.83248336996375	0.484951690070983	0.49599390257968
g85493.t1	0	0	0	0	0	0
g85494.t1	0	0	0	0.278913722228554	0.215123153048937	0.362753770858473
g85495.t1	0.0107411754400308	0.0106624136337904	0.0106624136337904	0	0	0.0516407764776793
g85496.t1	0.735933698265209	0.995748611915458	1.01940658535508	0.744890441151189	0.688627983486853	0.66309135690302
g85497.t1	0.0599712682546477	0.213049845908471	0.290430302034113	0.0959325193163811	0.145935650049934	0.167853728808556
g85498.t1	1.86292741702496	1.50486594743611	1.68889112210129	2.26050747780475	2.32444484394563	2.41486616906981
g85499.t1	2.03891477639721	1.40521037039367	1.43451614339068	1.32642747363997	0.97256326510562	0.646887049260045
g85500.t1	0.00690549773294864	0	0	0	0	0
g85502.t1	0.0363077961878846	0.171208108674271	0.127818144133647	0	0.0477994043109449	0
g85503.t1	0	0	0	0.0367072835207486	0.0852057198470138	0
g85504.t1	0.0582070336633022	0.0519942929234759	0.156639957821761	0.562546747342226	0.575235836774842	0.367170863841711
g85505.t1	0.966203044022419	1.14255459614508	0.494964421378791	0.354742137399847	0.315601007602653	0.166279678832846
g85506.t1	0.234839728664882	0.253905787121455	0.13275449543097	0.85643279966571	0.745652114561923	0.860118181871516
g85507.t1	0	0	0	0.0407002922436207	0.269776451719906	0.0407002922436207
g85508.t1	0	0	0	0.00422954669930182	0.00422954669930182	0.00422954669930182
g85509.t1	0.139663325745015	0.109423414736636	0.410249915589698	0.130515788258995	0.0842371056328315	0.0647366437230172
g85511.t1	2.64633987191009	2.55748900550022	2.42049102564472	4.27720496071558	4.4039480694186	4.38883481628125
g85512.t1	0.50795190124051	0.413351446624544	0.493095971576112	1.00712659492089	0.940371250933484	1.25550738010499
g85513.t1	0.357771559058637	0.318066897175721	0.274180539999432	0.14932440889545	0.181524958372172	0.17531508771547
g85514.t1	1.39735447954693	1.56099808615744	1.4942768387347	0.820931316795976	0.815733624815562	1.29132005946099
g85515.t1	0.909500473332321	0.85695621827814	0.700749531377274	0.751594830349732	0.797992432417689	1.04036363772931
g85516.t1	0.909611835802543	0.759776251037542	0.716692450571569	0.616063104920352	0.721444409621852	0.735548171567597
g85517.t1	2.66347806533213	2.24010455080381	2.2139264211455	2.0300817743363	2.00486341382645	1.98135547701163
g85518.t1	2.03684018699986	1.97549665836388	1.99441426638851	1.26714982926548	1.70474848925959	1.04351669400925
g85519.t1	1.98212400053355	2.11528998784566	1.83552232676182	2.16732581039436	1.91915355938032	2.01393420740895
g85520.t1	2.47556509591789	2.58470014681982	2.47882455205134	2.50255745314943	2.19377678887871	2.51594250598405
g85521.t1	0.931456140912712	1.03000264838231	0.86799764672669	0.689188214139715	0.717431425107874	0.568322074361946
g85522.t1	0.580091442660525	0.491615064072261	0.529272243355697	0.743078883817989	0.640637585098445	0.740582221747603
g85523.t1	0.268151695868564	0.402934964127544	0.405177687519877	1.34891280737876	1.27703612378184	1.6116898629249
g85525.t1	0.415237298706216	0.549453304730336	0.549411902080733	0.302068659843818	0.342082492764581	0.396938728571155
g85526.t1	1.15415141611282e-05	4.32807863051648e-06	2.88538719647466e-06	0	0	0
g85527.t1	3.1614872184796	2.89320239868008	3.01103864147289	5.84636879853748	5.84057587550369	5.76692828935775
g85528.t1	1.19295982163131	1.13410525661373	1.11149410281237	0.894727755727312	0.915803866858313	0.61290540622767
g85529.t1	1.67021989799489	1.69158954905272	1.94601850565941	2.44698004295474	2.39139710205922	2.58164385438232
g85531.t1	5.29693257415022	5.21549774368232	5.12893594521336	3.9994851365154	3.90184523906991	4.00418162681536
g85532.t1	2.66875952460272	2.65779729840596	2.70965810114422	0.399837177969877	0.29373302540719	0.313382857768728
g85533.t1	1.70971455812383	1.77902180843528	1.8451584187849	1.42095662009315	1.25058266478754	1.28164543685098
g85534.t1	0.820008178069213	0.792848690551826	0.796280442525944	0.736666348181845	0.630384035931645	0.703378046130239
g85535.t1	0	0	0.17767163626425	0.0992642289892026	0.0300718838293776	0.0300747096954172
g85536.t1	0.537832784002125	0.618139026308974	0.630076447306349	0.992439980894431	0.936798852355217	1.52988689679457
g85537.t1	1.41400776896718	1.05219467322634	1.33081995442684	1.40002360456942	1.49975814305029	1.38274415754498
g85538.t1	3.33469354786948	3.26678144441251	2.83697459601311	1.06454765500465	0.981046710429502	1.61616193644349
g85539.t1	0.0238557292069572	0.00771937015013872	0.0432241002667988	0.0366946254079848	0.0537494575061012	0.0572464608671477
g85541.t1	0.312095882048226	0.0599311330550458	0.140134697156289	0.241618119542864	0.432057173648857	0.361777341150204
g85542.t1	0.73399202273361	0.816745504542846	0.930340707465432	0.745605651092074	0.693506137549378	0.661500617678466
g85543.t1	0.86072606921629	0.970568767550569	0.477537454479414	0.748403695804483	0.726880904163161	0.850793823521998
g85544.t1	0	0	0	0.00249946678892684	0.0024519394807251	0
g85546.t1	1.4513018586183	1.42987515739966	1.40196079609983	0.874663999737671	0.894168186101794	1.0934905411223
g85548.t1	1.02176397429166	0.614889787017164	0.638345432271191	1.83769261491415	1.76170397717517	1.62515591098861
g85549.t1	0	0.0748506554086813	0	0.0688276242969901	0.0578328605672484	0
g85550.t1	0	0	0	0	0	0
g85551.t1	0	0	0	0	0	0
g85552.t1	0.303931511062157	0.21213101669072	0.281317239291178	0.141908814830744	0.155378798426545	0.165644432849897
g85555.t1	1.43007166335348	1.34776882373096	1.25382290815493	1.55151306456052	1.50623683027517	1.56064942039777
g85561.t1	1.1003654654172	0.283856597753562	0.415056614861495	0	0	0
g85562.t1	1.48007843868284	1.33025491456307	1.42132133855339	0.117808060434993	0.119344223705583	0.00186419974228996
g85566.t1	0	0.000980699227843816	0	0.0308346667221545	0.0128546813427967	0.0606990440150717
g85567.t1	7.26725446945225	7.11192380818722	7.10801183262038	8.82785156108753	8.65891956509234	8.92450599928236
g85568.t1	0.983497483354622	0.911253626305037	0.646354389189086	0.913304964087775	1.39729751943439	1.32426221750146
g85569.t1	1.01271311454888	1.08312212234974	1.23821150079145	1.24406564574545	1.17819323297567	1.31096709131431
g85570.t1	2.72658362757611	2.69786520810045	2.65643024074816	2.13622092250747	1.97898669803498	2.12626983356456
g85571.t1	3.18833382094772	2.5409346216178	2.1304749325064	2.03952376315187	1.78521238372816	1.60469145432415
g85572.t1	0	0	0	0	0	0
g85573.t1	3.33800174235391	3.17128241958285	3.23158431967844	3.65307721924812	3.81255736948375	3.67393491219041
g85574.t1	1.44269431942324e-06	0	0	1.16701166507219	0.359810130283719	0.590453514917991
g85576.t1	2.04201985147954	2.02292667141644	2.03838104352325	1.97918320814078	1.89256239041924	1.79395413005527
g85577.t1	0.0893150905126427	0.0893083100544496	0.0400858386028359	0.126629316539297	0.0570467810438676	0.0251663225003321
g85578.t1	0.139571652305344	0.102154191773976	0.17984859505111	1.24523703761879	0.978371378778276	0.902864673367337
g85579.t1	0.617304125704808	0.603690667723946	0.615015074317787	0.472604222146296	0.587226716033406	0.529614082955116
g85580.t1	2.02038200884428	1.99557171110279	1.91412552535333	1.52009633236529	1.4374653271727	1.45975894212255
g85581.t1	0.0423543685868991	0.104882767494494	0.0541385866873235	0.00214225353030514	0	0.000326012241245191
g85582.t1	1.51457627462076	1.49011157833735	1.19834327568027	2.88630450733905	2.2600283666594	2.6379004716015
g85583.t1	1.41622957443531	1.4681959398316	1.51014618634908	2.08103619323186	2.12694610273628	2.53601907113229
g85585.t1	0.348179153003068	0.183448402034149	0.386620045703303	0.554533844043586	0.642506581136285	0.457928334392208
g85586.t1	0.319094168580278	0.146438866803542	0.116427307611513	0.437715658116401	0.460997273289112	0.619652461667919
g85587.t1	3.18183452878778	2.90140911108755	2.92986256270545	2.17311655724645	2.21293129006261	2.19433168420484
g85588.t1	1.56639433702622	1.39147519267831	1.62806945352507	1.29879554100535	1.23374635995273	1.16144658549609
g85589.t1	0.13755729592662	0.905327791626956	1.9084063600892	0.0367536956507127	0.0367536956507127	0.015333422810136
g85590.t1	0.3577749365583	0.139207520271254	0.482626312910186	0.164682029686225	0.16165296339817	0.0368296395519692
g85591.t1	0.0146652248557512	0.020842811097082	0.0226206398260919	0	0	0
g85592.t1	0.475765591360309	0.339767927232125	0.413970953506408	0.425084348695409	0.365573847275153	0.415108550259992
g85593.t1	2.22405262600616	1.88137096086544	1.95411700651858	2.67222233201012	2.25308616503242	2.63611925528955
g85594.t1	1.26052072563228	1.34063233701492	1.23143978165761	0.826195791044077	0.769523794397869	0.972992556373039
g85595.t1	0.198812202975538	0	0.381709749100552	1.13961094163564	1.5631117485984	1.36520035820417
g85596.t1	0.984606119430351	1.0785360586318	1.18221174284189	1.05246667278401	0.901592536440559	1.06360095940504
g85598.t1	0.853270725328975	0.939800532026593	0.857314614630507	1.13618285348869	0.980012134900724	1.44332551071223
g85599.t1	0.00605812336114951	0.0236953692877661	0.00961088972200084	0.221476225227171	0.309199475346101	0.193221680044323
g85602.t1	0.874925199758657	0.958948809160856	1.71136671034177	1.91528760316876	1.89994357414025	1.9362742162354
g85603.t1	0.0208812046420096	0.00276587877076506	0.0208812046420096	0.0966842080186206	0.0862946340672373	0.0834612011176981
g85604.t1	1.51119374427465	1.71352998335243	1.29145562705797	1.59874917410515	1.56185594392067	1.66387878448509
g85605.t1	0	0	0	0.320209687711694	0.281685195318572	0.309819958558536
g85606.t1	1.57986946418669	1.77222392792213	1.77692261684034	1.72087993710092	1.60752727626686	1.62643820215772
g85607.t1	0.0343270127129524	0.0212323870593776	0.036013736596806	0.0101181236398265	0.0340381852990713	0.0382507405803819
g85608.t1	0.780100924599108	0.493307112929409	0.688070221573091	2.13957721835886	1.94806777411692	2.18829931832499
g85609.t1	0.226601007296028	0.206681978702262	0.167451706291591	0.099054117765856	0.0845976911195221	0.25361780761536
g85610.t1	0.0122354028492237	0.0128203633956255	0	0.00426406960675368	0.00426406960675368	0.00222292232006803
g85611.t1	0.643580089233558	0.559911712176085	0.44793143031906	3.07074154293271	3.00759559641115	3.05113679620038
g85612.t1	0.685337386295448	0.571855406746009	1.02893119493298	0.590442975306764	0.468277803434073	0.421438222891922
g85613.t1	1.15934630203363	1.15462338776433	0.637533275707724	0.105257006933388	0.190141995915306	0.116419322538725
g85614.t1	0.93088339712925	1.0350967019078	1.01148848259468	1.26965379084377	1.23698358689296	1.40632495781363
g85615.t1	0.15906465485352	0.232725830077711	0.785638428963787	0.107434789704675	0.605127331552949	0.663676162006296
g85616.t1	1.00803288277135	1.60186145439299	1.31782327566575	0.917991538483545	1.07377773998534	1.0066793405558
g85618.t1	1.27884296989679	1.97405127172944	2.12768742104101	2.70864613211754	2.80890498621627	2.66304306800569
g85619.t1	1.2118109075736	1.12329405364078	1.21385800647239	1.2877754597225	1.22391860345261	1.19138198668272
g85620.t1	1.1035479946724	1.20797528900262	1.12111754678719	1.07077193483733	0.967080050643434	0.911516722388642
g85622.t1	0	0	0	0	0	0
g85623.t1	0.246618471266868	0.265926513104384	0.247315073320269	0.0696870454022285	0.0362557421573878	0.0145581130720374
g85624.t1	0.945583732971179	1.00696867181568	0.96137736393017	1.32666101884943	1.3845632264211	1.21698683360761
g85625.t1	0	0	0	0	0	0
g85626.t1	0.223952573480507	0.206054274181512	0.230445287074659	0.102992650031228	0.0477435760784069	0.00556239408264889
g85627.t1	0	0	0	0	0	0
g85628.t1	0.900795335460226	1.0841745042542	1.14365920538206	1.21536859351904	1.10574042349851	1.21905015651834
g85629.t1	0	0	0	0	0	0
g85630.t1	0.851880539261913	0.956702002533238	0.891951058284953	0.340212447840017	0.267997147008136	0.430340945478449
g85633.t1	0	0	0	0	0	0
g85635.t1	0.882135131308626	1.36085866957773	1.37695878091952	1.68033380972907	1.08505271661214	1.07462668341587
g85636.t1	0.751930689716328	0.712351018741946	0.294681322433414	1.41040623610282	0.99416694940032	0.98623033675876
g85638.t1	0.302884026334216	0.289821483814035	0.219133198207549	0.272518936953531	0.286788906959784	0.227128632083054
g85639.t1	1.39926626752867	0.602408418952178	0.392455914855172	0.661282609028767	0.659888947135912	0.616086636849489
g85640.t1	1.4222900613734	1.4724997288856	1.4411211667801	1.80521773898717	1.80216094985319	1.74713428813444
g85641.t1	0	0	0.0473387567702655	0	0	0
g85642.t1	0.899955171364155	0.916692936936762	0.935007821170735	0.732059890410579	0.494623486879728	0.575747978172436
g85643.t1	0.91296787417076	1.11401980344108	1.05385856323991	2.07840079271402	2.00789120072212	2.16529325582162
g85644.t1	0.979477374359466	1.11141931845728	1.12936479482606	0.661517035406037	0.607816516221339	0.688428359939369
g85645.t1	1.87817169543661	1.50305558639387	0.670891083055794	1.60075881654919	1.02480900602432	1.15984098941947
g85646.t1	1.76347191568109	2.05266837846901	1.90208554542734	1.88341710431155	1.71783191048336	1.79949932736878
g85649.t1	0.322705786406613	0.499168793388242	0.782043651139651	3.61615675972221	3.36906970540651	5.63314645051966
g85650.t1	1.47721569490831	1.40061279477024	1.48176391873535	0.108030594199217	0.347935463227264	0.456899698006987
g85651.t1	0.0161482625015478	0.011953564580728	0.0148794245688352	0.00503917903659399	0.0160455409938762	0.0226873900702859
g85652.t1	0.696001828060086	0.756886653528671	1.10277233320305	0.778617352177708	0.463692549832056	0.769315589357417
g85653.t1	0.47737166140774	0.444974441562044	0.508980270157032	0.432369384668765	0.572352255361548	0.590855878853301
g85655.t1	0.163261698626435	0.450946752905913	0.306811677641189	1.01307343906787	1.05631854754016	0.853377730101634
g85656.t1	0.731152822982587	0.67885795972949	0.836492957769752	0.591627720234989	0.420397241916	0.593849963173654
g85657.t1	0	0	0	0	0	0.0340311400055901
g85658.t1	6.60495188783215	6.81235791513454	6.61693006186963	8.93652642908794	8.20507834089306	9.37274685219714
g85661.t1	0.00281051596638111	0.00262619862340513	0.0360657993597058	0	0	0
g85662.t1	0	0	0	0	0	0
g85663.t1	0	0	0	0	0	0
g85683.t1	0.407076423422697	0.120304159425449	0.120338668040686	2.88864253674696	2.80890622148358	2.5819467632484
g85684.t1	0.874471216380129	0.626669949439331	0.9310074983012	1.14654574517139	1.00075216935271	1.02479411591713
g85685.t1	0.153512228482163	0.090688154510256	0.144400145563675	3.63695725752007	3.47293623694013	3.46374276360473
g85686.t1	1.78825972907866	1.71338525010795	1.44576059887053	1.68741056666442	1.56421181611449	1.65384972806841
g85688.t1	0.140379487652712	0.0892689827684964	0.221893162475536	0.378054327434682	0.257600855504614	0.257609302956427
g85689.t1	0.207638015466098	0.23786960086751	0.19532365820588	0.915060388605559	0.938430336474686	0.929027416889252
g85690.t1	2.19364465449826	2.1264291008603	2.10521610017939	1.6217138523607	1.44252528583496	1.65287743237916
g85691.t1	0.106313474615181	0.106329556976665	0.0519107929157806	0.0586586837459565	0.0714345595709085	0.00696436457973201
g85692.t1	0	0	0	0.0656302112360809	0.0513205884090694	0
g85693.t1	0.573318291269061	0.388692119281451	0.370128561536098	0.454710749562186	0.421274474430954	0.388250164900112
g85694.t1	5.66840061115172	5.49253914306667	5.82684830790548	2.73969605017954	2.77985138770296	2.84257401609727
g85695.t1	0.642523216442013	0.504998621272427	0.57232605863365	0.622093532512999	0.471791990749438	0.468908570929178
g85697.t1	0	0	0	0	1.44269431942324e-06	0
g85698.t1	1.48037215674819	1.5559138035641	1.62297391215823	1.59949490578174	1.49606602059371	1.51896712747477
g85699.t1	0.798913177199011	0.698230037522039	0.728365498163562	1.12455113988909	1.09329852029881	1.15282786280447
g85700.t1	0.989843829725237	0.885379909553916	0.891856984190715	0.869839038921785	0.996351141876268	1.08605951992308
g85702.t1	1.58899544289414	1.5373452744546	1.44904891227965	1.81108790508184	1.74674314566296	1.69140552259829
g85704.t1	0	1.44269431942324e-06	0	0	0	0
g85705.t1	0.412590778962328	0.398940244144814	0.37469675927276	0.741005250106315	0.89200936559458	0.74991779121993
g85706.t1	0.614008700633136	0.6977818246226	0.590596271158148	0.12112948543764	0.148617880564625	0.0875931871020277
g85707.t1	1.07459311886772	1.21994910742638	1.0532072811803	0.62305213172516	0.656953018228559	0.454225386254299
g85708.t1	0.427013956331718	0.390246150145004	0.151658825335475	0.373437742061129	0.185653454615133	0.239532466861957
g85709.t1	0.0726587561884058	0.0422731108303708	0.431160795420072	0.114668193587907	0.0747383312937482	0.205282398498186
g85710.t1	7.85661663648708	7.76471520738441	7.87575666085167	0.371876638693296	0.349378866494494	0.435342693436263
g85711.t1	2.72339473365723	2.74972797267537	2.68681536452182	1.81474564062707	2.06868387911879	1.82381823308856
g85713.t1	0.00805655487105846	0.0156345818086949	0.104100441103098	0.369110197982259	0.654390627784803	0.582109878748938
g85714.t1	1.47868297833585	1.42662008363531	1.386117293064	0.85710755204248	0.860526646828832	0.897281478862993
g85716.t1	0.185337565855503	0.167864002676338	0.193548463149206	0.0436202775703378	0.0835238334549367	0.0824682515581751
g85717.t1	0.168254355447925	0.22758706515941	0.190569350601042	0.167396467607732	1.16925351110441	0.518146339451665
g85718.t1	1.00858656472019	1.01533485025224	0.682602959931328	2.0485120712109	2.02261069803612	1.80808968499256
g85719.t1	0.273366689118614	0.134227512388217	0.259341192340358	0.127478767726883	0.0553414437757837	0.0741669867195037
g85720.t1	1.65558126757844	1.76370815698394	1.75577122947126	1.52696620942045	1.60611385327133	1.54590413810174
g85721.t1	2.4009829651441	2.30759551840756	2.43140794335526	2.52453663768062	2.47542268313653	2.30892960411882
g85722.t1	0	2.88538719647466e-06	0	0.070986892064304	0.0580282741795099	0
g85723.t1	0.00306967239532447	0.00766053410270962	0.00984446873536471	0	0	0
g85726.t1	1.70306392281834	1.91611315415142	1.50054713742068	0.538350427241369	0.610017762102513	0.413781447300588
g85727.t1	1.10662101871049	0.715533200803536	0.554745022636707	0	0	0
g85728.t1	0.0548776430987397	0	0.0548776430987397	0	0	0
g85732.t1	3.74922005845358	3.4975642111157	3.5600860224396	1.14893735749909	1.9363183201505	2.55251479197139
g85733.t1	1.12667490632486	0.989523432557494	1.09778741483399	0.485933742360444	0.0468081318841453	0.373267339681316
g85734.t1	0.175125988548268	0.196750551123523	0.178690423451891	0	0.106489030691469	0.0866153060386769
g85735.t1	2.88538719647466e-06	0	0	0	0	0.0835074948464931
g85737.t1	0.0424790483142532	0.123517880574599	0.0419115984435966	0.836002470678338	0.595168488574017	0.952314926778462
g85738.t1	2.71224513323087	2.78693545991379	2.80382672567846	3.33250630023407	3.67570778143412	3.70933133503231
g85740.t1	0.651522464085251	0.557414991867988	0.803234477249761	0.872589242429063	0.907373721364603	0.994817921197492
g85741.t1	1.20085961619907	1.04178056286696	1.49535695936074	1.41318894448903	1.52830575853275	1.48505322383392
g85743.t1	1.23503525803148	1.22859215035315	1.1007173338073	0.541153005226785	0.779989184456722	0.892841736983739
g85744.t1	0.344713758419879	0.458020760174482	0.177190681992863	0.378649227602758	0.447021581716603	0.275357544046246
g85745.t1	0	0	0	0	0	0
g85746.t1	0.0289453353837187	0.0390625714452236	0.0163864911798264	0.00193768030526895	0.00193768030526895	0.0225553068092061
g85747.t1	1.89801868999004	2.03235055947312	1.33772364965659	1.48625716831851	0.986019852729719	1.71778585812908
g85748.t1	1.44492674977711	1.37140831266582	1.37460440190036	2.03054513922376	1.97790889301207	2.08256737290624
g85749.t1	1.41053920376294	1.91371281418736	1.15501021262023	0.689649838195422	0.70009609384893	0.876303583818006
g85750.t1	0.21846997078137	0.170182739932332	0.261087859428526	0.134554791371446	0.134554791371446	0.138881295190228
g85751.t1	0	0.0202497143398952	0.0337450720318949	0.00968970895399415	0.00972266844687915	0.0288406927661569
g85753.t1	0	0	0	0	0	0
g85755.t1	0	0	0	0	0	0
g85757.t1	0.00945610488093166	0.00295305776322262	0.00945610488093166	0	0	0
g85758.t1	0	0	0	0	0	0.0475593275815245
g85759.t1	0.812691256310916	0.906157135396587	1.13700767607172	0.961792219283671	0.911445392039666	0.971362924121768
g85760.t1	3.43524520224131	3.19544618961445	3.21815188535634	3.18642274763048	3.02473685847804	3.21189825956873
g85761.t1	0.196175178067118	0.106537271367617	0.0782477493136434	0.0470162159549444	0.0369112044747713	0.072332222361447
g85762.t1	2.88616986561569	2.98959445643525	2.92855395290768	3.16330566229381	3.12282112161097	3.09765208812488
g85763.t1	0.117214950899126	0.186484076851299	0.144269611033307	0.406452859760146	0.478882782179821	0.417320560127874
g85764.t1	0.856400926341104	1.02586439395829	0.773830954096739	0.431698903106758	0.358037231546538	0.422239460497127
g85765.t1	0.580151274492193	0.586427534771362	0.577400306201593	0.827701165842218	1.47256679259451	0.78447383049751
g85766.t1	4.85006919146281	4.30789033227531	4.61100938879926	6.09021614173839	6.15785974630168	5.87430346898229
g85767.t1	0.120759341326077	0	0	0.483657410627465	0.0447438212243978	0.224426835051603
g85768.t1	0.0197730690400272	0.064867679759907	0.0209124875157823	0.160815659977386	0.340930230388683	0.209686673442099
g85769.t1	0	0	0	0.0719973798469843	0.0915400711423087	0.0915969379648843
g85773.t1	0.39692010187629	0.414568547181711	0.436555247954134	0.791608225040411	0.79569132065694	0.83173539622325
g85774.t1	0.00030581893300698	0.00030581893300698	0.00030581893300698	0.00359216296394208	0.00358352829402456	0.00608541944569065
g85775.t1	0.435835516615435	0.611856966467371	0.711973229428558	0.627920555172488	0.706351074752948	0.64376477772097
g85776.t1	0.00358352829402456	0.00358352829402456	0.00358352829402456	0.0374061202857211	0.0231744313422714	0.121157341904501
g85777.t1	0.609612198260237	0.77772310986541	0.739834280405176	0.939981772902211	0.817768133653794	1.00702322902465
g85778.t1	0.0273607427577687	0.0273607427577687	0.0246515885441477	0	0	0
g85779.t1	0.00246778209076099	0.0072629691469325	0.00240297031340812	0	0	0
g85780.t1	2.13584182842417	2.14857916113983	2.03045579766759	2.6911053125667	2.6312542496488	2.40917909900822
g85781.t1	4.32807863051648e-06	0	0.00337340206240558	0.853264336733276	0.82725809328658	0.413354696480562
g85782.t1	2.40321972261318	2.69530903839151	2.3013772260388	2.54139291641815	2.58167759439628	2.32023742020301
g85783.t1	1.8172732847797	1.30822979988149	1.78072877684686	1.54576084324959	1.59623007648423	1.51369184982891
g85784.t1	0.0501728961627921	0.0153476971676628	0.0501728961627921	0	0	0
g85785.t1	3.11725269243002	3.15446055985608	3.09225734284335	2.59471717259275	2.45412007981629	2.4184638855412
g85786.t1	0.00375477292962765	0	0	0.0195695575562431	0.0134465374715306	0.0231517158715112
g85787.t1	0.0463723149747482	0.0348101410137434	0.0101525059256939	0.00760600098931558	0.0249238674002444	0.0413691599537137
g85788.t1	0.00736775321515287	0.0208456550984125	0.00764761855161537	0.0282904871257432	0	0
g85789.t1	0.0715951916489754	0.269347990766633	0.0952128524663659	0.29782060552336	0.328560763676249	0.814116421769792
g85790.t1	1.62075389410532	1.46017218685595	1.68245329248877	2.94688241936245	3.74858070124045	2.01035448530884
g85791.t1	1.71375299369663	1.30941195977431	1.48906247107948	1.49431114883812	1.42890722938761	1.32943937556972
g85792.t1	1.44269431942324e-06	0.0148622897620769	0.00766914440586998	1.40634237491582	1.32121060853114	1.41825634547864
g85793.t1	0.529725013487128	0.264693752743849	0.487624232299655	0.357082383737446	0.309895608989812	0.496579948850622
g85794.t1	8.10168383109122	8.1695025505491	8.17782736187424	7.22882602898599	7.11828874407606	7.24041213730696
g85795.t1	3.93975070559666	3.8449568326924	3.8540192928142	2.21508711017275	2.0567458224296	2.36379120454755
g85796.t1	8.84232674777059	8.82745677823409	8.69582862007988	5.79071897823197	6.59919153747843	7.43923777183298
g85797.t1	1.44269431942324e-06	0.000826427509552996	0	0	0	0
g85798.t1	0.348105483690901	0.482842089015637	0.237549034323956	0.00838505482386916	0.316684479598887	0.331203023082406
g85800.t1	2.68660764681479	2.48159783575566	3.04789552848654	4.74275669148543	4.33369600240851	4.59073925276214
g85801.t1	0	0	0	0.0148008883666295	0.0148008883666295	0.014790892543288
g85803.t1	0.322800373097742	0.372802807457689	0.30879071866781	0.366976227631845	0.322976841443049	0.347791496902532
g85804.t1	0.182888033168166	0.214880778446908	0.161856732609404	0.0224516200784271	0	0.0224516200784271
g85805.t1	2.56817077199789	2.53663607888504	2.50558457850537	0.389728692887131	0.154233218116291	0.332979406836536
g85806.t1	0.00100376647823029	0	0.000973490636459971	0.000706747431052505	0.000725493159329974	0.000706747431052505
g85807.t1	2.47697756734843	2.30618318977487	1.02783347306531	0.612436486403504	0.293220968280952	0.396103578075567
g85808.t1	0.670639142017168	0.689648049240011	0.32862854494646	0.969377817655572	0.90576523939939	0.948028140880679
g85810.t1	0	0	0.156443217030746	0	0	0.0472103075968323
g85811.t1	1.12405214354436	2.17795063106833	1.04722077942501	0	0	0
g85812.t1	0	0	0	0.0250741660053977	0.0935196124700371	0.0235789907513915
g85813.t1	0.941789175245821	1.01854444796533	0.591327076784261	0.90957573994343	0.763288334578432	1.27820009436284
g85815.t1	0	6.63624455563324e-05	0.00944893851384155	0.00247066254662196	0.00247066254662196	0.00247066254662196
g85816.t1	0.0442444210521522	0.074856134410103	0.162431774006961	0	0	0
g85817.t1	6.27797989492813	6.55275480373269	6.64712384071105	2.91924739608208	2.95138599734717	2.6172561606576
g85818.t1	0.318941512350985	0.699235342045061	0.651566548120042	4.2394231708833	4.03193839855336	3.80545178307887
g85819.t1	1.68786559512467	1.85976326385235	1.72376255570452	2.12703263702523	1.54025199070023	1.79406229775694
g85820.t1	0.0152877439169352	0	0.0420447240068849	3.75496380268348	3.8295072088857	3.92178477498677
g85821.t1	3.22858322345057	3.16113631816224	2.85281347000671	1.79579769613935	1.86535231195615	1.76196645610987
g85822.t1	0.490296968017286	0.856302114559562	0.822003213579636	1.72627713318361	1.66824622878245	1.77697734396692
g85825.t1	0	0	0	0	0	0
g85826.t1	2.05092443134961	2.02787981777408	1.99606943800126	1.67271950861484	1.7542957689949	1.73176932600683
g85827.t1	0.989037251988543	1.5114842321844	1.45098949685358	1.25194808806904	1.04262682886729	1.2581293293753
g85828.t1	0	0	0	0	0	0
g85829.t1	0.888914268127956	0.364983611815971	0.655636675511272	0.474964480352962	0.489397014662153	0.569312202237882
g85830.t1	0.826736800724662	0.522338031645013	0.945408438703874	1.41427681815078	1.2072144381254	1.39420515591918
g85831.t1	2.06674914783267	1.99336930772505	2.11478011634837	0.130295680692638	0.138406892572745	0.227311036885417
g85832.t1	0.601310478552921	0.485766850928654	0.552562007531305	0.617332339693552	0.616677633021993	0.64078378884116
g85833.t1	0.593793564565333	0.733964265570356	0.678942669408045	0.624115871433201	0.589240954628866	0.608224477928125
g85834.t1	1.09870319073277	1.03360624520864	1.21853196757048	1.16836027178121	1.21662372585977	1.35982924231914
g85835.t1	3.81301575710156	3.62070815470131	3.60178528584179	1.32917986747833	1.31197618607023	1.3437455013392
g85836.t1	0.405524088316312	0.636712310537975	0.541615938559392	1.03449887280551	1.06090029360675	1.07296875772914
g85837.t1	1.1189822564085	1.28097828062535	0.89889712091051	1.75219366785031	1.08426024023751	0.677083320380689
g85838.t1	0.151276946586599	0.156541590779954	0.212429887153718	0.0139667128776763	0.0112852304683834	0.00435612665471417
g85839.t1	0.0270974185946973	0.00387851690542799	0.00428708441944435	0.00716248412495955	0.00686385875680227	0.00621614616459495
g85840.t1	7.26591816108154	7.11097499775927	7.25212459006459	7.23412436877433	7.48289471342234	7.72007670095108
g85841.t1	0.898897894622677	0.839404163892393	1.02507487492398	0.196842438478649	0.212309101129809	0.255692878267803
g85843.t1	0.208699536023706	1.17409572943359	1.02818296742938	0.886373774634817	0.853477540832211	0.88964564325299
g85844.t1	0.185984492699751	0.261056558492783	0.278487966745184	0.041108380497276	0.0493184984834644	0.0631812337655217
g85845.t1	0.0740559798697041	0.0354718909272329	0.0330106181594694	0.0715059538136441	0.0305635012297339	0.057580585417979
g85846.t1	0.883623162129359	0.915273068628326	1.00423242363981	0.336556474186798	0.345951544336481	0.643685364568832
g85847.t1	0.102754867624952	0.0974098839820932	0.0185316294849591	1.02709600274349	0.540763312360374	0.876630491405116
g85848.t1	1.71516547137015	1.56654436456801	1.65678282176343	1.67459668875764	1.62670031678808	1.64509383734323
g85849.t1	0.204397423526511	0.185968006010139	0.254988221017419	0.968812564261186	1.1196914941082	1.28342518646545
g85850.t1	1.70458162605727	1.77762254654696	1.44982493125215	1.90296034704645	1.84698305713241	1.88836529851754
g85851.t1	0.587772056762378	0.52423321759634	0.382373980993816	0.247829103099184	0.287316255754724	0.322539667940372
g85852.t1	1.38526977767342	0.995451956114119	1.03584838968897	0.702302920383929	0.696349099804053	0.836841934353644
g85853.t1	0.00348422587534591	0	0.00348422587534591	1.58695581673445e-05	0	0
g85854.t1	0	0	4.32807863051648e-06	0.00324529639833961	0.031015415405899	0.00326976689846999
g85855.t1	3.01292099131353	2.75655087863334	3.23979761458748	6.94106417302229	7.01935402912166	6.99386378794268
g85856.t1	4.44200467587007	4.35088615655825	4.40468490346565	4.86270449787696	4.77694461318497	4.81310654471386
g85857.t1	2.92928388270727	2.44022508782666	2.02280455058421	2.13295547986405	2.88217622531863	2.27659343760383
g85862.t1	1.22543720850794	1.3445177729134	1.03990271447325	0.665623802063473	0.503877880741982	0.841549705284367
g85863.t1	0.758037045077137	0.67109949023064	0.666596636984969	0.711869298001329	0.976922274001485	0.983559501944405
g85864.t1	2.38529159294359	2.31697432970925	2.29058099206916	2.21176014444785	2.22734615948658	2.33298828326211
g85865.t1	0.0221547223322535	0.0434061033503786	0.0108958224763536	0.00349142193249409	0.0050463673419473	0.00349142193249409
g85866.t1	0	0	0	0	0	0
g85867.t1	0.150238608711911	0.182029903962862	0.213078472106553	0.309611608403192	0.264479983137669	0.310939180046771
g85868.t1	2.41032889213259	2.36685820265856	2.55231091121342	2.83451322093989	2.77794104312572	2.99561783763838
g85871.t1	3.14489117594381	3.03635703475844	2.94800421085239	1.94693518068872	2.03654131277947	1.89867388762069
g85873.t1	1.48620412731182	1.16006761066235	1.13048218119209	1.63903577662576	1.66382369220102	1.87543605525645
g85874.t1	0.538521278287828	0.447204655510491	0.537735394650952	1.19706520955135	1.12640002432575	1.07388260023279
g85875.t1	1.56741110136461	1.47881756427798	1.91586274742317	0.403363717000836	1.16386515604856	0.618539381522886
g85876.t1	1.54172049929186	1.34033096354058	1.40221900104938	0.711410324797328	0.93822405488492	0.670662706713201
g85877.t1	0.127571212791773	0.16302720310475	0.120962335340259	0.0923211169047694	0.128302640564207	0.101687722817728
g85878.t1	1.34897227652045	1.316945086735	1.33960604211956	1.12648130498584	0.86990771979559	1.10381383977401
g85879.t1	0	0	0	0	0	0
g85880.t1	0.02443883492694	0.0412766307034083	0.0180401685213603	0	0	0
g85881.t1	0	1.44269431942324e-06	0	0	0	0
g85882.t1	0	0	0	0	0	0
g85884.t1	0.0295560705725529	0.118806221140912	0.00716248412495955	0.136044352548647	0.100634588538615	0.134068446394333
g85885.t1	0.579517123876341	0.681827037778508	0.482405341252063	0.439834805946166	0.261078228443705	0.338686828768896
g85887.t1	8.95241529230951	8.89473266603783	9.00620004726104	9.07317073245053	8.78709429650151	8.85098989044419
g85888.t1	0.286256633144432	0.357959561176552	0.30953477896503	0.0179461308217577	0.0376942742929918	0.051660263892
g85890.t1	2.82926810354592	1.63347352568952	2.55419343766255	2.9143412137569	2.85847759472775	2.98325850444815
g85891.t1	3.69972252046738	3.68582524391558	3.44523751290699	3.04723997757924	3.00903161540072	2.98143877785861
g85892.t1	0.997574956678187	0.867214876643326	0.843113141952565	0.597800023192409	0.559381190107562	0.628564581717904
g85893.t1	0.199337522222826	0.180141494440758	0.180141494440758	1.37085002554923	1.38084412822869	0.580020027225954
g85894.t1	0.0586850025502827	0.0330289488128788	0.0196834136723515	0.0200989122603066	0.0457658634566419	0.00242457456270623
g85895.t1	2.24892945883651	2.28221619218726	2.23873031216906	1.09367510043062	0.59744250027977	1.1417538627538
g85896.t1	1.01846468668143	0.79945456616507	0.986012568995615	0.353925088492803	0.355092965278946	0.335078448724301
g85897.t1	1.70985260377586	0.17770479961494	1.90060794474415	1.06995164401025	1.18018415091265	1.04512280232608
g85898.t1	1.14062816273681	0.580235227878748	0.593046792103755	0.992346435130475	0.946711399531204	0.997390691840546
g85899.t1	0.740798068041471	0.6564414532815	0.641477591930331	1.57590913440599	1.62765912904108	1.68215481015185
g85900.t1	0.0955747560931367	0.0443955183347844	0.0910891191203707	0.107174968686113	0.0170225259179247	0.103574178561735
g85901.t1	1.01664250748859	0.957230409584533	1.14107894064029	0.548841015855324	0.4769270346826	0.613397749517211
g85902.t1	2.41938652408525	2.08417722610976	2.20802962014265	3.45749461559902	3.19799195179054	3.38122231281311
g85903.t1	2.62139807924462	2.6230263712583	2.6567928877044	2.01519424042221	1.98298043641562	2.06743530731475
g85904.t1	0	0	0	0	0	0
g85905.t1	0.240265475341142	0.468843942974637	0.28638912853994	0.596235802358274	0.447569675523612	0.852766737938308
g85906.t1	0.418631461125847	0.300370938841718	0.389189018485321	1.13845080102319	1.11730473089525	0.95199577961764
g85907.t1	0.101019347398411	0	0	0.248633198356429	0.260501456024757	0.163511613431097
g85910.t1	0.124784695586201	0.301157993114071	0.292713440416954	0.251442795729805	0.166599767675351	0.21782008411665
g85911.t1	0.00201836053430563	0.0216346489044285	0.000422647732111069	0.0265054716561893	0.0359982581157891	0.0149008427911018
g85917.t1	0.582652340033955	0.202688524732601	0.360148488294949	0.411035688945929	0.556167462505965	0.502374396241377
g85919.t1	1.28280273134317	1.56364578142747	1.11465620134857	1.55578523983667	1.30215758876395	1.90118819739156
g85920.t1	0	0	0	0	0	0
g85921.t1	0	0	0	0	0	0
g85922.t1	0	0	0	0.016403607893398	0.0100593853391666	0.0264828085731163
g85923.t1	1.21649956549279	0.54416782978919	1.06232828994158	1.27067365313313	1.07479380954107	1.03959605229037
g85924.t1	0.827275168327904	0.757979888520623	0.893974109886891	1.18048398395129	1.14908958842027	1.21989832016896
g85925.t1	0.0795112374378985	0.0815196122030265	0.0815196122030265	0	0	0.00582680422878748
g85926.t1	0.00039091738916667	0	0.0062420027936973	0.0744218590164049	0.060824914745596	0.179890623400224
g85927.t1	0.607740779775249	0.614925584499016	0.58239317882654	0.859243646306787	0.958392818261361	0.576540519165201
g85928.t1	1.03056491368205	0.809324710341459	0.6450504776373	1.24602007324508	0.905176810551756	1.32695203459816
g85929.t1	0.234992967091633	0.245489578053648	0.0155903396393473	0.039455681719155	0.020421837071809	0.04065681212018
g85930.t1	0	0	0.0292380115902187	2.84970548804369	3.2648713195612	3.07478850152945
g85931.t1	0.920061535602503	1.13098752249196	1.07468422082459	0.941571354856303	0.988417115869683	1.17981802820999
g85932.t1	0.324249542253089	0.524898150857775	0.452904287024192	0.307173189294017	0.359009445822892	0.297902755468646
g85933.t1	1.06170570250192	1.04100601868875	1.27832916821638	0.561717157082982	0.663827334731031	0.580277685202636
g85934.t1	0.599291129781104	0.879036012167041	0.786412354267465	0.379188421382693	0.405561119958169	0.524481976625986
g85935.t1	1.36615488689235	1.33901820084115	1.31674297552013	0.698871877761455	0.825600852995606	1.15045309516705
g85937.t1	0	0	0	0.0533588330289248	0.0530584946132445	0.0335195597573893
g85938.t1	0	0	0	0	0	0
g85956.t1	0	0	0	0.073059276586928	0	0.0166631864886591
g85957.t1	1.09596896568401	1.04561700632231	1.07447323910648	1.08829223731035	0.948032627716794	1.15306531933418
g85958.t1	1.06312392621912	1.18490675464803	1.06271718436674	1.12985997957649	1.13095853768521	1.1511457336173
g85959.t1	0	0	0	0	0.0109029816598897	0
g85961.t1	0	0.00791021203316899	0.0149122657129625	0.0395820158478307	0.025787162060391	0.0445577903841116
g85962.t1	0	0	0	0	0	0
g85963.t1	0.302289801893275	1.47086376084154	0.385253208893382	0.0714620193131535	0.142406902434065	0.0563948559090908
g85964.t1	0.0679346592618824	0.0742190610637679	0.178384480359941	0	0	0
g85971.t1	1.79529068008848	1.95131623823785	1.8420709049841	0.756665516229517	0.886518152109965	0.935943205364357
g85973.t1	0.113281763501587	0.128400312234393	0.145541819184394	0.0991201175361996	0.196641033891714	0.165613563571035
g85974.t1	0.0323435059334007	0.0199424028679026	0.0160483944678513	0.0214200284494622	0.0197645306736231	0.0445899628464442
g85975.t1	0.959166247977187	0.248352666173049	0	1.38254220453415	1.19844260544438	1.3004541151625
g85976.t1	0.462880517893304	0.511759483825269	0.575554373308739	0.622206948434293	0.481584145325832	0.55744636234792
g85981.t1	0.945889323322862	1.10342109678413	0.908157302676103	1.19536460816347	1.17086533209448	1.39158022339434
g85982.t1	0.539037681691095	0.517519607750764	0.480943391224332	0.533931076454312	0.420472700567772	0.48068390821322
g85983.t1	0.983575553380393	0.783369482353127	0.780972704580136	0.119672240385652	0.0851091596943168	0.148304190794654
g85984.t1	0.570058725493592	0.422095184425126	0.463768915919162	0.60155675605686	0.456951199800471	0.561201965234822
g85985.t1	0.881040425721064	0.653493907180546	0.943838830911224	1.90551996151758	2.0066904697542	2.38629749842961
g85986.t1	0.206196844596544	0.133214974810665	0.191040811105081	0	0	0
g85987.t1	0.0151721127542744	0.011353938616278	0.00752563264376604	0.0669626393418954	0.139940929774238	0.0303346656945846
g85988.t1	0.758327058377428	0.724048623221323	0.929150920153075	0.749517105395691	0.752108869063218	0.863905949784992
g85989.t1	3.86817934282651	3.89397944733193	3.82124202840626	4.53028428325234	4.10700451943223	4.54277577911761
g85990.t1	0	0	0	0	0	0
g85991.t1	0	0	0	0	0	0
g85992.t1	0	0	0	0	0.097938399516788	0.0357238392921308
g85993.t1	0	0	0	0	0	0
g85994.t1	0	0	0	0.00742516591551624	0.00739502453270717	0
g85995.t1	0.0398065825423292	0.0691948316335157	0.0880194444225288	0.0121753201203619	0.0121753201203619	0.0514570250574386
g85996.t1	0.156048360152286	0.145845678300806	0.0292889057396797	0.0677350768756493	0.0563088352763914	0.0527149754275753
g85997.t1	0.260162991582879	0.227967749651322	0.249067854768784	0.227839634046632	0.183773595705521	0.215033665629862
g85998.t1	0.0987537133198611	0.098751018826547	0.102723966468797	0.188179344067055	0.101922992583857	0.196404347568609
g85999.t1	0.244901668619597	0.14352664467757	0.273222248255017	0.334361180864445	0.223936515021549	0.301172043753237
g86000.t1	0.0185045678745949	0	0	0.049548524793584	0.000272643598719443	0.049548524793584
g86001.t1	0	0	0	0	0.0268991859041789	0
g86002.t1	1.76798778720725	1.88194373521249	1.88255462656289	1.4916386638516	1.54939218611568	1.70508392769581
g86003.t1	0.196851249287398	0.270373451841956	0.211215340557276	0.104536610200906	0.112043515408103	0.131730388783735
g86005.t1	3.10791848124929	1.58190170446053	2.85763828948045	2.23093923951031	2.46619718375883	2.57950047004708
g86006.t1	4.68220797059979	1.9947118596174	4.03637215769634	0.0325000864005299	0.00858297938078736	0.073981970557709
g86007.t1	0.00357057619224924	0.146600484683864	0.00334749396934212	0.0790032433360505	0.0456917862392071	0.106208934895422
g86008.t1	4.74812198803698	4.78862197799581	4.70396817152313	4.01182872267674	3.76905962948971	4.02604319827684
g86010.t1	0.875714019931012	0.873451002982699	0.879606185524873	1.20817948854297	1.57173407982322	1.41072425264027
g86011.t1	0	0	0	0.520602275576717	0.386440156545552	0.31356512521836
g86012.t1	0.279448711570049	0.246904203895225	0.240540257532442	0.121415983413961	0.124324164276441	0.0774891249577188
g86013.t1	0.273894193213575	0.295379792714491	0.378254134700617	0.152584526636044	0.25277531905603	0.0929272526439983
g86014.t1	0	0	0	0	0	0
g86015.t1	0.392064585493776	0.127029664559403	0.404712420997945	0.00268812035745618	0.0368577659083279	0.0229174417146587
g86017.t1	0	0.191989584829925	0	0.0913193524790859	0.0918636405319757	0.21917285822328
g86018.t1	0.0683364931289027	0.0277796971861318	0.0277796971861318	0.105840304925575	0.0377251947182699	0.143254955123228
g86019.t1	0.00542585900325763	0.02720643496538	0.00842091273590003	1.72910591714737	1.73949861717218	1.82042693144411
g86020.t1	0.761563571755747	0.243732441182042	0.309669809799235	0.0424034012258516	0.0623303624810118	0
g86024.t1	0.0763388090860272	0.145295294168704	0.13096380769339	0.229995142072767	0.281297058342844	0.275790182545553
g86026.t1	0	0	0	0	0	0
g86027.t1	1.6286070400326	1.81330262440813	1.86336799750316	2.0379981792646	2.51547428721248	2.06889811610003
g86028.t1	0.769609268255102	0.785338787484475	0.841004558375689	0.447512548052443	0.502494569737478	0.457586937848742
g86029.t1	1.54091305413305	1.41770725939932	1.57968847820011	1.60320307257509	1.41140292377602	1.52213461299476
g86030.t1	0.837083421964797	0.620073048110223	0.557234598369574	0.663465768779891	0.608557576870015	0.674337709902544
g86031.t1	3.38314756394954	3.3334845603588	3.14419699608841	3.62925600680806	3.58206048826194	3.64232843271172
g86032.t1	0.216574062995221	0.265236441132125	0.167947475139987	0.0686171599830585	0.185256362389132	0.13429586594009
g86033.t1	0.0632309444921085	0.0632226594899595	0.0632102318975256	0.0659734256858368	0	0.0100063755514515
g86034.t1	0.304947872791347	0.180015427644836	0.304433940257667	0.482276253361594	0.374802462262312	0.344864847910588
g86035.t1	1.45480232909685	1.54443543261189	1.63206855130548	1.93798988200833	1.72845126867444	1.87886930957318
g86036.t1	3.00685847431869	2.8295965080165	2.96380183747095	1.46607264276254	0.831240045271129	0
g86037.t1	0.00250234718152754	0.00463082448846416	0.0221788741926195	0.00456323353804836	0.042343160892578	0.00759308495000919
g86038.t1	0.00266219995498635	0.00492703683536421	0.0242984003505703	0.00485514622382181	0.0450766586588134	0.00291850346933624
g86040.t1	0.479661028641226	0.458371504153896	0.45839145409258	0.384180251483822	0.363278749465768	0.411585692682762
g86041.t1	0.567695355534158	0.540015362509274	0.588607909674315	0.675787031827231	0.797753440430911	0.663861027697675
g86042.t1	0.873991113215991	0.990060293654635	1.1930652016955	1.19919929885984	0.938715618972798	1.23006525585651
g86043.t1	3.13265251226122	3.31489138507261	3.38390939975594	3.03795900898073	3.37791319687805	3.3505599039493
g86044.t1	3.34945162155421	3.03347639127899	3.10317079322961	1.88961683144078	1.60067129215447	1.89098475746558
g86046.t1	0.519307390964134	0.460939626928009	0.444324637890643	1.71266400697451	1.47459231052694	1.60612807018112
g86047.t1	0.353293928773249	0.350186044003187	0.276116661238782	0.565750210386942	0.44868320930894	0.384736167348676
g86048.t1	0	0	0	0.0529945255780607	0.0278575300465247	0.0529945255780607
g86049.t1	0	0	0	0	0	0
g86050.t1	0.228259662906742	0.250910653986131	0.379900380921706	0.388149852162154	0.267868942754955	0.387119865297729
g86052.t1	0	0	0	0.0229671394118575	0.0182652641770901	0
g86053.t1	0.236513435899601	0.261253983797284	0.240915098164392	0.531994717298378	0.292638061423691	0.289066003313982
g86054.t1	0	0	0	0	0	0
g86056.t1	0.45047384646242	0.574577240401203	0.185960396705235	0.0126544818086117	0.0263000744584506	0.013413662944602
g86057.t1	0.0437644423101702	0.0143467224860238	0.0291588393444729	0.258908414866684	0.330978240633475	0.377716812317023
g86058.t1	0.248335662469215	0	0	0.072185395252495	0.279845664317888	0.210360184829364
g86059.t1	0.195003578491009	0.0856666715010503	0.0996614710737878	0.733624196972541	0.652940743267858	0.872210188387515
g86061.t1	1.98970507234	2.49011183512623	2.58153347082322	2.98245133880393	2.97993606615086	2.92181314187383
g86062.t1	0.185936300308259	0.125947279955127	0.175852862690754	0.360466539909229	0.341220659923264	0.473581205775694
g86063.t1	0.68273688339829	0.541903338473828	0.749093990796258	1.13461721567769	1.25081850928469	1.12305495752338
g86064.t1	0.368552696851147	0.777470636360098	0.967836299044086	1.34297338486937	1.36566734439828	1.40125035756422
g86065.t1	0.603718199827463	0.674256345691619	0.645602985745066	0.00835349912402973	0.0499596925729026	0
g86066.t1	0	0	0	0	0.00353891500948634	0
g86067.t1	0.77911176561786	0.311653073557025	0.408622742651091	0.774336288620835	0.742965101032115	0.662302131914521
g86068.t1	0.067291767574153	0.473497044932701	0.391377303765818	0.363143036126796	0.259814808294002	0.411984775150533
g86069.t1	1.11739118042614	1.09365752437082	1.12832177945292	0.0575556327311244	0.116625589410583	0.167925644346645
g86070.t1	1.69851543388159	2.49173613711088	0.994339315351228	6.05044719266968	6.03549903203293	6.1595429500872
g86071.t1	0.615713845971643	0.578045051989618	0.49760521279653	1.59321606890865	1.1092174530073	1.11847534957258
g86072.t1	1.6317520106437	1.50665474628001	1.35492884259852	1.06509317181163	0.955938406065901	1.07169128776055
g86073.t1	0	0	0	0.0011464868893284	0	0.0011464868893284
g86074.t1	0.0845759224766015	0.0603836273561884	0.1448190816184	0.335646747503913	0.263143806059688	0.259060323697206
g86075.t1	0.0157544569973854	0.00712085256538517	0.0124971626829022	0.381651060580518	0.376538221057393	0.898453715588002
g86076.t1	0.897510736125968	0.678941768267427	0.564371339223262	0.508362728229422	0.665086188513666	0.898346132498016
g86077.t1	1.3613265014903	1.05610833179581	1.30369250367535	0.902705717583261	0.867794483588223	0.832177096075885
g86078.t1	0.0455981360111881	0	0	0.055748188100695	0.0121324023534402	0.0121324023534402
g86079.t1	1.16070079926743	1.05720486318301	1.07461640863713	0.883688062292154	0.690867601979494	0.954334802463287
g86081.t1	0.102074889249828	0.236316269705863	0.192516131310728	0.505420453162932	0.426310920204762	0.402482071458826
g86083.t1	0.0109831620884173	0.00556670550627493	0.00440790616292798	1.74172583929714	1.45005728594554	1.74323101117421
g86085.t1	0.566947608032045	0.539394090829185	0.468682360421011	0.482647995221379	0.36441106553507	0.369230831195463
g86086.t1	0.0677226880932991	0	0.0304575633645794	2.18818377601131	2.25678876414985	2.17898769973936
g86087.t1	2.91975118718204	3.06237630300719	2.85747148457356	5.49717684100467	5.23094000781733	5.59281424320566
g86088.t1	2.9316798426636	2.96153906058288	2.97336073358308	3.29064881219338	3.12325233057965	3.09526670488396
g86090.t1	8.27554767272743	8.01104260100868	8.16068946091441	8.6086182798887	8.7378202335916	8.77695694980383
g86092.t1	3.2533008729714	3.01872051250998	3.14105784423576	2.65587545477576	2.87820485740028	2.64242548127387
g86093.t1	0.128075594375558	0.1474669169625	0.196793348701979	0.406512724860548	0.440682232042797	0.290462151729032
g86094.t1	4.02277561637231	3.79724233773574	3.55448141294012	3.86774576366058	4.28250015080303	4.19501405466479
g86095.t1	0.531878971940511	0.505612523684846	0.343375983159375	1.02936736403605	0.878285110122327	0.621896673796079
g86096.t1	0.0220453235483793	0.0131191881235437	0	1.44269431942324e-06	0	0
g86097.t1	1.68208107910004	1.04051373923828	1.36343743936816	1.94691497445132	1.82673639402667	2.16220971399634
g86100.t1	0	0	0	0	0	0
g86101.t1	0	0	0	0	0	0
g86102.t1	0	0.0258027504829045	0.0127846146659039	0.0412668166469478	0.00774376488074939	0.00555951979307337
g86105.t1	0.702791390915238	0.525998678954027	0.441296490788414	0.740403476573607	0.506043319044842	0.861795805553864
g86106.t1	0	0	0	0.211886893209162	0.0922006712189259	0.00408856958610777
g86107.t1	0.775166036769825	0.549373455699309	0.261370740928013	0.570933066132623	0.239697426243949	0.838911439482908
g86108.t1	0.825230418801218	0.820695278235237	1.03358369339738	0.956343675552689	0.734941516508665	0.691145522890579
g86109.t1	2.86660200337852	2.74221429761039	2.80856771867747	3.42046569385919	3.36632249404119	3.02269963911483
g86110.t1	0.000186095657362894	0	0	0.0060653065913632	0.00530512248402293	0.00329135817155039
g86111.t1	2.93868664166251	2.81005949957175	2.85171686458602	3.7628829498115	3.55895256788005	4.09632814937785
g86112.t1	0	0	0	0	0.0210831094329629	0
g86113.t1	1.12542958931369	1.08507719822017	1.22670580794941	1.12085752500398	1.07337330556121	0.908070429946187
g86114.t1	2.99810720534799	2.61019616462982	2.80922406178702	2.56149111120609	2.55137574024584	2.72884152541602
g86115.t1	0.465658995515905	0.535447836421507	0.611404703713409	0.854104992532155	0.850784224151174	0.791358170002028
g86119.t1	0	0	0	0	0	0
g86120.t1	1.72086593187415	1.53682776758713	1.63024423104975	2.11176883526391	2.45007761520085	2.25583062694305
g86121.t1	0	0	0	0.124320193539752	0	0.00716104857393843
g86122.t1	0	0	0	0	0	0
g86123.t1	0.965511693422532	0.883477712607251	0.966823943048507	1.15515467838409	1.09312473294486	1.146170984396
g86124.t1	0	0.0303403163917818	0.0303403163917818	0	0	0
g86126.t1	0	0	0	0.00565149421928041	0.00565149421928041	0.00565149421928041
g86127.t1	0.00284939239861278	0	0.00284939239861278	0	0	0
g86129.t1	0.0055609569385771	0.0055609569385771	0.0382479306837921	0.0113410560877961	0.0113410560877961	0.0113410560877961
g86130.t1	0.123809200898339	0.346455439130238	0.377707929273855	0.0419886726353729	0.0680433856334691	0.0322306446075962
g86131.t1	0.534546736648569	0.408658608026257	0.458222395876051	0.285603442290644	0.159683431168204	0.319632962195233
g86132.t1	0.0818713357593068	0.492455183646059	0.0611803365284669	0.58130014328144	0.627867340121542	0.877108146208013
g86133.t1	0	0.0693722129323386	0	0	0	0
g86134.t1	1.44009642345046	1.39446420375858	1.5561022121453	0.905113640311592	0.904161900175121	1.2630524394091
g86135.t1	1.68872151954677	1.59745251212709	1.71963337724002	2.41598089365717	2.54441861615123	2.18292711356752
g86136.t1	0.470847105524169	0.430968183259706	0.0918785311002272	0.0846738787831918	0.0279693189901154	0.0734542015166351
g86137.t1	0.265375682232086	0.316442362345085	0.299392378453455	0.441058469993214	0.494863070889283	0.582350783715174
g86139.t1	0.0644690173684425	0	0	0.184155858589723	0.107039682518326	0.150702639270588
g86145.t1	0.351890613448726	0.44707449560465	0.0887752663263161	3.57976437442138	1.91060143207721	3.75901283581666
g86146.t1	0.0216787061075311	0.131344514852634	0.00457761485653359	0.0144667047277503	0	0
g86147.t1	2.64382664307773	2.6108150857885	2.55186665142193	1.42344155890709	1.37746084771828	1.49262027783377
g86148.t1	2.21171311689092	2.23363777503979	2.3262448103375	2.00597299935995	2.0976620316153	1.94054189640102
g86149.t1	2.02925002842631	1.93310916413229	2.16332418138636	1.50523140641083	1.69252405895437	1.64781228586208
g86150.t1	0	0	0	0	0	0
g86151.t1	0.240922423069718	0.261429717742193	0.240167762392697	0.0175870213944899	0.00224741016735674	0.00286667047667503
g86152.t1	0	0	0	0	0.0211797862296449	0
g86154.t1	0	0	0	0	0	0
g86155.t1	0	0.022460142556558	0	0	0.0787204917198133	0.0886613077645955
g86157.t1	0	0	0.144533278618364	0	0	0
g86158.t1	1.4316983683081	1.43488278664675	1.22265744068221	1.12233610592689	1.15916866399987	1.1315664378974
g86159.t1	2.35101454437623	2.33823527597723	2.25808378930692	1.39330251579702	1.40188763872782	1.3468270055317
g86160.t1	0.299529534093192	0.220991090194738	0.111983444024449	0.50475868112396	0.496968469580751	0.506934981789114
g86165.t1	0	0	0	0	0	0
g86166.t1	0.58839971147315	0.66883439334575	0.66371623342807	0.963775208904624	1.02700326146294	0.877780365944222
g86167.t1	0.0383968476621223	0.00526343729164758	0.151962697418358	0.0948832791474497	0.0687629751278047	0.0949724334572598
g86168.t1	0	0	0	0	0	0
g86170.t1	0.497299652007436	0.400424258223698	0.453791474317566	0.167609702943111	0.685214470839587	0.250632989599695
g86171.t1	1.65980402441456	1.24123430744875	1.79560820935347	2.13099773291018	1.94166900254608	1.55854830768835
g86175.t1	0	0	0	0	0	0
g86176.t1	0.0555094305884183	0.0366636828869994	0.0382366910427038	0.0553830952224209	0.169781365986047	0.127402165899645
g86177.t1	0.230578089914398	0.00587996780877208	0.000334666429681327	0.173625093420002	0.0569510913334929	0.119974958833188
g86178.t1	2.79852172510067	2.47944762183845	2.42476061553974	1.2569128255207	0.606379686301333	1.15832474610866
g86179.t1	0.323165973089115	0.480034479250537	0.315648535201317	0.357750168043812	0.193544678440403	0.272998993017509
g86181.t1	0.253258357586975	0.33424675109645	0.484752725023592	3.88901759053757	1.0394977943246	2.39947272913433
g86182.t1	1.4332265482899	1.57489931222077	1.89427918595999	0.445301882577487	0.582591648461189	0.298468289557142
g86183.t1	0.555852467336972	0.615980269476199	0.489727884689697	1.07236446743555	0.792024053944853	0.9592219011097
g86187.t1	1.858174800726	1.83137139875483	1.7605701322298	1.87745214824127	1.42287830087909	1.54374579694011
g86188.t1	1.75223649362628	2.00154754215129	1.95081626141734	3.22671551703638	3.2995024263735	3.23778533669722
g86189.t1	0	0	0	1.44269431942324e-06	0	0.026579124217572
g86190.t1	0	0	0	0.0177623121630787	0.0100350297326273	0.0177608871207495
g86191.t1	0.416693844026093	0.380403641869601	0.433431679010709	0.72767130956066	0.558834802982071	0.631923789121097
g86192.t1	0.682335974719391	0.512241047868168	0.653590207577043	0.254601298815604	0.436668239818026	0.142261808048666
g86193.t1	0.227829778528863	0.341988023668699	0.120290886661334	0.0624270776762931	0.128014866664029	0.0564822587179345
g86194.t1	0	0	0	0.00575208453453516	0.00575208453453516	0.00575208453453516
g86195.t1	0	0	0	0	0	0
g86196.t1	0	0	0	0	0	0
g86197.t1	0	0	0.0141310150288576	0.0374848412405245	0.104379604516314	0.0374735956528201
g86198.t1	0.970013555174798	1.55954761101817	1.40590035090726	0.570427956176868	0.976684036102764	0.823430628062264
g86201.t1	0	0	0.0268694486511794	2.46023589362808	2.47710946222404	2.34892441821329
g86202.t1	0.0311777874915875	0.0311777874915875	0.014085298048313	0	0.00958939282045048	0
g86203.t1	0.135597908312895	0.152655909499425	0.185902057367579	0.0133593468675124	0.0611582116580738	0.0421610236556936
g86204.t1	0	0	0	0.0905079550658589	0.0115729240020429	0.0990527708003287
g86205.t1	0.285347765344858	0.328520552943209	0.220081022071242	0.0502620700183025	0.0529361165904278	0.046914272475673
g87986.t1	0.110030429555793	0.070691575189449	0.0568179472644921	0.133725277375098	0.122086908784321	0.0852764358590806
g87987.t1	1.51547176407041	1.66267036912313	1.58164915643677	3.33749103224466	3.47618659297168	3.15193169630757
g87988.t1	0.483021705751582	0.451876279956776	0.66061013217652	0.606943412447571	0.725714112533914	0.605944661290708
g87989.t1	0	0	0	0	0	0
g88000.t1	0.0477296186827041	0.0410368682175458	0.231340240147782	0.451015353688648	0.463541898026881	0.374647799474369
g88002.t1	0.706830221830603	0.695250901082119	0.684162532305266	0.487344336713247	0.544462635295003	0.532133399937539
g88003.t1	0.360835077396221	0.287724050328046	0.321790743781453	0.691364426106028	0.622504037131366	0.675995635981584
g88004.t1	0.525928542830989	0.355359131442909	0.467879391625266	1.07471367361013	0.905403276239786	1.00806803211292
g88005.t1	0.278349985498409	0.336601031484649	0.42498011723522	0.362209520872275	0.379454615605011	0.383208265673594
g88007.t1	0.885500177874661	1.04222197213713	0.958761028454757	0.856759460649292	0.831761334630843	0.687308882223407
g88009.t1	0.724943582631108	0.630383103943956	0.504206463860731	0	0	0
g88010.t1	0.0131363436454094	0.0133707820010517	0	0.0828265549660995	0.0828265549660995	0.112357180891265
g88011.t1	0	0	0	0	0	0
g88017.t1	5.46524578479811	5.2275125180856	5.17293012904349	4.34462762748921	4.38636062017735	4.35855492717902
g88019.t1	0	7.21345717086418e-06	0	0	0	0
g88020.t1	0.0399848074747622	0.034407310550193	0.0316069265854642	0.0381299100848363	0.0451116161180285	0.0278858318637938
g88021.t1	2.2531830069594	2.10867164598093	2.31346354588161	0.24326814124888	0.150627260705969	0.112255747600191
g88031.t1	0.0929705383107587	0.0122525688836034	0.0475914331791478	0.0702670371288695	0.202339981649059	0.0701090056226943
g88032.t1	0.204450011466485	0.27652167809297	0.187139360222911	0.130447255371456	0.171966412641936	0.199894051380792
g88033.t1	0.775830165950074	0.829921794243698	0.670690802578511	0.276171464288187	0.39194584660894	0.309420691341635
g88034.t1	5.77605536211246	5.91226806539475	5.88035561674213	0.587049051740223	2.03860193456321	1.40978302433802
g88036.t1	0	0	0	0	0	0
g88037.t1	1.01152998831083	0.966248826916178	1.33561302173249	2.94557961305119	2.70130507558435	2.30305710081071
g88038.t1	0.400316043511521	0.552955410449545	0.73471872339963	0.71563071905	0.706748901804847	0.437943581279477
g88039.t1	0.0278688508400572	0.0567943683882556	0.0497353070558943	0.0415177551192731	0.0237677463255074	0.0240217468035109
g88040.t1	0.0400493559560689	0.48863222959443	0.277459927305656	1.21012636234057	1.02866745012768	1.12256935786495
g88042.t1	0.0361642913394137	0.00250234718152754	0.0361642913394137	0.0230409728294789	0.0139624264841602	0.154116535600126
g88043.t1	0.0700430395253182	0.0976525937277452	0.120263013459222	0.00383822933439582	0.00383822933439582	0.0077337200416302
g88044.t1	1.28798166980062	0.83236184048795	0.929584234479742	1.48177166708563	1.02730978054156	1.09053098933219
g88045.t1	2.85800825683146	3.03973851445499	2.44052410842483	3.91006123042571	4.85114205750477	4.83175236769502
g88046.t1	0.955344052818343	1.01714371149448	0.980215452832568	0.768537516817743	0.811620635591726	0.769895272655993
g88047.t1	0	0	0	0	0.063022424134835	0
g88049.t1	3.14598682712831	2.21600623287199	2.4861358920809	0	0	0
g88050.t1	1.18156312164324	1.18748779398206	1.2102523194299	0.868402306713727	0.844152617439818	0.939901307771933
g88051.t1	0.884513525257184	0.853330617037863	0.8418483616607	0.717880592802346	0.782516762998063	0.721306156155969
g88053.t1	1.15415141611282e-05	0.0254399217163297	0.0048062585616457	0.0128403822973492	0.0128604009212934	0.00771793515313904
g88054.t1	1.19536586814374	1.16430744529495	1.29343817332658	0	0	0
g88055.t1	0.147225931650416	0.623585972399712	0.160507193104672	0.0574364083811583	0.199356369837211	0.00972266844687915
g88056.t1	0	0	0	0	0	0
g88057.t1	0	0	0	0	0	0
g88058.t1	7.70272015438762	7.48060705099611	7.39592801133874	8.06401972737658	7.87560622651581	7.71781247547265
g88059.t1	0.776453562326152	0.786756094933465	0.813242279243654	0.682494194142488	0.744080130114138	0.82420084505285
g88060.t1	0.758542824567288	0.896115265751131	0.610977803795083	0.919025763812093	0.783423965474819	0.810664375523418
g88061.t1	0.00358640652307256	0.00358640652307256	0	0	0	0
g88062.t1	0.217410654057836	0.155205205595323	0.182505434163095	0.143073364828936	0.13119435170845	0.117233572394594
[truncated: 11,792 more rows]
