# Supplementary material for: Equilibrated evolution of the mixed auto-/allopolyploid haplotype-resolved genome of the invasive hexaploid Prussian carp
Source: Nat Commun. 2022 Jul 14;13:4092. doi: 10.1038/s41467-022-31515-w (PMC9283417; doi:10.1038/s41467-022-31515-w)
Supplement: Supplementary file 8 — Supplementary Data 13 [file 41467_2022_31515_MOESM8_ESM.txt]

		Aa	Ab	Ac	Ba	Bb	Bc
g77246.t1	5.34947239287512	5.42006558129872	5.34576608604199	8.21576833519438	8.15350502872332	8.4004622877214
g77247.t1	0.194132450896283	0.226301358723503	0.173568811445437	0.333313809915402	0.317044684139553	0.398030709022584
g77248.t1	0.035965893482479	0.0364034581572432	0.0364034581572432	0.0273819764832217	0.0273791453378845	0.00672457482751552
g77249.t1	0.656153103301793	0.66778678535012	0.687040078263522	0.430434085050821	0.414305506551998	0.403164084568611
g77251.t1	0.349644956664739	0.368266600612177	0.215400280257795	0.665960277129674	0.685305088357888	0.701907412922538
g77252.t1	0	0	0	0.0164221507706001	0.00333022164881772	0.0265238851490489
g77253.t1	0.259484619181741	0.309558061045027	0.219938578507724	0.0666224153491523	0.246389844411877	0.150931350120119
g77257.t1	0	0	0	0	0	0
g77258.t1	0	0	0	0.208032742559787	0.284528346918473	0.188731332930574
g77260.t1	0	0	0	0	0	0
g77261.t1	0.0235605396334489	0.055460841372264	0.0929759489277888	0.0252159427901728	0.0815564244997344	0.021960071991822
g77262.t1	0.21625121269798	0.0908615582876034	0.110379280640888	0.147436958817481	0.110678610491205	0.105195311056621
g77263.t1	0	0.0564434136788327	0.0118076165308562	0	0	0
g77264.t1	0.438588813264829	0.411593284955431	0.491270258057362	0.252299386110303	0.37115847660826	0.208595916066839
g77265.t1	0.739182754579447	0.358266841230051	0.721709504208074	0.789040599170206	0.750903159316829	0.74173791796476
g77267.t1	0	0.0288817022639289	0	1.4426878274713e-05	0	0
g77268.t1	0.267516621932441	0.185451750497644	0.822369582066668	1.31499112435186	1.34860806035965	1.31567809425955
g77269.t1	0.430580740924423	0.60394033619918	0.570388122677021	0.559027726729195	0.631959166430124	0.55902185125992
g77271.t1	2.1283795245612	1.76777554739451	2.07999721489084	2.98208985668199	2.98478181837791	3.00553239340316
g77272.t1	0.201736727931273	0.102331598585937	0.153526496159891	0.0310168274158459	0.03820999654417	0.0342819312664865
g77273.t1	0	0	0	0	0.0295645511856269	0
g77274.t1	0	0	0	0.0268694486511794	0	0
g77275.t1	6.49198161551998e-05	6.49198161551998e-05	6.49198161551998e-05	0.00565436832562078	0.00557101691701652	0.00557101691701652
g77276.t1	0	0	0	0.0126001371410242	0.0123855987250953	0.0125987069905483
g77277.t1	1.06262877707925	0.909776175744578	0.999987737040035	1.69087743289296	1.44367188951897	1.60438260848764
g77278.t1	0.0212821428359442	0.0497631829316136	0.0212821428359442	0	0	0
g77279.t1	0.424335219146671	0.225360082153655	0.42887347142464	0.466120685007571	0.407501772073381	0.326911203912958
g77280.t1	1.38305560772576	1.1742005785013	1.06212240285353	0.952655620476438	0.988621433999846	1.1105723822295
g77281.t1	0.528878327711913	0.542059897784889	0.754407806471595	0.337910858025851	0.7802647384862	0.488921127515545
g77283.t1	0.0540440935353781	0.346577981527061	0.141791131229037	0.11859760814785	0.108038625837316	0.091886653163586
g77284.t1	0.452402500215195	0.394819221314522	0.32013342061171	0.0122940526234607	0.0122940526234607	0.0122940526234607
g77287.t1	0.0901230929209633	0.123345709092368	0.0440541278864318	0.15968601422909	0.15968601422909	0.134631014370336
g77296.t1	0	0.0206508280447954	0	0	0	0
g77297.t1	0	0	0	0.0217710797461883	0.0578702822441548	0.0493826307177358
g77298.t1	0	0	0	0	0	0
g77299.t1	0.954380219012871	0.871504614759212	0.69921845942414	0.652478234533249	0.962925055545323	0.95084238389921
g77301.t1	0.954081634842911	1.09293739783867	1.02529037002511	0.995040878479856	1.2620554456295	1.36393974884845
g77303.t1	3.61277156261606	3.10123337554323	3.15360123702961	3.52350550166825	3.68794418048677	3.5509849835233
g77304.t1	0.153769025095214	0.533529460679119	0.486561987558606	0	0.00874502782179484	0
g77306.t1	0.0456386719306946	0.0420867611064498	0.0618964459582594	0.0168086441825818	0.00926260047355509	0.0246586797910746
g77307.t1	0.250971272290809	0.122196931978572	0.104328607540873	0.320191199087985	0.439616755113325	0.363783356498741
g77308.t1	0.513467500577079	0.463293916006564	0.268358933082733	0.572520097182326	0.671742644272257	0.608532975601281
g77309.t1	0.963849175930875	0.914835433889078	0.684017067475242	0.408234687493975	0.535863845055104	0.463905946296795
g77310.t1	0	0	0.0193987565326518	0	0	0
g77312.t1	0.0226348422643569	0.007488317247125	0.0649462956696322	0	0	0
g77314.t1	1.7292773650625	1.6477865033327	1.17624042176792	1.31933699747752	1.34448652638648	1.49750455861441
g77315.t1	0.0890709739391383	0.0254314168226287	0.0738860269096551	0.0124542544893335	0.0124542544893335	0.0301368773479374
g77316.t1	0.232781078678204	0.345040909684486	0.794713628671989	0.358392885911267	0.32469656553306	0.511675497163946
g77317.t1	0.466970559335887	0.530888770125167	0.451262289500668	0.797881239682115	0.856322833719675	0.811115039630745
g77318.t1	0.144439303619806	0.102211985782776	0.200297181073467	1.3188379976117	1.31668737549237	0.882982605140571
g77320.t1	0.282782571163894	0.298072908333307	0.306065044317174	0.0679800776034926	0.107496389887989	0.0752533065833783
g77321.t1	0.717441954076254	0.172109830729302	0.177540250882557	0.0872645843571117	0.334361180864445	0.182007013528794
g77322.t1	2.06150180026893	1.60182010285481	1.56974043111044	0.445597469371732	0.371590085818936	0.459426372463974
g77323.t1	0	0.0934209027209984	0.043222700154086	0.000217830505384959	0.000401013483075287	0
g77324.t1	0	0	0	0.0168984783735263	0	0.0138381155320085
g77325.t1	0.362904104765174	0.345593944654535	0.345593944654535	0.316037970686734	0.0864454674744476	0.0565044554135498
g77326.t1	0.225451399308012	0.343092811336685	0.343092811336685	0.0942090401772736	0.068824873327529	0.118137755794778
g77330.t1	0	0.0121524308035525	0.0121524308035525	0	0	0
g77331.t1	0.0303106499845771	0.0375171718169025	0.0468123217923793	0.47725455857014	0.489917946506723	0.548846932933267
g77332.t1	0.00326688803764448	0.0342692518558487	0.027284298758367	0.203260053413548	0.273033617751026	0.410731849447665
g77333.t1	0	0	0	0.0916294322857001	0.0849595466937787	0.131065251598875
g77334.t1	0	0	0	0	0	0
g77335.t1	0.0968703827587218	0.0207503780017202	0.120699631768137	0.00278747758626088	0.00219987455468539	0.00219987455468539
g77338.t1	0.407408227884573	0.266990377229969	1.00271548027706	0.860776913542356	0.771374313410495	0.995860022971368
g77339.t1	0.336406797290493	0.444922510431041	0.355756033823248	0.257810820356332	0.41104219909207	0.421097777612813
g77340.t1	0.501832472754109	0.640140566658587	0.499741307829146	1.03182779875794	0.844663639298345	0.86731452551712
g77341.t1	0.0947279213520849	0.0386398583987687	0.0947279213520849	0	0	0
g77342.t1	0.983036273273771	0.932358299628207	1.10047446633024	0.434576456471912	0.42956561962631	0.525839364836531
g77343.t1	1.74470964604133	1.64748444509944	1.82258903221376	1.5626571279862	1.69792991035849	1.47251948441058
g77344.t1	0	0	0	0	0	0
g77345.t1	0.465434364623041	0.665166251957689	0.237377710019839	0.396548613444769	0.248574910444341	0.238792972688745
g77346.t1	0.407296184419685	0.385813128206206	0.248990160441303	0.449687084987759	0.42591685549824	0.413599497920936
g77349.t1	0	0	0	0	0	0
g77350.t1	0.0622115320788056	0.0274555843119543	0.00982154240786376	0	0.00176045610505309	0.062713040396158
g77351.t1	0.0165704852089439	0.0292111500652571	0.00261323792410812	0	0	0
g77362.t1	0.892267444318048	0.871848378649239	0.658848527630811	0.0436944612259778	0.0679374119293497	0.0380048539154458
g77365.t1	0.0152492012257913	0	0	0.00683801327057989	0.00793890787727823	0.00793890787727823
g77367.t1	0.0169911585809063	0.0952533685790949	0.0169911585809063	0.0441226922872447	0.0680131082266041	0.0843092299404746
g77368.t1	0	0	0	0.0309306922799765	0	0
g77369.t1	0.361484283324095	0.296552556028615	0.533851360131942	0.491409832324276	0.557875677239934	0.420607438344383
g77370.t1	0.273446662550121	0.13794020079135	0.309080703291067	1.06058907103669	0.949741097615717	1.05127325023039
g77372.t1	0	0	0	0.108952601857135	0.113975145089673	0.136972251858371
g77373.t1	0.0111578254517333	0.00301496547008333	0.0143867176753167	0	0.0115271258859874	0
g77374.t1	0.174530419774758	0.269988241560407	0.312932314572191	0.112138289616072	0.186808587056353	0.0884903530422497
g77375.t1	0.290331209597562	0.355740250018023	0.261932728092063	0	0.00189301609540046	0
g77376.t1	0.0690366826288287	0.0810505140344393	0.0559882938864473	0.0427857986273819	0.0145438309000062	0.0702299356345749
g77377.t1	0.0154733054242736	0.0178478121270053	0.00694139243749641	0.168652303814403	0.13049338363471	0.215333178105061
g77378.t1	0.00927836847061197	0.0070619921036259	0.00706486340137839	0.0899252012909371	0.162047578932574	0.0400058562099067
g77379.t1	0.451587251709308	0.365840326092757	0.357998959712895	0.454843380104697	0.495553955773662	0.465728989623544
g77380.t1	1.60052049038872	1.32809712333618	1.34364829880734	0.454124292221397	0.488867670340607	0.498348916389867
g77381.t1	0	0	0	0	0	0
g77382.t1	0	0	0	1.01391456089143	1.17681550290087	1.26608668261161
g77387.t1	0.226851283296303	0.149739316738572	0.283924142235923	0.234885088935105	0.183857422815266	0.237689749783906
g77388.t1	0.018350734340117	0.0153091560782035	0	0.00322802285422895	0.00322802285422895	0.00653070367641766
g77389.t1	0.0295094263095249	0	0.0458175754860676	0.0147566206231787	0	0.0147566206231787
g77390.t1	0	0	0	0	0	0
g77391.t1	1.10763698914891	1.06074607392471	0.887943981454328	0.564418168346423	0.55124923280479	0.607252184148791
g77392.t1	0	0	0	0	0	0
g77393.t1	0	0	0	0	0	0
g77394.t1	0	0	0	0.0105578685949635	0	0
g77395.t1	0	0	0	0	0	0
g77396.t1	3.4967679599401	4.37694447723149	3.35430503429336	0.221823887481812	0.171887014355328	0.0367058770692592
g77397.t1	2.25350042132616	2.3275752779364	2.27275241700671	1.7552371263273	1.74048508037862	1.90550032208187
g77398.t1	0	0	0	0	0	0
g77399.t1	0	0	0	0	0	0
g77401.t1	0	0	0	0.953351667736304	1.51715321643191	0.605438388628843
g77402.t1	0.35485495309773	0.285044682129838	0.553682923163967	1.02395222039155	1.54587498616436	1.44228056614303
g77405.t1	1.00259595681059	1.21715997589082	0.988075309113468	1.2896651082123	1.16935358105742	0.97750560747105
g77406.t1	0	0	0	0	0	0
g77407.t1	0.00465958563458684	0.0136794963506143	0.0119449798100204	0.0904388500601748	0.0755298929535307	0.130155954274293
g77409.t1	0	0	0.00283643370426939	0.00142756156404435	0	0.00145926911568594
g77410.t1	0.243419268390925	0.292049027422782	0.316396019481852	0.226211328681484	0.315136081940757	0.293019627083565
g77411.t1	7.5577654048821	7.34790909054993	7.38028639858583	8.02540911338668	8.02600751556681	8.24824682149988
g77413.t1	0.000137049519135297	0	0	0.712386238811155	0.543702745619228	0.358190308729157
g77414.t1	0.674488673560214	0.455597879030033	0.626882974584492	0.351462115632614	0.234690152263505	0.178083573039836
g77427.t1	0.0332235213915387	0.00164949979268943	0.00353459752163762	0.0296776212632663	0.0292450803294531	0.0224757669690418
g77428.t1	8.31410330380353	8.16888998247505	8.19936621565452	8.52156904947871	8.52302503246835	8.57005974282965
g77429.t1	0	0	0	0.188728801353679	0.200533229657351	0.224708354111301
g77430.t1	0	0	0.0102098079146513	0.146236818989317	0.187883006049103	0.164983171345185
g77431.t1	1.56048606130785	1.20515913537635	1.30345988634124	1.20266721336392	0.84296596309224	0.878461689635865
g77433.t1	0.00201259781042987	0.0817963631225527	0.130673928652493	0	0	0
g77434.t1	0.0338380855766301	0.00806803211292224	0.00853421788032011	0	0.032161512685237	0.105037035654773
g77435.t1	0.756852503263176	0.70265399759229	0.685827149723886	1.93325536153446	2.16865005763974	2.27043714518516
g77436.t1	0	0.0347650746618163	0	0	0	0
g77437.t1	0.0823101883103398	0.46867819030911	0.164033203306164	0.153558922175434	0.12893343019484	0.173012269191395
g77438.t1	0.0229969572084486	0.0229969572084486	0	0	0	0
g77440.t1	0	0	0	0.00562993823921874	0	0.00571041225485565
g77441.t1	0	0	0	0	0	0
g77443.t1	0.0260790627452067	0.0713604156560593	0.0196094082189801	0.0210305031601697	0.115633907787347	0.0394697193908892
g77444.t1	0	0	0	0	0	0
g77445.t1	0.120830989533733	0.0348467563881354	0.105381731843054	1.44269431942324e-06	0.0187879774551265	0
g77446.t1	0	0	0	0.123654278776906	0.392815272757418	0.133568786242147
g77459.t1	0	0	0	0	0	0
g77460.t1	0.71867681988616	0.949879271164359	0.321585269816416	0.692087017633333	0.827820650188281	0.862932176488849
g77461.t1	0	0	0	0	0	0
g77469.t1	0	0.00815123938591895	0.0146438031351937	0.296451533791691	0.385329423706028	0.366077652337004
g77470.t1	0.0350537566037232	0.21857660360904	0.0778240623681821	0.0276594017783486	0.0536340883284376	0.0276594017783486
g77471.t1	0.0179532551045044	0.00560838193707398	0.00517575071412668	0.011432662679809	0.0167516036975728	0.0027385198069288
g77472.t1	1.21355445497553	1.5586927867852	1.31763749385177	2.33934379529327	2.2566879375621	2.39034163925662
g77473.t1	0.0743588302734744	0.173289927451405	0.0637320986289488	0.266745769931683	0.266746969088224	0.161437555788787
g77474.t1	1.46827988907027	1.29301668329039	0.999927863444527	0	0.00326688803764448	0.130042581386738
g77475.t1	0.247131533688534	0.617217599365267	0.687388617766075	0.661831672415286	0.699890057611217	0.721044488332162
g77476.t1	1.1121176000033	1.94917818373058	0.776543679785653	2.44404973479109	2.0760668257215	2.4405783241891
g77477.t1	0.110114642713703	0.228923330181293	0.546111643347565	0.0591725062070497	0.0422717097944329	0.0516171128349739
g77478.t1	0.0357139873894158	0.0570010171916268	0.14067265796758	0	0	0
g77479.t1	0.175421125725966	0.202822653768309	0.23802863416693	0.0466782386929834	0.0728055351324443	0.13485834525984
g77480.t1	0.196439601184166	0.208424864434111	0.419486036671201	0.00927120122058682	0.0569899227057951	0.0579312636378898
g77481.t1	0	0	0	0	0	0
g77482.t1	0.110893715466924	0.0621452038771594	0.0710486949233916	0.134487764372421	0.116696112607789	0.0998580317858997
g77483.t1	0.954033230091864	0.443686209670219	0.4085010110928	0.0526273440801774	0.0496447067397831	0.0505880650171964
g77484.t1	3.96640711745989	4.17019115412553	4.05165730599784	4.950453203249	5.03197649795478	5.01935743210122
g77485.t1	0	0	0	0	0	0
g77488.t1	0.00737923593800815	0.00737923593800815	0.00737923593800815	0	0	0
g77489.t1	1.48707828266755	1.51844298483744	1.75643580492062	0	0	0
g77490.t1	2.21823559884682	2.10050407009441	2.37827217149477	1.05705232807883	0.821720009819241	0.835975800208098
g77494.t1	0.00343097393685328	0	0	0	0	0.00195208781994076
g77495.t1	0.12581374280523	0.206848237134197	0.18823379272404	0.117806730865691	0.0517326434121097	0.0507997829938074
g77496.t1	0.0102169705032451	0.202966797240986	0.0105664616236344	0	0	0
g77498.t1	0.326085140791902	0.222040360793338	0.308620660411353	0.943982820236204	0.593892977579317	0.483632648148504
g77499.t1	0.0389151274722715	0.0245579808179147	0.0301227485712319	0.476766354958099	0.532335912505261	0.457189765757258
g77500.t1	0.370487943698782	0.55590938744286	0.78508764333686	0.310779842888092	0.0888078242620937	0.207730461242294
g77502.t1	0.901073478859741	0.810284326673303	0.955945099514099	0.452565916343788	0.674316013228302	0.470690952572082
g77503.t1	0.017514333609533	0.0816123228578898	0.0428712288831503	0.129085148056611	0.210346468289717	0.190100265153233
g77505.t1	0.0175713439467111	0.0311862585770857	0.0109044134923337	0.0411560533811947	0.0366833736589573	0.0357182096416744
g77506.t1	0	0	0	0.00196937664762584	0.00196937664762584	0.0123426872132479
g77508.t1	0	0	0	0	0	0
g77510.t1	2.37680351582757	2.26067728165301	2.35399846124066	0.656689479692951	0.728253161558536	0.74667479230263
g77511.t1	0.0570925434444752	0.0536076772189378	0.150250308795369	0.0398178099595233	0.0704030677787402	0.0292394253408366
g77512.t1	2.38679411952944	1.88326811438813	2.04534685778832	2.9161752712297	2.94797766301283	2.59655140601527
g77513.t1	0.214891965863353	0.121492903737423	0.252915767986105	0.231957041139761	0.240692891693986	0.363702631232979
g77514.t1	0.0425883093286836	0.0772347940084224	0.00680068008415218	0.0301439416844026	0.0301439416844026	0.0239465446181605
g77515.t1	0.114589575981372	0.0901122502468796	0.0833372900050752	0.0567638539763627	0.046820701572342	0.0509655142020817
g77516.t1	0.0114154868868718	0.00581530914309176	0.00953923213779496	1.8011735590358	1.72300321905281	1.48195348309344
g77517.t1	0	0.0152720414633597	0.0152720414633597	0.0231332592881604	0.0231332592881604	0.0231332592881604
g77518.t1	0	0	0	0	0	0
g77519.t1	2.05493354314833	2.1021914893353	2.11898258853022	2.34380148929873	2.3419299733245	2.16202146800413
g77520.t1	0	0	0	0.0427998039340291	0.0667477703655191	0.121209073915996
g77521.t1	4.47934485196865	4.42118821622605	4.76057215470602	4.67920279390688	4.67429584180878	4.80602259647473
g77522.t1	0.130393217530044	0.153407162146394	0.096097195584797	0.109146563272915	0.202165678525289	0.205179784247847
g77525.t1	0	0	0	0.0112795046416851	0.0566209824629789	0.0145152661317713
g77526.t1	0.853563771743334	0.642802291301806	0.608606778148992	3.02219698782256	2.88969684120229	2.93197912896251
g77527.t1	0.9758627301256	0.759289655139479	1.02622782435414	0.551509127127782	0.559500623529531	0.884806544808783
g77528.t1	0.0751875752916021	0.042343160892578	0.105525219207027	0	0	0.149250259190192
g77529.t1	0.00325249364734623	0.0129504812917306	0.00325249364734623	0.0125772545632808	0.0337422533460144	0.0160883425109167
g77530.t1	0	0	0	0	0	0
g77531.t1	0.0233206536237588	0.0418148995431155	0.175903947274007	0.0752300270933783	0.0502829693433988	0.0854613690429542
g77532.t1	0.271110089390567	0.26902955467888	0.520301547421732	0.0770296557404624	0.066116752129607	0.134880682200538
g77533.t1	0.148024285497023	0.116105207946642	0.254458595061821	0.0182666887213011	0.00522606333652712	0
g77534.t1	0	0	0.000711073389966334	0.495359517928128	0.499893327855031	0.530300516072808
g77535.t1	0	0	0	0.0111234671165646	0.00820718640573966	0.010744039424691
g77537.t1	0.140172662040116	0.0933600508805526	0.0762758640373972	0.150827395137781	0.244682510643072	0.201286317984442
g77538.t1	1.80928519272787	1.69025124870819	2.00845246696127	3.11132099116282	3.19255432055285	3.14389997107456
g77539.t1	0.0362050931898048	1.44269431942324e-06	0.0362050931898048	0.0961687294189074	0.0336041309913058	0.085075158102033
g77540.t1	2.05446787474676	2.0867725587218	1.99767611168049	2.23712343948804	2.14741058210961	2.23156819234922
g77541.t1	12.6467427187618	12.4368575308567	12.2855420561105	10.3223572993104	10.5994752237057	10.47134155868
g77544.t1	0.00918805851805678	0	0	0.00150682913655805	0.00380945180912928	0.000689443465680693
g77545.t1	1.35567429439207	1.27863247605754	1.50216610575244	0.236170520850772	0.385326110102243	0.962105504169928
g77546.t1	0.00286235097655888	0.0560868228471097	0.0616863503074327	0.0159356779541828	0.0759446731108423	0
g77547.t1	0.05067582031712	0.281018057482746	0.195243014891076	0.461807223103819	0.449927911245017	0.426799325143432
g77550.t1	0.827873480247453	0.655729169963612	0.89229464872255	0.4414409842575	0.46055071583545	0.802787133408048
g77551.t1	0.0727712423235488	0.129160341431097	0.184163477418356	1.82386794985696	1.83312973472864	1.80461202007844
g77552.t1	1.6418479461674	1.37496712096407	1.68945840738524	1.8433387066383	1.74054336598491	1.77641187056888
g77553.t1	0.632123938781468	0.389109702375569	0.541641707784815	0.342305551864197	0.568855154948325	0.345719966085249
g77554.t1	0.00843238707952227	0.0494899761214881	0.0676511063788129	0.0160155791763841	0.0244856434147477	0.0340945464083687
g77555.t1	0.047835691503617	0.0244487641270198	0.106747635461349	0.516165461942703	0.641877071119819	0.486724668765889
g77556.t1	0	0	0	0	0	0
g77559.t1	0	0	0	0	8.65614427685549e-06	7.06903251046883e-05
g77560.t1	0.568689804307258	0.667207278483748	0.406325502101258	0.2438554982647	0.23983793232336	0.258968698062925
g77561.t1	4.40857295079418	4.42212250646784	4.37779280174014	6.04870770522863	6.03549634873728	5.95646630290649
g77563.t1	0.622389707398105	0.640969760799065	0.651458172453092	0.687840966352421	0.697889443994044	0.71944632223195
g77564.t1	0	0	0	0	0	0
g77579.t1	0.0537619668625169	0.0179760525728803	0.0335618459940466	0.000294279772825113	0	0.0666788953310906
g77580.t1	0.275976069983093	0.410655879573567	0.459493522041861	0.506269841410462	0.527164443014978	0.373570263331937
g77582.t1	0.321415558577	0.221244816364213	0.408181416874055	0.180057451134163	0.139018868978167	0.0490298681444345
g77583.t1	3.34195145791533	3.35910716550292	3.29704479137904	0.760747247820333	0.86817944162186	1.21456127894086
g77584.t1	1.70484319877766	1.59015550167491	1.13923306490418	0.333363047657446	0.193222941897506	0.178811508004562
g77585.t1	1.43384345498644	1.3727487694183	1.3576482749092	0.716119089647368	1.04424861841258	1.02009891226031
g77586.t1	1.35815147818725	1.28779377756981	1.32360007483005	0.870675617690144	0.917560074113205	0.866638201579887
g77594.t1	0.88460417232944	1.03447140473908	0.986144398892362	1.05784048358016	0.886127909467395	1.07160068302779
g77595.t1	0.00630233312616505	0.0115256946714342	0.0145809642532033	0.0119435490099361	0.00571616022706565	0.00814550110736527
g77596.t1	2.015480798753	1.77985768967097	1.85218945209135	4.30518127202639	4.46347912179808	3.26425567113998
g77597.t1	0.159737674475631	0.088133453694347	0.0329288324065403	0.0539607120848069	0.117185688063481	0.260041317701523
g77598.t1	0.616926945733363	1.04375674455707	0.883958578509991	0.568942685851316	0.356622750555891	0.338101465978392
g77599.t1	0	0	0	0	0	0
g77600.t1	0.565095069606984	0.335460388468478	0.321080695538548	0.17348950129983	0.0945847071742391	0.283427557209645
g77604.t1	0.0263510723536872	0	0	0	0	0
g77605.t1	1.10142350274523	1.27523237648309	1.21471792956325	0.721127632082579	0.789970410606589	0.797404009364487
g77618.t1	0.0692938378384235	0.0135208597276883	0.0237237528725845	0.0638535643283518	0.0748794199340104	0.0397953550377598
g77619.t1	0.533736760201092	0.541692253774704	0.556207690581035	1.56216914261183	1.80705810854733	1.61530140444071
g77620.t1	0.0333884645465918	0.0333884645465918	0.0333884645465918	0	0.0471265302349757	0
g77622.t1	5.85483929225225	5.75484694583283	5.80658225504039	5.14094160405574	4.78799697775453	5.35467271610632
g77623.t1	0.281502415990099	0.257667227007862	0.338710785928886	0.597634143578454	0.864108076022415	0.785570638433928
g77628.t1	0.104944476738137	0.12959823198309	0.104944476738137	0.0210959052633308	0.0210959052633308	0
g77631.t1	0.315310011823956	0.307212833447158	0.350259607153573	0.45372616559143	0.371145091312705	0.513875749770636
g77634.t1	2.21018996580966	1.70608093185621	1.80026419772837	3.13331938451325	3.00988064860481	3.61008605388794
g77635.t1	0.130148044827052	0.150120302537722	0.78798820462722	1.52325732706641	1.07650026426235	2.89630285333742
g77637.t1	0.379361453214038	0.260987934834104	0.36325407526278	0.494085813838536	0.391198006848842	0.323646763253134
g77638.t1	0.75961179828051	0.693830821560294	0.853649997500682	1.68488604679365	1.75469812265189	1.48967599859981
g77639.t1	2.24894615203243	2.31890883950641	2.61155319182629	0.371209785757448	0.486067653622499	0.385688352384486
g77640.t1	0	0	0	0	0	0
g77642.t1	0	0	0	0	0	0
g77643.t1	0.534562672582525	0.1941980243898	0.230484637338687	0.27441911891359	0.216905530240732	0.535805133403634
g77649.t1	1.99789935012186	1.82250419299221	2.14277284147084	0.921603899167878	1.33467066791368	1.25448399252511
g77653.t1	0.0202098813602534	0.0202098813602534	0.0202098813602534	0	0	0
g77658.t1	0	0	0	0.00698590063087371	0	0
g77659.t1	1.74927724125701	1.51978392693976	1.68112493170588	1.5524360959375	1.69345617967682	1.43168767229341
g77661.t1	0.0494049369135889	0.159698929464151	0.00722995341172508	0.28931039732617	0.354803058972388	0.290412607455332
g77663.t1	0.13273212554645	0.159339842851975	0.218188471849743	0.27349798644678	0.326510886983457	0.336300528693785
g77664.t1	0.0189204060619155	0.0142095877045307	0.013660918188475	0.0795057760869568	0.026181072358492	0.0952655231910385
g77665.t1	0	0	0	0.469104521868309	0.347689464824248	0.355332065940286
g77666.t1	1.27179676076714	1.16014959875281	0.851611135662782	1.30171464499862	0.691054377880861	0.840857164236539
g77667.t1	0.822388346767244	0.957982182763573	0.934589719567989	0.425804092384057	0.264477581052023	0.475715794316973
g77668.t1	1.14580395036765	1.0466838257376	0.991063013103316	0	0	0
g77669.t1	0.860458312498501	0.746683390387652	0.78773167150901	0	0	0
g77670.t1	0.189170494288577	0.0498133581506255	0	0.124469750408692	0.145340950127711	0.141975497944095
g77672.t1	0	0	0	1.97929480810829	1.87485479055331	1.93486180125753
g77674.t1	0	0	0	0.0773441891590304	0.0737379870495203	0.118775661887606
g77675.t1	0	0	0	0	0	0
g77676.t1	0.0445116286414709	0.245793784934064	0.197097930088366	0.250388018567607	0.601726938724486	0.293642398647277
g77678.t1	0.0275829736027566	0	0.0275829736027566	0.0594840344798545	0	0
g77679.t1	0	0	0	0.18435393505904	0.150073497416912	0.253677102213043
g77682.t1	0.249936774929672	0.300278384904443	0.272334992553208	0.374741266738623	0.401990822305615	0.446481749175092
g77686.t1	0	0	0	0.573880544422001	0.808908897892448	0.740342162741412
g77687.t1	0.46610919679017	0.44627211268332	0.476703114804111	0.591812479552176	0.606984143786921	0.624325530381057
g77692.t1	0	0	0	0	0	0
g77693.t1	0.21826040191117	0.19208682730488	0.106858834659051	1.49774059947835	1.43762565050168	1.27711470349947
g77694.t1	0	0	0	0	0	0
g77695.t1	0.565322257768947	0.740378433210473	0.64895316177276	0.0108213648614908	0.000917262387475533	0.00285371193752799
g77697.t1	2.76899793414774	2.92905961967946	2.83737149853735	1.49054189236656	1.16593251427256	1.0938900518387
g77698.t1	0.0606879779311714	0.0606893611963008	0.0485110249683622	0.346591596706438	0.353046583387708	0.378290763031199
g77700.t1	0.034019867464457	0.0189859038905223	0.0189859038905223	0.202880312885602	0.2091601178085	0.224893534064708
g77701.t1	0.0326086953007154	0.00465527149922059	0.0181455974414617	0.00992900641941717	0.00992900641941717	0.040843346627065
g77702.t1	0.386904732393912	0.628191268020518	0.741705995552234	0.903203360527037	0.501702054761515	0.533349045988708
g77703.t1	0.0140938700925165	0	0.0140938700925165	0.00648330898775421	0	0.00648330898775421
g77704.t1	0	0	0	0.813876803464027	0.77392545414039	0.968760228430358
g77705.t1	0.0486351737853633	0.0736968621700947	0.0954775371714381	0.0288689753031629	0.0288689753031629	0.0288689753031629
g77706.t1	1.01012815189118	0.926516418185163	0.899877854777113	0.355316277495933	0.582289115874605	0.572682099379122
g77707.t1	0.0383069373629356	0.0233334296239359	0.0352705821212694	0.0946455073825681	0.097505624369453	0.073142932905463
g77709.t1	0.153263169924505	0.0835701251740381	0.151723760644846	0.173696721848607	0.477787144336667	0.420952309722571
g77711.t1	0.00181232885619224	0	0.00181088797162261	0.00844816415299359	0.00657235226903712	0.00471854419168881
g77712.t1	0.0408223101073411	0.114367024952	0.0491274790689049	0	0	0
g77713.t1	0	0	0	0.162328644435722	0.26612327314985	0.261213056380837
g77714.t1	0.496525752117845	0.36921184330303	0.44280552117374	0.354633826029559	0.249297271409798	0.308237373446194
g77717.t1	0	0	0	0	0	0
g77746.t1	0	0	0	0	0	0
g77747.t1	0.366019443852845	0.29890929921027	0.301469416850802	0.329291254987783	0.324135460006184	0.268876297223563
g77749.t1	0	0	0	0.00524475043511178	0.0305973997037088	0.00771363015357656
g77750.t1	0.0422633035502338	0.0422633035502338	0.010954526732634	0.168344224351744	0.587683740915181	0.558971908804956
g77751.t1	0	0	0	0	0.0239493825076481	0.00941597276671776
g77752.t1	0.866973634600286	0.641284285668046	0.459332987386704	0.426745662356787	0.420634384389741	0.315800381182478
g77753.t1	0.01929199562343	0.0359138271140705	0.0315786976727726	0.0119907646635032	0.025544811283096	0.0260351397180669
g77754.t1	0.297108051920992	0.455177007790871	0.301129891425209	0.454170627865826	0.229519016257337	0.406431090016815
g77756.t1	0.744281673997486	0.664597523235488	1.03926756373863	0.784761090571193	0.979065378478454	0.891041936936687
g77757.t1	0	0	0	0.0969985325681648	0.127197434159162	0.10285697108644
g77758.t1	0.795620676354224	0.727892580336906	0.849761525357011	0	0.20906401938592	0.0108585941492677
g77759.t1	1.97439825255407	2.09109690702553	1.98413505318926	1.24711026102921	1.67936028750432	1.41064556906806
g77760.t1	8.73669589995187	8.8232554666603	8.61595331236732	8.57884588943237	8.59216318717518	8.61610704313354
g77761.t1	0.230578089914398	0.0540579899752968	0.0340480486521446	0.0909536705677187	0.0657018932884096	0.0607806537625597
g77762.t1	0.00443667175338388	0.000291394968358558	0.000533698437005527	0	0	0.00332302478756741
g77767.t1	0.00443667175338388	0.0295391091968479	0.0297652444786018	0.0204118801180067	0.0244785513172459	0.105192628567346
g77768.t1	0.00443667175338388	0	0	0	0	0
g77769.t1	0.776523467013409	0.760698713499237	0.740662520341105	0.63646175355493	0.656108243680269	0.566803466307527
g77770.t1	1.28689356437238	1.40359876786722	1.06850847684608	0.556094852896874	0.888087422353472	0.642307866820967
g77771.t1	0.0206124283684276	0.00896727705392788	0.00878804647433744	1.51921830606009	1.56704937510322	1.49935659499992
g77772.t1	0	0.0361051969584716	0.0450584804452648	0.182296932194752	0.123474177451878	0.18891232916565
g77773.t1	0.0110948345455198	0.0110948345455198	0	0.000731261026720672	0.000731261026720672	0.000731261026720672
g77774.t1	1.21437849838079	1.4368014735705	1.09116225605155	2.04874048266533	1.79632862520923	2.03602182755488
g77776.t1	0.114128444105909	0.0976957378525471	0.0922683385723129	0.168116973589614	0.170487863293697	0.208506022846709
g77777.t1	3.33446873657132	3.04090960965932	3.40195342593562	4.4679033828839	4.84041826539659	4.50905687407782
g77778.t1	0	0	0	0	0	0
g77781.t1	0.526779965167782	0.684940789326882	0.689301844617192	0.73056431432945	0.44000071523262	0.693084117534067
g77783.t1	0.440718372150788	0.459087429238957	0.505578989404522	0.148852127191605	0.067930530250834	0.080331570594091
g77784.t1	0.711195323599839	0.242256156578584	0.356005169587334	0.042239485592338	0.0774275973878063	0.0715430225077683
g77785.t1	0.311678646248986	0.244760437293421	0.274402419673762	0.274977239443156	0.332106386989738	0.416333899475988
g77786.t1	0.22897503169499	0.25352220507066	0.148541091448533	0.160023063998293	0.157323164808094	0.420768029336243
g77787.t1	0.10773606992121	0.00355186739550851	0.0191766849670307	0.249683191701439	0.249683191701439	0.314451754216894
g77788.t1	0	0	0	0.0694602079638887	0.0676855211079228	0.0839921282330011
g77789.t1	0	0.0217867116229764	0.0217867116229764	0	0.000992232899139834	0
g77790.t1	0.263385418922216	0.283326797145764	0.265812523973041	0.381184789589673	0.456215285363764	0.346287493753446
g77791.t1	3.41387160121418	3.03535945004853	3.23559212631681	3.89957086704221	3.90698321365714	3.81914240313969
g77792.t1	0	0	0	0	0.032773708759723	0
g77797.t1	0.695815691615645	0.618642741584478	0.728415132481825	0.773713664183718	0.755495229655093	1.12720800166977
g77798.t1	1.81906482281896	1.3153401575382	1.725561871695	3.24781421946888	3.08537179499235	3.12247162194144
g77799.t1	2.71844317104062	2.27575651767563	2.34220256202483	1.75739368985952	2.34933272033327	2.89893890077373
g77800.t1	0.135574269178794	0.145803950367649	0.228630319934244	0.224477463144251	0.204788031031891	0.234929221883231
g77801.t1	0.0448305341710393	0.0297708974065242	0.0176012734719091	0.0269544106050287	0.0151635471142782	0.0138252551669672
g77803.t1	0.158006048406017	0.244729997696597	0.339951451057858	0.686850989473476	0.594137657355919	0.703909551794461
g77804.t1	0.610892786516488	0.351084389337578	1.24075149892121	0.605077062986911	0.177773674907549	0.402462424704028
g77805.t1	0.164201874738261	0.13659433945104	0.0706984437103619	0.390559837048111	0.385338259945581	0.352030780357926
g77806.t1	0.57433600268339	0.702194743016902	0.645446201942137	0.263868523290052	0.318106243109543	0.354804187125396
g77808.t1	1.78149820560107	1.58465132593445	1.63054572668234	0.187426982515179	0.391330006742881	0.135612354259724
g77809.t1	0.210655682241536	0.481629607384651	0.491347230830446	1.11262340935452	0.491526817998501	1.03046462613094
g77810.t1	0	0	0.00542010987431382	0.0171166238372218	0.0382521455266249	0.0259699611488138
g77811.t1	0.062787630045521	0.213555077072597	0.188317361083841	0.107174968686113	0.0785729471356769	0.139093546398117
g77812.t1	0.0317918123073255	0.0216019604326886	0.13037344708234	0.496925532958555	0.614668388119234	0.408034640704676
g77813.t1	0.676246643419371	0.879221911870517	1.1991289255149	0.397954067357401	0.169800603706896	0.18411395431303
g77814.t1	0.458890112922161	0.468656297023871	0.43152882714204	0.515678142510239	0.403700738582634	0.388206072248042
g77815.t1	0.0201216758484742	0.115998712900831	0.0747533996707185	0.127329522478539	0.293220968280952	0.310214461055594
g77819.t1	0.0893259391794684	0.0824505384351115	0.113956481488457	0.0950183592849687	0.0694574582003921	0.16354896811056
g77825.t1	0.0676084309745564	0.0363767297161296	0.0451885195468424	0.0859276761507507	0.084443943046601	0.0840152667663598
g77826.t1	2.14040664767459	2.38253999119386	2.08074940628298	0.793600448270066	1.29040788886434	1.08254318928789
g77827.t1	1.34159756166842	1.17726659922534	0.958486364432827	0.214746522682395	0.303873077705206	0.313749691080103
g77828.t1	1.19865192995921	1.74358691789748	1.4799698305932	0.793998230174386	0.899157838421237	0.789798515765614
g77829.t1	0.0127216947500276	0.0259657102702727	0.00786716719677708	0.0730181323556297	0.0360249935696038	0.0361741401675748
g77831.t1	0.0459587259151709	0.0804148062935351	0.107468268391461	0	0	0.00430003009024052
g77832.t1	0.466414125729935	0.378528269638934	0.443321266658319	0.87573367594269	0.908373308647609	1.55339196210055
g77833.t1	0	0	0	0	0	0
g77834.t1	0	0	0	0	0	0
g77835.t1	0	0	0	0.0269997216012866	0.0433991036563302	0.0433977037134449
g77836.t1	0	0	0	0.457410430417941	0.48591313952455	0.68569261589477
g77837.t1	1.22714835263301	1.32397757373284	1.19999390240709	1.4781652230564	1.54840604416936	1.66409002795884
g77841.t1	0.455651531288982	0.303010325972622	0.321532165044083	0.220094646370813	0.242792718789077	0.233957985025033
g77842.t1	0	0	0	0.0282423871994892	0.00172299129148287	0.00372599373958607
g77843.t1	0.0255377243904249	0.0255377243904249	0.00521743844015576	0.00550778160146626	0.0178677613895134	0.0237464593383846
g77845.t1	0.0153020187264247	0.013833828756399	0.00907050376222855	0.0211300269228097	0.0359757436651291	0.0155303964713353
g77849.t1	1.32739247246359	0.820314594907629	0.85151519345033	0.251670623296961	0.436707678290776	0.188680700548619
g77850.t1	0.0998203372864182	0.0920680339989293	0.0568456866255241	0.119964338208471	0.147287158760281	0.222921999306309
g77851.t1	0.00555089688998819	0.0326425457541275	0.086556883828509	0	0.0820757867864977	0.0836586199147919
g77853.t1	4.92928250958113	5.22827513450856	4.93591049601006	3.90189243492283	4.80529359076804	4.69862177626395
g77854.t1	3.53892659608313	3.35681062078236	3.66351529592068	5.05999907679523	5.04574450549822	4.96894800205135
g77855.t1	1.41203519483551	1.29881078747087	1.33076718849852	2.09549947951441	2.10717362928128	1.87515921683884
g77859.t1	0.0786972681099801	0.0063411155791292	0.0613144612918573	0.0573116281609317	0.0162552562952549	0.0467788021857865
g77860.t1	0.157120048042858	0.218911329885797	0.173204204566546	0.0410957609407806	0.0410957609407806	0.0410957609407806
g77861.t1	0.564468898181239	0.467828278482968	0.340661388597514	0.37607251771349	0.494803690527122	0.480317864780021
g77862.t1	0.154922748737516	0.179197636115753	0.282197803384026	0.0316393891522328	0.00508374595243953	0.037397685642934
g77863.t1	0	0.00965531563685553	0	0	0	6.20345530249157e-05
g77864.t1	0	0	0	0.48108190089683	0.285397483855369	0.318137487645531
g77868.t1	0.179866425409357	0.102632602657522	0.0596003211255388	4.33265301710676	3.9083178689189	4.19754776223432
g77870.t1	0	0	0.101949878114333	0	0	0
g77871.t1	0	0	0	0	0	0
g77972.t1	0	0	0	0.278969608172215	0.0687932368016928	0.119376099043081
g77973.t1	0	0	0	0.0147594766476173	0.00124595034225479	0
g77974.t1	0.161282752016885	0.11570980550147	0.175564200808723	0.247429317988671	0.455446379527687	0.16749281277675
g78012.t1	2.37258162864986	2.43526880878492	2.36682156261048	0.271558345344391	0.516762531719168	0.575400438902093
g78013.t1	0.936519974722548	0.926464802465468	0.589173826664016	0.339014208859492	0.752229641587549	0.393597418386719
g78014.t1	0.398725772485836	0.443397657718675	0.493844051704882	0.518303483484449	0.602725762911672	0.590482258920906
g78015.t1	0.707165176652099	0.907283724529061	0.309159885747534	0	0	0
g78016.t1	0.838127249439507	0.785045781728124	0.576172849767064	1.05211466359598	0.887685128092023	0.876757776726068
g78017.t1	0.0630735213147769	0.154974579826614	0.0407928584643917	0.487366977345387	0.29874159067969	0.375736762388827
g78018.t1	0.30832592294511	0.179484298062453	0.481669902102804	0.442947741014097	0.422995059148721	0.26613526984562
g78019.t1	3.86692775449893	3.67084837852151	3.7552373400081	3.22650652606418	3.13134253912326	3.06171382343479
g78020.t1	0.0909590887539922	0	0	0	0	0
g78022.t1	1.30953245073637	1.30323950819021	1.19979607761919	1.52163121688964	1.00438776990834	1.41732974273653
g78023.t1	1.65644969100557	1.64780630067311	1.64867987554008	1.9076102247457	1.97267207018296	2.11081121781584
g78024.t1	0.325046713825854	0.455737791522464	0.455732531899783	0	0.128908362229643	0.0551178937997748
g78025.t1	0.0941847130426379	0.187885539110596	0.218089252086775	0.225587130342973	0.174132811072351	0.228416064694707
g78027.t1	1.15234439471738	1.09200374116256	1.13444767811041	1.05102121789622	0.966747175720358	1.12854944675751
g78028.t1	0.0936318358982328	0.201949964928507	0.357652215661439	0.731952184273566	0.42017192045479	0.529870909128166
g78029.t1	0.323430023973004	0.246412951963294	0.370450000740975	0.281502415990099	0.290128284797861	0.307651178517471
g78030.t1	0.0505838860602421	0.0465176019065789	0.0594217342066485	1.19870032800145	1.23364697746801	1.17041030653932
g78031.t1	0	0	0	0	0	0
g78032.t1	0.337898302126959	0.395387506496493	0.237649371969087	0.368464415392324	0.273307004564539	0.263474360731553
g78033.t1	0.938430336474686	0.943063891593457	1.03654060947299	0.914943324711999	0.696697178094905	0.804136185183171
g78035.t1	0.0930449325162876	0.121532688502427	0.141882663748844	0.260831412522519	0.206836987167994	0.218269082882952
g78036.t1	0.155070462432725	0.363088074200555	0.15507175809998	0.828183106773571	0.363194631131716	0.752212511348353
g78037.t1	0.410444228113393	0.349830624562929	0.433868552964207	0.189450121048741	0.211629024060502	0.164391123784271
g78038.t1	0.101429554128016	0.206985729633124	0.118010140722225	0.432460255318478	0.538397115292178	0.469815141854846
g78040.t1	0.255534571881291	0.25453720480797	0.390729309660985	0.0903317985159579	0.274385720240637	0.109665449057186
g78041.t1	1.03947814192837	1.00999777918612	1.23194598527582	1.27743552626705	1.12708184695837	1.23771911475762
g78042.t1	2.24953453966207	2.21261135848278	2.25698556700769	1.20950826497945	0.554003305635837	0.474381008221691
g78044.t1	0.180072732099524	0.108845577498639	0.136683577697236	0.118448770250419	0.0298429702960202	0.045515662865961
g78045.t1	0.353260048350293	0.165223782105862	0.184492318505852	0.0385696282873323	0.034404493157875	0.0188193057501255
g78046.t1	0.663033956711735	0.614596779502067	0.788943744131707	0.874327989207734	0.743853574959081	0.999154332901372
g78047.t1	0.00844959842384452	0.00677914126790395	0.00844959842384452	0.00584548354770015	0.00584548354770015	0.0103974559976395
g78048.t1	0.685481821002461	1.59314625658777	0.954647477611771	2.97983000206443	2.77480750751748	3.62406076070419
g78049.t1	0.235124126256649	0.0189930230405486	0.0001399346322463	0.0746780562119854	0.142617328721549	0.0628870769128657
g78050.t1	0.955744282558171	0.3951472742445	0.945019568983317	0.586759940367402	0.554756808438126	0.64003873541696
g78051.t1	0.00011973871930575	0.000135606960416326	0.00011973871930575	0.00831477073086917	0.0360981617518844	0.0835565101167269
g78055.t1	0.00730029037259596	0.00730029037259596	0	0.0613725320634762	0.0437280525700349	0.0559424964449921
g78056.t1	1.00965603217266	0.807488468217348	1.03519526006722	1.09287382010806	1.36958708707746	1.33009884424964
g78057.t1	0	0.00390585425934409	0.00407706064212814	0	0	0
g78058.t1	0	0	0	0	0	0
g78060.t1	0	0	0	0	0	0
g78061.t1	0	0	0	0	0	0
g78063.t1	7.68736735445236	8.00733204853987	7.89071997505861	8.26213542823382	8.25900042108338	8.26513126993289
g78065.t1	0.802819386494755	0.938725403387687	0.685004503430117	1.01038599727244	1.0662593753689	0.851572759543441
g78066.t1	0.191395884718125	0.13879874461996	0.192461844036604	0.482970094036679	0.35189400474438	0.387333863126611
g78068.t1	0	0	0	0	0	0
g78070.t1	0.363923493802301	0.304359171180739	0.171463056002581	0.268366119966467	0.274496648566554	0.1492203380545
g78071.t1	0.133454366015874	0.0904984702610622	0.0848071975140394	0.0662201037096879	0.0496001014171317	0.0386679494861108
g78072.t1	0	0	0	0	0	0
g78073.t1	0.0063195699006365	0	0	0.0778637028745195	0.0444234975765271	0.0483757045389763
g78074.t1	1.89994357414025	2.0462923310684	1.9812721713546	3.40247866058309	3.51998566507293	3.50683903771569
g78075.t1	3.24851889718497	2.9119894844147	3.23858480700195	2.03435166603315	1.89261329069382	1.93863847030028
g78077.t1	0.0863517080218475	0.302390416155827	0.28499495145929	0.0175214600248843	0.023688273304308	0.0389712983816625
g78078.t1	0.0798989405214265	0.0587085505471811	0.0798989405214265	0.0275164494875026	0.045515662865961	0.045515662865961
g78080.t1	0.0178634865707698	0.0269388346213864	0.0362669972420452	0.0951250636518363	0.00393031355797738	0.00393031355797738
g78084.t1	2.09904536246745	2.48209990063597	2.61304501487821	4.29718774744868	4.23845763080418	4.45403438102951
g78085.t1	0.385147164194948	0.413881076523572	0.441873315774314	0.196393015866371	0.164127198216272	0.167496666449686
g78086.t1	0.317539095038271	0.280103506236449	0.345836895044476	0.00478468994872884	0.00478468994872884	0.00478468994872884
g78088.t1	0	0	0	0	0	0
g78090.t1	0	0	0	0	0	0
g78091.t1	0	0	0	0.0354845597726902	0.0667684322346786	0.232366048555377
g78093.t1	0.0968029309181481	0.0689335326327965	0.0420237049977664	0.0929921806571307	0.0322080712829063	0.0993746597996169
g78094.t1	0.257271366297142	0.0262448247042078	0.255770212476645	0.284919168093396	0.261582564794313	0.181661069418418
g78095.t1	0.481519049429238	0.397588321055405	0.498020017852817	0.745199462232693	0.766327162329924	0.541639725553047
g78096.t1	0.147129526253396	0.132872918452735	0.102382666200097	0.18849334528304	0.137479915819746	0.283618389338543
g78097.t1	0.115755075921067	0.167780525382801	0.0736954913205907	0.275822357085286	0.278703238712797	0.194731328834349
g78098.t1	0.0221447773310535	0.0566390155701162	0.102775020196299	0.0585727979920658	0.0463918736831984	0.0467089671706128
g78102.t1	0	0	0	0.264246962206509	0.723369830200488	0.974766438287159
g78104.t1	0.669329790377728	0.560489974316652	0.660241368664796	0.389974232980856	0.577881717865455	0.458675973193263
g78105.t1	0.582544442139366	0.624100894628114	0.700808113220011	1.32046157160578	1.32596947721968	1.42569400560382
g78106.t1	0.335518699711451	0.371886672587445	0.31671691327392	1.19877009375064	0.910077161113045	1.02004413590428
g78109.t1	0	0	0	0.183381067622195	0.139735350789836	0.130593542785342
g78110.t1	0.393293178976394	0.442128192567919	0.456108020775472	0.336562186737787	0.4111355079587	0.333083629808874
g78111.t1	0.353848325316303	0.177454780181683	0.227376351916397	0.385407843440875	0.3895447857161	0.18094729759781
g78112.t1	1.13107183861884	0.965432639716495	0.145531385116863	0.871711986724752	1.29678863855677	0.976400298419156
g78113.t1	0.262065070092956	0.23870738690869	0.226387683624447	0.108481635281167	0.0638728874740284	0.0699014770933859
g78114.t1	1.24176880957093	1.62624520675939	1.26221544399568	2.20198727816285	2.30289250512838	1.43153310602853
g78117.t1	0.287435651027094	0.343619307310606	0.330264668397091	0.58457484457603	0.643901431981813	0.169509445427597
g78118.t1	0.0985839504119366	0.031465776498189	0	0.0516797510430952	0.0461627407424646	0.0907437001765177
g78119.t1	0.0245452156573793	0.389738603386312	0.0908100812164658	0	0	0
g78120.t1	0.0162709480511145	0.0691604528898143	0.0155803492843025	0.051841205884125	0.00768779988642985	0.0515099255925576
g78121.t1	3.19702367857025	3.02320672928645	3.16853966989034	2.89553025444633	3.15392026080305	3.37892689318865
g78122.t1	0	0	0	0.324604407119224	0.326800782750812	0.274772143316609
g78123.t1	0.409065019976549	0.490711825918668	0.361498881482832	0.324485744491654	0.346850260704327	0.30896774432401
g78124.t1	0	0	0.00989461880663667	0.494644989633958	0.333732849544156	0.481527315737647
g78125.t1	0	0	0	0.155808804133732	0.214517761860271	0.189381800961411
g78126.t1	0	0	0	1.83519041673341	1.50509824571096	1.97550693018089
g78127.t1	0	0	0	2.05834732355884	1.89220020837487	1.52277942680295
g78128.t1	0.801920992453918	0.618980019728458	0.613516565832077	0.923537143844558	0.873587230607953	0.971973516456512
g78129.t1	0.102541233059942	0.0600792125619386	0.23701786274371	0.019963746057585	0.019963746057585	0.0211442440427457
g78131.t1	0.0206209617181704	0	0	0.0420391189677293	0	0.0726436659177116
g78132.t1	3.25265014453196	3.18126812510416	3.15575376537517	3.7635597671224	3.68455193770548	3.73515094966659
g78133.t1	3.13786792216631	3.11602866542703	2.58299404373218	2.30145595443288	2.74223111574608	1.14428201232142
g78139.t1	2.33548782934699	2.45893603335742	2.52903555694164	2.45875286770931	1.66562380206347	3.03833204959248
g78140.t1	0.110503563520311	0.256664088326724	0.11050489983718	0.0785360586318033	0.162556808724475	0.122465989500006
g78141.t1	0.360187827100056	0.309504511699315	0.392926249003255	0.0468444440179171	0.0318510836300129	0.00476312101335127
g78143.t1	0.0574350219935564	0.180877300956785	0.119889991646182	0.00875649958789706	0.0227768589577549	0.00509237164810204
g78144.t1	1.27115312800612	1.25380657378236	1.3773020268947	0.992017163807908	0.92014997649088	0.999570012806541
g78145.t1	0.425841681068096	0.331274120443693	0.398901947972598	1.24161933976824	1.09641299747434	1.11461222895144
g78146.t1	0.611093041441264	0.470498340651108	1.34978760607917	0.340828851020834	0.306478073628721	0.376195904836392
g78147.t1	0	0.0156602701876591	0.0156602701876591	0	0	0
g78148.t1	3.01297514517423	2.94809207697798	3.10573003275161	3.19871666983086	3.58701207560976	3.04139754842036
g78149.t1	0.965787239298505	0.675660590385678	1.34084536836992	1.72204801953924	1.39625102495031	1.71753934339116
g78150.t1	0.390005060174371	0.447761141846823	0.825577245741818	0.0229614597616812	0.0213617485093828	0.00984303585056937
g78151.t1	0	0.0214697777551707	0.0185145380006286	0	0	0.0229543601675169
g78152.t1	0.0271073295142603	0.0270365357379131	0.0465273803091661	0.0200121227852523	0.111752479632398	0.0192364768282327
g78153.t1	0	0	0	0	0	0
g78154.t1	0	0	0	0	0	0
g78155.t1	0.407821516869789	0.262594316729322	0.285835406239186	0.0900607464321199	0.0566514998968618	0.0722251909918504
g78158.t1	0.00637702432825395	0.0363471871787647	0.102570794445335	0.132733441431612	0.0712972530192518	0.0473303799988535
g78159.t1	0.599858583934789	0.655968162822601	0.719674990395847	0.290201435399404	0.207326904412804	0.239618003710791
g78160.t1	4.27844477468115	4.04559778655865	2.5456254412426	0.727175504976292	0.263862515522691	0.568384342108505
g78161.t1	1.15415141611282e-05	0	0	0	0	0
g78162.t1	1.15415141611282e-05	0.0279919587340254	0.00455029022883875	0	0	0
g78163.t1	0	0	0	0	0	0
g78164.t1	1.64907368571436	0.869900615029232	0.817624076061577	3.59722007632631	3.68568218899918	3.90179784863344
g78165.t1	4.91343427271111	5.63999640969257	5.35108831271435	5.29796465822971	5.35232353973241	5.13862334992687
g78166.t1	0.60882437906868	0.680358566991638	0.651590426409787	1.00146359281874	1.05286588360506	0.706611884872095
g78167.t1	2.303435921118	2.23923304794707	2.20486595208731	2.64248578673438	2.41987754801909	2.61563593368835
g78168.t1	0.997935469600228	0.726203442745742	0.598540528809833	0.202859004349834	0.425167083771671	0.259509928320711
g78169.t1	0.552558072960331	0.537031610894718	0.563569154494687	0	6.78050735149028e-05	0
g78170.t1	0.0361530354534717	0.0358040594242759	0.0301962166991715	0.298239521346644	0.346871813944249	0.329765416910309
g78171.t1	0.132649222361524	0.292940731349825	0.214103662253354	0.0206849602324428	0.0543775711551928	0.108838888212611
g78172.t1	0.231262814224904	0.0290344170364769	0.0610337529395586	1.25371340382522	1.29908167856978	1.09744022493339
g78173.t1	0.279687609393907	0.188223662896937	0.321043740372399	0.163301636372668	0.20710571237971	0.167644382819043
g78174.t1	0.00476455895240893	0.0152663314378672	0.0172235458416402	0	0.00310422306876499	0
g78175.t1	0.0518537317975328	0.0518537317975328	0.0713068649032414	0.258748049301904	0.117016750090018	0.145557470144199
g78176.t1	0.65618880690162	1.02086911789547	0.646902712755922	0.481887887346401	0.441075472780951	0.630110937780237
g78177.t1	0.355795492580841	0.433900592301364	0.266678615574593	0.194833428476314	0.210412555872118	0.143292837986487
g78178.t1	1.22958853796229	1.06826012578564	1.06989941540195	1.19166813286546	1.67389331499906	1.4548639051706
g78179.t1	2.7903990154471	2.96331504882889	2.22044357037995	2.76279633253048	2.75441079971996	2.70608358489656
g78180.t1	0	0	0	0	0.0822134341574501	4.32807863051648e-06
g78181.t1	0.336077682025759	0.289808502333753	0.24801376884221	1.0840084613539	0.794943978024765	0.746503679753725
g78182.t1	0	0	0	0.00707921980442261	0.0119607185172951	0.00708352669747829
g78183.t1	1.07271157089287	1.06087608981456	1.3171859616864	0	0	2.88538719647466e-06
g78184.t1	4.10144501865759	3.79393863228765	4.41724412614668	3.21505572727996	3.16728694745191	3.0577250945752
g78185.t1	1.86045712059193	1.78123421982901	1.81099251898092	0.948665879431019	0.958892403295644	0.941103305328632
g78186.t1	0	0	0	0	0	1.44269431942324e-06
g78188.t1	1.01637080068065	0.920602007730435	0.84231513996806	0.628496459173731	0.40850209802716	0.393181132415423
g78189.t1	2.30740171121705	2.57944012847585	2.58722887668069	1.03935250064029	1.44621546325189	1.37801935831789
g78190.t1	0.835617721606544	0.811995402137629	0.765767256120755	0.992307274637533	0.721622894502821	0.712778884353118
g78191.t1	0.122625014686228	0.376497102946559	0.106699401818937	0.0877628906147921	0	0.0279707339845182
g78192.t1	0	0	0	0	0	0
g78195.t1	0.371201977961155	0.700598627796579	0.677616482615213	0.806763708166762	0.59570128950296	0.628684954788163
g78197.t1	0.181154722244133	0.0289410932630504	0.137330389956793	1.23504567734806	1.06651771490001	1.38589593805923
g78198.t1	0.00640000545865198	0	0.00640000545865198	0.498040448517483	0.506765425503062	0.610386357596182
g78199.t1	0	0	0	0	0	0
g78200.t1	0.305949514958266	0.248419464498013	0.277487303589414	0.207792921251261	0.280238943898241	0.328767544030435
g78201.t1	0.0103573500612466	0.0103573500612466	0.0103573500612466	0.157021713730634	0.10186384265313	0.195559262066804
g78203.t1	1.52391367986553	1.17111393331698	1.41799991535424	0.95987399584744	0.762041745142757	0.766088804582548
g78205.t1	0	0	0	0	0	0.0372711600832434
g78206.t1	0.520462479984056	0.0942833705470989	0.396557381235567	0.403588406802932	0.178100150076536	0.00882389437161038
g78208.t1	0.0604279005212362	0	0	0.0174729997062968	0.0177765625089511	0.0177765625089511
g78209.t1	1.27352006709639	1.13314788553397	1.27939878762469	1.09459416515272	1.03011356479217	1.18432790733141
g78210.t1	0.225573557814104	0.212154679525929	0.259897946196903	0.404514065060986	0.374199294912683	0.300020608466873
g78211.t1	0.156482049575178	0.117036704424273	0.197061434057015	0.0745657186576451	0.147507294347604	0.0757434580266924
g78212.t1	0.648085276163013	0.683246397988723	0.673061571615707	1.1576555936022	1.17013017014759	1.19815591358587
g78214.t1	0	0.149877159393982	0.0552581372748311	0.0200647662045867	0.152602697154549	0.123203983301207
g78215.t1	0.213296261534975	0.110114642713703	0.0702395546321209	0.0529834002389217	0.0418373230537802	0.0751999001369327
g78216.t1	0	0	0	0	0	0
g78217.t1	0.975076918721184	0.536541343936013	0.805114120041645	0.195619731719031	0.212756083403638	0.0464337843084465
g78218.t1	0	0	0	0	0.00151259388103431	0.0631757102457221
g78219.t1	0.024570745865503	0.024570745865503	0.0825595388207411	0.0295617243201412	0.00557532831487406	0.00612708089484284
g78225.t1	0.402245201083263	0.353378626349824	0.360749692943124	0.260750736699322	0.291747348899757	0.246291329119185
g78226.t1	0.963195175967804	0.972752933505875	1.045518458643	1.01578442423828	0.776959663122266	1.14871158377955
g78227.t1	1.92222221032329	1.66677476745587	1.67598976658013	4.60459248615795	4.46322112205227	4.30104580263358
g78228.t1	0.112688124139506	0.180863301221039	0.139863677413341	0.179135199960349	0.11776684321686	0.259619596125905
g78230.t1	0	0	0	0	0	0
g78232.t1	0	0	0	0	0.0427605887327934	0.0435894832344288
g78233.t1	0	0	0	0	0	0
g78235.t1	0	0	0	0.188659181248186	0.0914561207834453	0.136789868993261
g78236.t1	0	0	0	0.0253010021738172	0	0.0209082217093011
g78240.t1	0.80517026509526	0.832428277869909	0.808501203011345	0.861070027915972	0.705894764676349	0.572758728811117
g78241.t1	0.0222783187695753	0.0556218736416401	0.0106581174115996	0	0	0
g78242.t1	0	0	0	0	0	0
g78243.t1	0	0	0.0128604009212934	0	0.0182125550524102	0
g78244.t1	0.0133393351657195	0.0194784661934139	0	0.0145409744486332	0.0110962661875685	0.0342889753353567
g78245.t1	4.72786448779833	4.59335030468316	4.69306258941968	1.7623556197904	1.6422394657944	1.55558304774569
g78246.t1	0.520401126562078	0.473139566394861	0.562031851711578	0.970970684548507	0.908044290224889	0.841149521528585
g78248.t1	0.409167148294564	0.412939738992248	0.361684152971029	0.435317087631748	0.425940480938733	0.449808559396595
g78249.t1	0.185926154336494	0.199739551268521	0.192090615840079	0.0321318837043882	0.136497220969624	0.119558040611543
g78252.t1	0.710276801993433	1.0333426488951	0.946099753551313	1.23118907138737	1.22043645032528	1.11506254947304
g78253.t1	0.178158805753926	0.280411192730695	0.319590189797986	0.153337113671416	0.0829368890448886	0.317822696943357
g78254.t1	0.628951792605239	0.539802016615745	0.462150764318725	0.396737109205221	0.672403616517888	0.48900336545553
g78255.t1	0.499888226771623	0.311491490159216	0.538437841932431	0.0938751820177087	0.106283989820161	0.084306508333952
g78256.t1	2.62205650637681	2.66627008307858	2.67361385929518	0.464992314276798	0.901698333302125	0.633623711854425
g78257.t1	0.474383085053415	0.555222270597617	0.390468489655743	0.158667930013447	0.203634682907537	0.353276988661227
g78259.t1	1.13377787562495	0.89702352088816	1.05917042912615	1.1790549209328	1.31322901540917	1.88257223330454
g78260.t1	1.63908487578793	1.61568042188207	1.65309487990212	0.907803628774123	0.760949882257951	0.645508917507926
g78261.t1	1.16910660097074	1.09724872912355	1.11181656594471	0.615356026759419	0.500970272706554	0.589127794254263
g78262.t1	0	0	0	0	0	0
g78264.t1	1.18091802668834	0.48167196846827	0.627282778967476	0.377771219762993	0.208603406915692	0.209287407162452
g78265.t1	0.102648726103478	0.243152347646474	0.096773251109191	0.257947160476019	0.429415646649794	0.213456782408916
g78267.t1	0.440915000992891	0.454165362526633	0.326202521205261	0.776555470438685	0.511430592478755	0.52919526829698
g78268.t1	0.336371375294664	0.149749720417341	0.227117539155239	2.5464692728135	2.95559458136465	2.92971677842685
g78269.t1	0	0	0.0243891879014642	0	0	0
g78270.t1	0	0	0.0253591232017935	0	0	0
g78271.t1	0	0	0	0	0	0
g78273.t1	0.139026729941248	0	0	0.031488361440193	0.031488361440193	0.031488361440193
g78275.t1	0.239420039290195	0.199250820025089	0.104066884171465	0.141515190922043	0.173371807241875	0.0582042623674698
g78276.t1	0.199372704237176	0.237378933837014	0.166669175163008	0.146588754963177	0.185105362542592	0.178825527664726
g80528.t1	0.0658466250382606	0.0393588180612785	0.0677419594865417	0.127237061924814	0.127738919430894	0.0875429510331119
g80530.t1	3.42786653160798	3.5676628687014	3.78062453869339	0.0189474598733177	0.00901602391991673	0.00903036091998708
g80532.t1	0.0192749131447718	0.0521946732263417	0.016965493888795	0.0201230985608089	0.0264006519124739	0.0490187121896833
g80533.t1	0.00421516191070809	0	0	0.00996482597782631	0.00326688803764448	0.0308742074317818
g80534.t1	2.01196250699589	1.80263991785598	1.83992291516626	2.51631752638896	2.96146015932567	2.83267192293609
g80536.t1	0.06709622763568	0.027152635708095	0.0463122401408222	0.0804652911813438	0.0694052116981333	0.0755586439395106
g80538.t1	0.687642129592392	0.623875287691408	0.795510963050014	1.25603299697382	1.68195428884629	1.81005682529656
g80539.t1	0.00339355247979857	0	0.00339355247979857	0.32940378208931	0.326132324262814	0.295152885751705
g80540.t1	0	0	0	0.00307255164971523	0.00306679313518744	0.0136423397870943
g80541.t1	0.00453878496761074	0.00453878496761074	0.00448413372374621	0	0	0
g80542.t1	0.0197289536029977	0	0.00871347999465665	0	0	0
g80543.t1	0.540500482929593	0.411259187154995	0.597216500098405	0.858694007736289	0.98283992234165	0.963280271925706
g80547.t1	0.403524057474365	0.489463811308811	0.398086545386382	0.0456218985848974	0.0644372851786538	0.0748136716048172
g80548.t1	4.07491366266879	4.33106533365283	4.08688530819406	0.0227725986603544	0.0227725986603544	0.0227725986603544
g80549.t1	2.12639936348861	1.88469481370654	2.05829017006298	0.845579169109819	1.14291461789863	0.85782020029235
g80550.t1	0.29002799165431	0.269906879649779	0.220390633480747	0.557501259046477	0.593965621219191	0.604323773212325
g80551.t1	2.93129916969467	2.72837464145576	3.0253717039697	1.83374545583115	1.43037199267069	1.85497626664132
g80552.t1	0	0.00248362452682696	0	0	0	0
g80554.t1	0	0	0.0100636833446975	0.00464951929866498	0.0638784083252567	0.0752971257808358
g80555.t1	0.572584124176684	0.675170976852995	0.605695339467079	0.435218927837424	0.183254013002539	0.231045262011704
g80556.t1	0.0315236497042787	0.0037490171375465	0.0312116715351463	0	0	0
g80557.t1	0.00286523064474007	0.0290301751777378	0.00286523064474007	0	0	0
g80558.t1	0.00490259442937904	0	0	0	0	0
g80560.t1	1.34414333817745	1.11630819235485	1.16657084690328	0.275985602026603	0.367774740105831	0.263620982554571
g80561.t1	2.36819842087185	2.77811372554495	2.46458750518362	3.02502241400795	3.23369467578034	2.98585523136266
g80562.t1	0.404833382934942	0.513266365058548	0.412471549669141	0.540381450076564	0.462099447810185	0.429713434875596
g80563.t1	1.02177605354354	0.878671202621847	0.819737660054952	1.43826463623417	1.36818780242559	1.32163086909363
g80564.t1	3.30581486490222	3.13726709912314	3.33154529030639	2.87723303314219	2.96136069314164	2.64862765081466
g80567.t1	0.435767256782133	0.47595853867	0.287751232534958	1.67901611047621	1.21794661172159	1.45165582204353
g80568.t1	0.625809119668165	0.576341215278916	0.191824131270845	1.08532199145416	0.890593775869981	0.871218345166088
g80570.t1	0.351723299631557	0.400775080412299	0.353229555289335	1.93145576268934	1.93455688515936	1.93195682170199
g80571.t1	0	0	0	0	0	0
g80572.t1	0.00152988797625459	0.0513219806849283	0.0013799989299151	0.0850928390300295	0.0851445205002372	0.0477240356866141
g80573.t1	0.863725993972971	0.916715863569393	0.894383192062791	0.726580140097204	0.853847179632645	0.94553953685203
g80575.t1	0.00561987867163312	0.00561987867163312	0	0	0.03191458591652	0
g80578.t1	0.263315703941093	0.0698396250686344	0.0335632555139228	0.347604432579744	0.423849205465323	0.443339303801239
g80579.t1	0.0312173187983685	0.0309829387956927	0.124883928770987	0	0	0
g80580.t1	0	0.013500850266139	0	0.216170488833604	0.140132078851612	0.215441285592528
g80581.t1	1.72009280755272	1.39256636924305	1.5229631760985	0.701398236972665	0.727779335754183	0.664136005736782
g80583.t1	0	0	0	0	0	0
g80584.t1	0.00285227209265982	0	0.00284795254943391	0.038586483825873	0.200799365779513	0.0235165398614279
g80586.t1	0.252357523742843	0.246176994296176	0.233943264285464	0.607900768345886	0.769765816149144	0.807231257182672
g80587.t1	0.00877227311734528	0	0.0252471318131413	0	0	0
g80588.t1	0.410686268003261	0.294648389561127	0.279573513875721	0.351058374605448	0.410347617895281	0.380309432361138
g80589.t1	2.80543898799855	2.41318461084818	2.41406813346166	1.3324106290731	1.10023088502811	1.38672984431846
g80590.t1	0.59523438322226	0.437782760731514	0.324529524072962	0.452907448992714	0.572736419396482	0.595436823314005
g80591.t1	0	0.290279301319114	0.300408427354545	0.262677294616837	0.320788492908983	0.302675841687102
g80592.t1	0.886427625220467	0.908839801937035	1.16272887487012	0.847419713092204	0.908041214932422	0.841087511295934
g80593.t1	0	1.44269431942324e-06	0	0	0	0
g80596.t1	0.457946189834329	0.4283632549174	0.406328767822702	0.282818147760765	0.308021802604013	0.204394919291079
g80597.t1	2.64769119605484	2.67433816191312	2.68589822336553	2.1107875030432	2.55732112143571	2.19169623908709
g80598.t1	0.100895590008944	0.154622091694331	0.172053489609566	0	0	0.013417950968858
g80599.t1	0.128775098891751	0.230084936306147	0.216564130217158	0	0	0
g80602.t1	0.481431216977175	0.376995997618016	0.404680816658663	0.273872714913331	0.225721614864428	0.22452191561442
g80604.t1	2.1111956099683	2.20297275068342	2.40964156989932	0.494607103613771	0.479190198298391	0.520504721807129
g80606.t1	0.385178094703855	1.06551716691657	0.867335877951772	0.340542900038985	0.215248674658013	0.18774114750682
g80607.t1	0	0	0	0	0	0
g80608.t1	0.241930463558498	0.253157889208962	0.193833549335713	0.0682498055643354	0.133295214750303	0.0532114525451591
g80609.t1	0.871812113846842	0.963086393825514	1.03068214240412	0.0489350397792114	0.607833556373795	0.566217011632835
g80612.t1	0	0.0257503160285122	0.0256808728719444	0.00551496757236714	0.00679350051446552	0.00679350051446552
g80613.t1	0	0	0	0	0	0
g80614.t1	0.201981320652363	0.0651586751285468	0.143573662676046	0.879737912933197	0.506690286405573	0.400498582818792
g80615.t1	0.876695706892209	1.30804394379639	0.860994570558011	0.336542763972136	0.351918874002267	0.399348308790443
g80616.t1	0	0	0	0	0	0
g80619.t1	1.75448349098782	1.65778815392211	1.99034934584035	1.12337749614331	0.90450490724242	1.13468949307906
g80620.t1	0.393475510658712	0.67829189933224	0.46889814726136	1.32050489582455	1.32356779553068	1.45501020359184
g80624.t1	0.346178545757131	0.313485023251902	0.375959125647168	0.175573142530292	0.273733098167033	0.298998423083381
g80625.t1	0	0	0	0.00705912080015884	0	0
g80628.t1	1.44711259240238	2.36165776727265	2.42058345594072	2.89622785998709	2.74030675497537	3.09904923500984
g80629.t1	2.05677113588329	2.08328247977194	2.09518347757312	0.89299789883444	0.890312047830798	0.992706081796793
g80630.t1	0.66459843338054	0.403268813223608	0.343064377360205	0.23097642510083	1.05699616336457	0.342822097150631
g80631.t1	1.03156952315722	1.10535222799938	0.796179918299123	0.255507984372254	0.46706345135833	0.32547506917293
g80632.t1	1.72984813107553	1.81356450138546	1.78133495141909	4.05387671777229	3.91005806346088	3.94154102639213
g80633.t1	2.12282741514174	2.02458741117432	1.90582992112286	3.28262350339867	3.0600345827219	3.22647461991134
g80635.t1	0.154898128317858	0.168283884419552	0.151110654861305	1.63019669430353	1.78940875596978	1.87851191274964
g80638.t1	0.893870850700341	1.03254099201106	0.77782408689754	0.51845758889223	0.58149972743846	0.577481519432706
g80639.t1	0	0	0	0	0	0
g80640.t1	0.271199751724137	0.455192792678316	0.200778026485853	0.251167658104798	0.100261839629295	0.190483384090229
g80642.t1	0.00626785895939415	0.00626785895939415	0.00626785895939415	0.0999239947902277	0.0291786328132398	0.0590229487384848
g80643.t1	1.21899375981001	0.867098610924035	0.641595042894132	0.494324462986855	0.516358124633046	0.593377676251022
g80644.t1	0	0	0	0	0	0
g80647.t1	0.179127554531136	0.10196735344047	0.176269149350363	0.27000020616027	0.201207262178951	0.209608076628439
g80651.t1	0.722688094979064	0.618405942129047	0.546000977597287	0.00387276160701731	0.00750697506609115	0.00375908975861869
g80652.t1	0.261129994231181	0.311713517371164	0.215561809677549	0.57980093349737	0.53219824695707	0.634427848516653
g80653.t1	0.240353411336673	0.171292669062967	0.257851844402393	0.11607592259269	0.0217653953853626	0.17095696072571
g80655.t1	0.28140152137691	0.414269781285993	0.211759833012119	0	0.0320641580345335	0.0634311509102556
g80681.t1	1.4348347600826	1.21465639027585	1.14665848023467	1.00351876662231	1.05713345102836	1.45931462444124
g80683.t1	0.877328065641075	0.930831180640585	0.820359530571887	0.429935129356876	0.410119635555575	0.422776600492986
g80684.t1	0.463844231936093	0.600031822438805	0.509008656534218	0.399980416973331	0.496741504388403	0.363261926191324
g80685.t1	0.191461582709479	0.0464407692942864	0.0501352742892726	0.0508443512406297	0.0210290813423903	0.0376970852681289
g80686.t1	0.764744442243434	0.620836925010051	0.725639957112039	0.00419214595062487	0	0.0042122849357779
g80687.t1	0	0	0	0	0	0
g80689.t1	1.61649508998197	1.64495867991742	1.55050670095286	1.64569382032945	1.21073733857386	1.61346045934723
g80690.t1	2.17757660628747	1.7672530756752	1.95530759514996	2.87007802636167	2.93088623492775	3.10978762085097
g80691.t1	0.156171359948986	0.113733832768567	0.0820076396633507	0.0809932299711956	0.0134308149651566	0.0134322442909984
g80692.t1	0.0319710300469705	0.052756702769852	0.155478540082068	0.804942368665794	0.726979401661782	0.886764731033182
g80693.t1	0	0	0	0	0	0
g80694.t1	0	0	0	0	0	0
g80695.t1	0	0	0	0	0	0
g80696.t1	0.523153427346642	1.0012769411764	1.3605165451799	2.24470473234347	2.39127445825929	2.63341981755368
g80697.t1	1.18806537510969	1.23416344633547	1.22495340383153	1.13129775519838	1.24320719840613	1.14454110959194
g80698.t1	0.0947063050286718	0.309812975241812	0.292797059379695	0.617813773389218	0.274962931357171	0.392820766831821
g80699.t1	0.0814391672485589	0.0342861577119357	0.10440644430566	0.019963746057585	0	0
g80700.t1	0.882855867861376	1.2238339837235	0.875793428573713	0.0770515385454954	0.222912110137146	0.485098061342967
g80701.t1	0.00769641002686437	0.0202980814795301	0.0202980814795301	0	0	0
g80703.t1	0.328599824458054	0.386462230042131	0.37546320856907	0.199632773229687	0.262566656372884	0.285088491062227
g80705.t1	0.0630169000069803	0.0607820369388341	0.0910715115276382	0.0814487117997195	0.0801296017216017	0.140016868741222
g80706.t1	0	0	0	0	0	0
g80707.t1	0.502722668162443	0.566360237681688	0.548223533999841	0.828386237684447	0.927897970358816	0.743508936163314
g80708.t1	0.981313459408671	1.24726341717573	0.83573412710934	1.13290844346381	1.46573786923029	1.16744849479811
g80709.t1	1.78432389654729	1.6283476048875	1.41405216283216	1.36393134108882	1.51487315007446	1.07363243083528
g80710.t1	0.178852292092183	0.0872021142118451	0.273705650550799	0.265745326160289	0.168368616373988	0.227885214940569
g80711.t1	0.438198088423689	0.304256357372435	0.342610495233742	0.533696897221651	0.713220702886439	0.574358287376435
g80712.t1	0.158494732521166	0.277055173803381	0.34177971452739	0.282113567805523	0.349823832256034	0.238687823731769
g80713.t1	0.0648594041517772	0.364562347402069	0.114620224032425	2.29108131163541	2.52433202420068	2.07967336187731
g80714.t1	0.915075690373334	0.652894866089471	1.17329888327983	3.60689616738963	3.68715891819063	3.58049863610288
g80715.t1	0.608482825561962	0.621577893196338	0.689074574711696	0.949307071923315	0.746593107939106	0.602784663391022
g80716.t1	0.883332248419745	1.10427626666525	1.33764716119862	1.69864433273132	1.8422004713603	1.71932978390008
g80745.t1	0.0593428166649408	0.14638933511888	0.0538231221547726	0.0674225717520471	0.0493784482676175	0.060874706728452
g80747.t1	0.229953318193283	0.289670419359853	0.215068466952415	0.28540458635986	0.414228642004993	0.547930482891639
g80749.t1	0.106668585036459	0.19318508582191	0.17861139436828	0.864650110115064	0.853269128182703	0.585656750864704
g80750.t1	0.0850030720760466	0.0850030720760466	0.0850030720760466	0.412992834206729	0.24311943618966	0.353759139437888
g80751.t1	0	0	0	0	0	0
g80752.t1	0	0	0	0.478337138414362	0.44370848517853	0.389315694894423
g80754.t1	0	0	0	0	0	0
g80755.t1	0.277761037859008	0.0949346110896065	0.103874923519903	0.159621436319443	0.398818787069596	0.303605422683787
g80757.t1	0.736728684189651	0.690752307176515	0.698248710037943	0.67423826413268	0.595620140773945	0.541957838895904
g80758.t1	0.16293700236958	0.0638011144854363	0.0645228225299615	0.227960358675678	0.176756792582243	0.182595690913371
g80769.t1	0.00849549433822123	0	0.0561673063004266	0	0	0
g80770.t1	1.98465861264367	1.79815962028831	2.14871939210608	0.679594947534323	0.655668728715689	0.667278139776611
g80771.t1	0.21194294562115	0.265238841954603	0.288345567543163	0.547632437212166	0.648638464018727	0.517555889035194
g80772.t1	0.064915953194571	0.0716350036717927	0.0656536461450466	0.0425799049290384	0	0.00428852283304703
g80773.t1	0.0599463568828831	0	0.00868910165572243	0.0309603459400064	0.1583344416898	0.145402257285642
g80774.t1	0.0825404643477348	0.0488513625156849	0.0825404643477348	0	0	0
g80775.t1	0	0	0	0	0	0
g80780.t1	0.168059192264444	0.108256801567014	0.147267618475613	0.198574615432428	0.116912983102631	0.167974442134516
g80781.t1	0.4990422176422	0.456760949333526	0.513011620538519	0.447658535982698	0.474420467513223	0.441468606361227
g80783.t1	0	0	0	0	0	0
g80784.t1	0	0	0	0	0	0
g80785.t1	0	0	0	0	0	0
g80786.t1	0	0	0	0.0692718370467171	0	0
g80787.t1	0.788171175949983	0.490284643680838	0.486416794534083	0.446330348097819	0.411748375495377	0.361720081656713
g80788.t1	0.0713082380242983	0.00758447419289692	0.0787519113027964	0.197554681633487	0.41565916688172	0.27931914346886
g80790.t1	0.223715384217594	0.239063145909051	0.356673452577526	0.207039473138808	0.245066015256873	0.198363393653136
g80791.t1	1.57910241045663	1.47747165763436	1.70458118342364	0.934451583566453	1.19493237000072	1.43176361228057
g80792.t1	1.41835350709213	2.0940110324133	1.97775030279272	2.67384651672513	2.44746150168533	2.94329555429514
g80793.t1	0	0	0	0.0131677949056687	0.00439783807076528	0.0320175947921946
g80794.t1	0	0	0	0.0310521272153789	0.020191387102996	0.0498189330672434
g80795.t1	0	0	0	0	0	0
g80798.t1	0	0	0	0	0	0
g80800.t1	0.0154832965205995	0.0145138378785134	0.00524618789420811	0.00267372019135602	0.00268236030826409	0.00518725089679662
g80801.t1	0.306846666599212	0.204396171409338	0.227472470546387	0.546012835048006	0.408469489640137	0.398976351033263
g80803.t1	2.43043809955239	2.62635152097773	2.63456887484512	2.79004529527923	2.52530693768309	2.0687777621614
g80804.t1	0.144330963733607	0.136398783404961	0.519662669251703	0.87432011917076	0.866589937109563	0.553513858336963
g80805.t1	0	0	0	0	0	0
g80806.t1	0.795542548038273	1.13664420856317	0.800160636638708	1.17303082405925	1.06166008619969	1.14991616907521
g80807.t1	0	0	0	0	0.000336108789373469	0
g80808.t1	0	0	0	0	0	0
g80809.t1	0	0	0.000513508035548541	0	0	0
g80810.t1	0.865214908487444	0.731533443703889	0.842184779157648	0.012351269617727	0.0469072897819862	0.039948322273014
g80811.t1	0.0373611349543429	0	0.00038370585026068	0	0.0212466031706405	0
g80812.t1	3.83246878696718	4.36481619914892	4.44283053006269	1.31535349101858	1.04253087828862	1.71931883056537
g80816.t1	3.23164145505123	3.47468328558796	3.46166410043384	0.391920558361943	0.291846344118929	0.405686366996606
g80817.t1	0.0438652091081734	0	0	0.00400225026827316	0.0182923302765667	0.00400225026827316
g80818.t1	0.405720127381249	0.40156602986384	0.419049101055999	0.280160534170077	0.210814004053182	0.265142805939048
g80819.t1	0.393203103015211	0.379083039266151	0.221002230328992	0.516563872079528	0.491483719116906	0.586392944818692
g80820.t1	0.0410550971744946	0.0410550971744946	0	0.0788652893254793	0	0
g80830.t1	0.576920668189332	0.387355922953657	0.383780036294774	2.4145222749917	2.76199899676721	2.55440417489284
g80831.t1	0.628700817156984	0.631881893817387	0.565953906331238	0.14008887613838	0.126350460700117	0.0860432100063829
g80833.t1	0.864787963495133	0.841726008572884	1.10455002869761	1.32169609087116	1.15348369270339	1.39194419738895
g80834.t1	1.2991004397062	1.57162293540757	1.67218317518615	1.478773566409	1.54977512052814	1.60864178572965
g80835.t1	0.644054690955783	0.69007554650439	0.750024164478614	0.877042949362556	1.27844871480256	1.03410511387124
g80837.t1	0.167997556300063	0.129711639793446	0.117409134679049	0.350054752752328	0.318095828113841	0.393296474331749
g80839.t1	0.0558356300942152	0.0182453204104419	0.0608304472729996	0.108845577498639	0.0543372800369267	0.00749262291907231
g80840.t1	0.792921136091085	0.629053476547755	0.760032691761485	0.536879476908602	0.810208633995132	0.492350580035962
g80841.t1	0.0880411611689332	0.0518746080782067	0.132387322276252	0.176572988310894	0.179526337025391	0.247991901764334
g80842.t1	0.253991685843082	0.436915511889358	0.188806012450566	0.115596623237209	0.0968177705936596	0.154191732080609
g80843.t1	0.0235151204916008	0.0439911577090426	0.0556232617727185	0	0	0
g80844.t1	0.36034404776622	0.290708668176117	0.278611662851324	0.47843137247829	0.743145252965813	0.664082288980851
g80845.t1	0.203706089531265	0.189953565621869	0.22508856458124	0.13059749629337	0.337747622816179	0.375092827457162
g80846.t1	0	0	0	0.0156873852025714	0.0515321989217817	0.00420365397656447
g80847.t1	0.0814459847915457	0.0814459847915457	0.0769995663415711	0.383201628707397	0.206068031590111	0.214676903663319
g80849.t1	0.0373541058696038	0.0165462392761732	0.0156816768207296	0.180463615102012	0.239782953313252	0.274002773059357
g80850.t1	0	0	0	0	0	0
g80851.t1	1.39480111588718	2.06840391318926	1.45477232954471	0	0	0
g80852.t1	0.840161067140846	1.97676834016446	1.00892856513403	0.110491536612795	0.120420954484609	0.216289710181054
g80853.t1	1.56736680329087	1.90670091683199	1.58196868974309	1.47379989710985	1.49604351606849	1.4306107125529
g80854.t1	0.165493938876343	0.742816825147993	0.566862877816991	1.03555282885816	0.699660008252247	1.36571213129281
g80855.t1	0	0	0	0	0	0
g80856.t1	0.123790664084796	0.12785907519222	0.100427368180724	1.43639800398336	1.48864045524639	1.58096406602324
g80857.t1	0.509948133175415	0.171056912595804	0.122178374437692	0.204541409753469	0.105279806915815	0.113599160279303
g80858.t1	1.3621893179518	1.09349933019619	1.1235999858918	0.551087759722009	0.426054307184053	0.379024243792621
g80859.t1	0.286002255200351	0.34862902085923	0.310748438598381	0.362641571167564	0.416592247153785	0.329923818852138
g80860.t1	0.946081782061505	1.10176839105978	1.66404586970356	0	0	0
g80861.t1	0.74119082544399	1.0085987548075	1.1031679390822	2.26303560807916	2.36652421238398	2.19214617988004
g80862.t1	1.92084740213522	2.56788782805323	2.25206560072818	2.20574157042668	2.0947225173016	2.15695895740939
g80864.t1	0	0	0.000581288979614389	0	0	0
g80865.t1	0.0675244531058949	0.0174003061761757	0.0625265493992358	0.0164192980357741	0.0288223088197747	0.00281051596638111
g80866.t1	0.0269020179915442	0.0330035678461411	0.0496809475489875	0.0509669068206481	0.207663001395179	0.162689565686683
g80867.t1	2.04889878022756	2.20801681816173	2.08418947439621	2.11577604629578	2.27634598621554	2.11349481379142
g80868.t1	0.126630638002631	0.154467851050968	0.160973094631998	0.181032561645119	0.194974591388151	0.145404866043084
g80869.t1	0.434244436390123	0.45949876797101	0.313890131041893	0.229953318193283	0.21827280328344	0.236522007731592
g80873.t1	0.333693927493271	0.154174878037842	0.294054292599783	0.0699619520647898	0.04077883366119	0.0699619520647898
g80874.t1	1.08340333186766	0.952425269651514	0.877546381060646	1.06535447783752	1.11419975592293	1.04580709346772
g80875.t1	0	0	0	0.0483491969888367	0.0545678967426392	0.0519775933085562
g80876.t1	1.36038281934012	1.29684970834416	1.17822765937588	1.98105913544969	1.64127966079907	1.57576443338786
g80877.t1	5.96527946083289	5.80207464218639	6.13866974989691	5.56907716308925	5.67427795850771	5.62222712920695
g80878.t1	1.5143222663452	2.74566329998859	2.13056949204475	2.55419171823453	2.60706252469843	2.50084920751313
g80879.t1	0.586284365413173	0.901519169097834	0.674287987874469	0.297723193097728	0.32721481853841	0.487470913869663
g80880.t1	0.0342706606847558	0.0347115565403935	0.0263765706252989	0.0912611204537915	0.109534407891267	0.0356562820367314
g80883.t1	0.845998191546155	0.817969462778274	0.754300900672508	1.72362801884975	1.81557665843169	2.34590613976592
g80884.t1	0.552104541757789	0.543019690736022	0.657788153922109	0.718451500636768	0.80368912089461	1.00950555184366
g80885.t1	0.224160082101804	0.159290752126277	0.246527268088725	0.0524576301445713	0.0672793749843942	0.0524576301445713
g80886.t1	0.0296111936664563	0.00107729087747753	0.00107729087747753	0	0	0
g80888.t1	0.491678679986465	0.359907936268058	0.418501935811955	0.552775441926904	0.586791639790994	0.496415307190727
g80889.t1	1.09688994320261	1.19838036797453	0.968867846527592	3.68327177915128	4.18255135775748	3.70761766195576
g80892.t1	0.284435955532762	0.240197076972132	0.246321735791455	0.178870134767977	0.158042252906587	0.220419114393061
g80893.t1	0.611967414116558	0.534164221415867	0.701264260128609	0.245729298433111	0.271288213098775	0.426584662019498
g80894.t1	6.22116168341329	6.70580816774719	6.43770890108289	3.78572473174224	3.81216898632351	3.69173827172922
g80895.t1	3.09661185646065	2.66248626226755	3.11125404463712	1.34904137092068	1.66804966664526	1.23508428945335
g80896.t1	1.07871707650652	1.20744935773335	1.06428827251868	1.414462470723	1.4521315049345	0.79743887327164
g80897.t1	0.0457630681590033	0.355041079714413	0.0457518869142871	0.463103453617085	0.502423281583171	0.421194748058267
g80899.t1	0.0906190581357821	0.161827071792509	0.129673398621054	0.617892743266165	0.558593856897542	0.607076021887841
g80900.t1	0.101280279276654	0.139552007238947	0.124534597683554	0.282354397304309	0.220869780942289	0.195271996601237
g80901.t1	0.000587057423558322	0.00402095322542086	0.00404397191675854	0.117359926193612	0.188541452335001	0.295328065770242
g80902.t1	0.0654758070254809	0.0744807746991555	0.0639763999190627	0.0466642709867867	0.138081797397399	0.0709044841335756
g80913.t1	0.0249805856945254	0.024925285384778	0.024925285384778	0.0332376198341368	0.0251705757349061	0.0332348001566391
g80914.t1	0	0	0	0	0	0
g80915.t1	0	0	0	0	0	0
g80917.t1	1.09771191656672	0.987377626584758	0.900320049731041	0.662309424652674	0.484503206754003	0.459451553921946
g80918.t1	2.04624832056494	1.69010058425809	2.16293217002818	0.279555685635889	0.795030453484604	0.389184612149176
g80919.t1	0.256616992476115	0.291449143680339	0.326139229031562	0.217488826952531	0.196063098407806	0.236291775129326
g80920.t1	0.785543856112216	0.67793033371579	0.713111581010509	0.229896731014603	0.184312036535331	0.188231260273932
g80922.t1	0.0412359720348651	0.0412359720348651	0.0394163755116306	0.016426429862263	0	0
g80923.t1	0.165868215370502	0.183111698543218	0.13551779634607	0.256562649199563	0.275162039467653	0.224084740160644
g80924.t1	0.767703099112979	0.613821105825128	0.784245991751384	0.719983328382927	0.802465390072939	0.74431784556053
g80925.t1	1.66838512259674	2.15389481281693	1.85870514576274	0.42323607859198	0.35802597523027	0.649228236034687
g80926.t1	0.00818136497387874	0.0265479639774141	0	0.317822696943357	0.174463946205846	0.120209920155856
g80927.t1	0.237940556351656	0.0472033263358221	0.129268507481879	0.0329217816935205	0.0672697362298742	0.108750586730103
g80928.t1	0.120379811849315	0.109716257735579	0.120379811849315	0	1.87549136249409e-05	0
g80929.t1	0.177004380761522	0.0647311261550812	0.120564280953733	0.0217796062454334	0	0
g80930.t1	2.16054494834569	2.43296662073328	2.08152233907203	3.81039868090483	3.94759453451261	3.64937207714878
g80931.t1	0.381785044082667	0.349540791039521	0.233086749363138	1.00964886679861	0.851248120693986	0.8176044307299
g80932.t1	0	0	0	0	0.00773515502292931	0.00772798010216155
g80933.t1	0.0032971157897988	0.0032971157897988	0.0239962068782598	0.00966104791331794	0.00966104791331794	0.00201259781042987
g80934.t1	0.530963657927583	0.57025501251657	0.875839027600865	0.929725866708534	0.600731227910888	0.904531881867361
g80935.t1	0	0.00664128522872773	0.00664128522872773	0.00143765040606588	0.00143765040606588	0.00143765040606588
g80936.t1	0	0	0	0.00628653256865286	0	0.00614001006547932
g80937.t1	0.389807974974419	0.550457447925838	0.347693999736515	0.479796557904608	0.783335953255526	0.368185008084637
g80938.t1	0.768373212811311	0.774872643793054	0.764944818087998	0.474519111020573	0.465187752764935	0.456716799229826
g80939.t1	0.047913845434156	0.0113482130622657	0.011007501693961	0.0116230140268439	0.0152320708103126	0.0152320708103126
g80940.t1	0.529427180695616	0.498251888904484	0.379266066437944	0.367545520547112	0.994946777335803	0.863105886176057
g80941.t1	3.72188883100835	3.76025107771618	3.39490576760463	2.43391314084784	2.57483659860895	2.89736571190526
g80942.t1	2.25363505170375	2.30527307413628	2.19440607439822	0.937497317252936	0.674532965288797	0.852600567212256
g80943.t1	8.05845554637638	8.0890506820086	8.20368524828394	8.74694940526875	8.70078184252565	8.67640703422245
g80944.t1	0	0	0	0	2.4525607227946e-05	0.0375382565850782
g80946.t1	0.210648202041084	0.188031182666775	0.315285662902595	0.45593028051988	0.592257527902456	0.606218581221482
g80947.t1	0	1.44269431942324e-06	0	0.0394977943245971	0.0122783175522076	0.0122053617975697
g80949.t1	2.19186012850752	2.1999273358241	2.2857608504659	3.19841415885317	3.44999867272274	3.4142459639505
g80950.t1	2.51885662524847	2.50971990776056	2.67177954899203	1.8692484063537	1.93595263155359	1.87969949368152
g80951.t1	0.096601905729452	0.0281843822142557	0.148660828626937	0.0100364624267467	0.137719911777372	0.008716348007449
g80952.t1	0	0	0	1.11415843548649	1.05789730840715	1.16786785535789
g80953.t1	0.298131577082122	0.398643695813854	0.315893103693095	0.185978151687581	0.14766488558625	0.168566304916948
g80954.t1	0	0	0	0.0673661208773195	0.0744204888556205	0.0701048828299738
g80958.t1	0.0242515857871365	0.0258353439129829	0.0448025628222184	0.0551401114966989	0.0733376550561395	0.0814337131909732
g80959.t1	1.22039682503125	1.36329052564116	1.34069271807999	0.972304452490183	1.17540579541121	0.921817139846621
g80960.t1	0.300269012022739	0.241985360792549	0.291156772008655	0.333171812597314	0.401764791512201	0.356332024566113
g80961.t1	0.0630362343619326	0.0334815010846523	0.0211868945619521	0.156716317085371	0.185929959084267	0.147435656275325
g80962.t1	0.050842958503757	0.0203307995074765	0	0	0	0
g80964.t1	0.187908336463894	0.193333980655814	0.169494052165138	0.553972842878905	0.550468283736055	0.527425709324773
g80965.t1	0.166638327802958	0.688772984170436	0.460342065330524	1.26186595092895	0.741780192505067	0.813473793895078
g80966.t1	0.29562429498386	0.425287417231612	0.262044618031373	0.356914544475529	0.180114753919718	0.25686573778939
g80968.t1	0.0484970749954277	0.173782415474654	0.246367952705966	0.158212919029823	0.221060405188111	0.154942185614145
g80969.t1	0	0	0	0	0	0
g80971.t1	0	0	0	0	0	0
g80973.t1	0.00960802348696802	0	0	0.0337507093871348	0	0
g80975.t1	0	0	0	0	0	0
g80977.t1	0.0438442166056535	0.0922493920332845	0.0122354028492237	0.212998815190063	0.322768075900441	0.301138087807671
g80978.t1	0	0	0	0.00209615505375325	0.00209615505375325	0.0183649788750119
g80983.t1	0	0	0	0.447478693668716	0.437337481850518	0.334878290218562
g80984.t1	0.0186056902440287	0.0116301696027064	0.0267264180609513	0.0104934192484527	0.0233092970841745	0.0905255695379041
g80985.t1	0	0	0	0	0	0
g80986.t1	0.250532338219864	0.210336492542608	0.282456411472432	0.364883908744554	0.25305378206281	0.240342419630348
g80987.t1	0.268620033546951	0.266841699305387	0.204463784181623	0.242322018138979	0.342173541460615	0.331262653364339
g80988.t1	0	0	0	0	0	0
g80991.t1	0	0	0	0	0.0103086484966979	0
g80993.t1	0	0.00774663482193783	0	0	0	0
g80994.t1	1.50465242369116	1.49104085483663	1.35216528257134	1.13854189041222	1.48033234283797	1.19425665970119
g80996.t1	0.0089500718844379	0.00895150565639887	0	0	0	0
g80997.t1	8.47068009850039	8.50480577792693	8.42978355897739	7.8141981211288	7.90715904415593	7.9046700827818
g80999.t1	1.04490325714004	0.659831419386991	1.12471787472968	0.476806785735012	0.442823564765826	0.391918359362995
g81001.t1	1.06112018374431	1.45722024050481	1.17830288457683	1.17455278999856	1.73487953666619	1.36962281949004
g81002.t1	3.71119301040045	3.77892417332305	4.00010918984881	5.57251148727505	5.31156901466836	5.45161837249568
g81003.t1	0.019855603976781	0.019855603976781	0.019855603976781	0.0691288237220492	0.0208726728314353	2.88538719647466e-06
g81004.t1	0.163984272025118	0.24254641273339	0.120435553202202	0	0	2.88538719647466e-06
g81005.t1	0.271003682857747	0.311586814928215	0.278809078895344	0.113768498899577	0.234894896373583	0.235570223317504
g81006.t1	0	0	0	0	0	0.000620225528648082
g81007.t1	0	0	0	0	0	2.88538719647466e-06
g81008.t1	1.61151801875799	1.67378705585889	1.73345326488212	0.931807845729179	1.00427485784592	0.767508190939949
g81009.t1	0.0457518869142871	0.0641972016490735	0.0581183495561407	0.110361906912332	0.100892899513007	0.0812046241515459
g81010.t1	0.00570466425974486	0	0	0.0327469129858811	0.00594031328232944	0.00904039673526399
g81011.t1	0	0	0	0	0.0240401920238983	0
g81013.t1	0.0142095877045307	0.00577220175598762	0.0117804284980458	0.0592514330652848	0.0172435037381703	0.0172021620746891
g81014.t1	0.550837637685411	0.215497200079882	0.201898540066049	0.570892275354447	0.712229502902583	0.77891502954575
g81015.t1	0	0	0	0	0	0
g81016.t1	2.22389142685437	2.41044395674544	2.17645650299579	0.92893800302076	1.2205776065909	1.03559998190723
g81017.t1	0	0	0	0	0.000566867768847491	0
g81018.t1	0.506694348078463	0.314491198867069	0.324732275335885	0	0.0532281378839876	0
g81022.t1	0.142148075220572	0.124366518121131	0.190574407295098	0.202723625124177	0.307829509538068	0.186030147164657
g81023.t1	0.32641539268695	0.267732338771317	0.170271206709155	1.43010807023708	1.35618156776546	1.44334195630324
g81024.t1	0	0	0	0.0399160461330778	0.0399160461330778	0.0609853494270474
g81025.t1	0.117206970184633	0.122745597100248	0.101506202779686	1.28764131872078	1.32114074566465	0.963224035159475
g81026.t1	0	0	0	0.0153719632513322	0	0.0127603050237013
g81027.t1	0.396206628034611	0.374979358360562	0.295941615944545	0.45042528032767	0.633591165096118	0.361485406264627
g81028.t1	0	0	0	0	0	0
g81029.t1	0	0.00978428634861043	0	0	0	1.44269431942324e-06
g81030.t1	0.0709649170763661	0.10498740335091	0.157298585319203	0.932112587231606	0.87861627706637	0.919074594499885
g81033.t1	0.277824108393499	0.241930463558498	0.26213725152234	0	0	0
g81035.t1	0.250394082709106	0.191339028272268	0.339298182283034	0.0491316622466586	0.297048167301695	0.150853384585617
g81036.t1	0.424128790859682	0.446601376551338	0.486441509272327	0	0	0
g81037.t1	3.08549468169232	3.12127373632188	2.95102765335733	0.0174459182310213	0	0
g81038.t1	0	0.00766483926071331	0	0.0287289713242283	0	0
g81040.t1	0	0	0	0	0	0
g81041.t1	1.21126830365084	1.71898098888686	1.24582298542032	1.09632460690348	0.883570770711642	1.06336142700045
g81043.t1	0	0	0	1.81594548185977	1.90985757083964	1.91618731207695
g81044.t1	2.54105385672058	2.59459011003403	2.55553764878123	0.138041155349146	0.0839581003038943	0.143868796222318
g81045.t1	0.109040890976364	0.0800327012124702	0.0441045020494997	0.00945610488093166	0	0
g81046.t1	0.116696112607789	0.0841418415869762	0.0407970658787667	0.0168970524776775	0	0
g81050.t1	0.00363965272474092	0.00364540895315888	0	0.0221888189587815	0.0145866769919411	0.0174715743781666
g81051.t1	0	0	0	0.89723500335506	1.74238742878161	0.849924821685133
g81052.t1	0.177846373038236	0.532575299565456	0.157033358933264	0.0719465977611133	0.0682030196351344	0.0308459641783457
g81053.t1	1.47297378683709	1.47033538129688	1.47114843294186	2.44836816537891	2.48938288420597	2.67397469968596
g81054.t1	0.267338031923084	0.221677904283307	0.735578497625222	0.390053501576215	0.39540286244913	0.349972123684139
g81055.t1	0.210933668853871	0.221223777354171	0.242580556677397	0.393008651583804	0.226445641731122	0.377518041145557
g81056.t1	1.71038702019992	1.40412490303003	1.39617045175978	2.15150686528917	2.31332712809196	2.05011263102209
g81057.t1	0.016440693409475	0.00686242290860364	0.0191795322547085	0.337942818002675	0.293736556204694	0.275921259510683
g81058.t1	0.213721789417615	0.0812769002169504	0.0715032079465605	0.421207676958548	0.251359169138872	0.681247746212963
g81059.t1	1.7056409018287	1.64916522198053	1.81791995151335	1.04425701309681	1.02653663281413	0.970395010521303
g81060.t1	1.90739987323843	1.92653083989442	2.18200478805055	0.993178706794317	1.01362804854631	1.24356245893912
g81061.t1	2.11587223982284	1.95156466973476	2.09488530544295	1.69863322121511	1.52772295482481	1.4262894480617
g81062.t1	0.424568490566263	0.429989744506087	0.420483480052989	0.736067092501147	0.512755819869795	0.799796042453294
g81063.t1	0.0190101088572811	0	0.0476626213036319	3.13494325664146	0.0454695317625704	3.44215301409944
g81065.t1	1.42010021988204	1.52156589314314	1.39633104557002	0.991288002822414	0.929153950775111	0.998093662261822
g81066.t1	0.125809776166205	0.127217248178049	0.123568203742671	0.322049276181254	0.239587455418386	0.262625584319759
g81067.t1	0.0853797837957986	0.148961429269473	0.143979782155097	0.102167632447744	0.161335645173769	0.228211630608167
g81068.t1	0	0	0	0	0.00835780221465081	0.00835780221465081
g81070.t1	0	0	0	0	0	0
g81071.t1	0.700841841080728	0.754394122971408	0.759135375941202	0.779239545617487	0.778285966709364	0.804535203192644
g81073.t1	0.340188515603614	0.291207469730223	0.494677755119384	0.117853265062202	0.0892120241088438	0.244766525135717
g81074.t1	0.477900060413153	0.393278899016205	0.487640695054964	0.332015846826411	0.42721675346396	0.477073185857273
g81075.t1	0.00923536443635067	0.00923536443635067	0.0383842043648729	0.273101670839986	0.212195777212031	0.221340106861918
g81076.t1	0.777787062806378	0.821035030871029	0.800496147596486	0.112964296880364	0.126671602765626	0.0996183856955333
g81077.t1	0.142518000882395	0.0253520353969135	0.0160398340289938	0.116178418730841	0.112401222073468	0.0928947875416253
g81078.t1	2.07516224055665	1.51193047769898	1.63724297644628	2.4728139656244	2.49514202349995	2.1885360720207
g81079.t1	0.182640181599839	0	0.134261689568969	0.0652221070851102	0.0678878631113514	0.0451130143987787
g81080.t1	0.674630583073065	0.601836263367139	0.310305216277639	0.793978260476134	0.76965834996343	0.725839731844951
g81081.t1	0	0	0	0	0	0
g81082.t1	0.0905906057255689	0.0719191472407004	0.0243650730154829	0.027146972511674	0.0637666069698914	0.0429230447702873
g81083.t1	0.00607392642040923	0.03618539588886	0.031159433302371	0	0	0
g81084.t1	0.867462404413051	0.905338575384884	1.11572045749271	0.846336050123563	0.482974223041819	1.0072687109368
g81085.t1	0	0	0	0	0.0210347686051008	0.0487941802608049
g81086.t1	0	0	0	0	0.0125114651305049	0.0475537439263954
g81087.t1	0.0134994210082661	0.0638701270404914	0.0465916367345615	0.0777830538016255	0.0437364502838423	0.128772459889477
g81088.t1	0	0	0.0082530900324039	0.0030682327659744	0.0030682327659744	0.0030682327659744
g81089.t1	0.00951343453616893	0	0.00951343453616893	0	0.0151878162955168	0
g81090.t1	0	0	0	0.0951061545925623	0.0944441813325084	0.078402159099833
g81091.t1	0.485352629517326	0.660286099955514	0.373996698753282	0.550122482741866	0.582524210385727	0.524137915475528
g81092.t1	0.00277595825823679	0.000774519297133391	0.00262475855145541	0.000774519297133391	0.000774519297133391	0
g81093.t1	0.248563981198647	0.327077969855302	0.332544108644431	0.421096700126806	0.325975807306774	0.282783757064591
g81094.t1	0.0668758691844426	0.00292570234881261	0.00238424636898596	0.0340367762431276	0.0452290669769617	0.020438905975594
g81095.t1	0.439133734948621	0.330249750741889	0.388219300185161	0.229953318193283	0.188728801353679	0.391569775655117
g81096.t1	1.1929850630663	0.958789234231365	1.13330113391336	0.932126197012939	1.27991280271094	0.868513726350557
g81097.t1	0	0	0	0.0115772175008856	0	0.0115772175008856
g81099.t1	0.402761463013777	0.819789152286533	0.383901660387912	0.601648980441121	0.749173817043265	0.866710990841914
g81100.t1	1.24455465311398	1.24687077002182	1.09284203019206	0.4063167934746	0.484345431198143	0.471028221776898
g81101.t1	0.52683604123595	0.559310700169672	0.498586861439046	1.73567250435296	1.96863785837457	1.78104406978441
g81102.t1	0.626468107124669	0.688783724382091	0.663744464897835	0.432861086930514	0.332088050200328	0.343388491476133
g81103.t1	0.027735825905298	0.027735825905298	0.027735825905298	0.128913639732198	0.469272309764223	0.736562448849758
g81104.t1	0.50702939671166	0.640384932316839	0.562453942920764	0.37936810787005	0.634780040061265	0.516171514565253
g81105.t1	0.0381987566075423	0.116596314618089	0.159127965661688	0.0791056758988469	0.100117827798591	0.0791056758988469
g81115.t1	0.82454547566893	0.83698408580128	0.810266226611542	0.120300177609036	0.120742092152061	0.132321510760445
g81116.t1	1.13597279946083	0.979055131966047	0.800297335707075	0.389571216931697	0.542843429887802	0.505434681485951
g81117.t1	0.0840492933471606	0.0754299445919279	0.0657818421452499	0.119394692664727	0.0343706840208943	0.0994594972416832
g81118.t1	2.67819948781385	2.95811864106944	2.67694616388457	2.89976941128248	2.91941064213953	2.89437154996128
g81119.t1	1.32190443449468	1.19187465345395	1.67937560237489	0.277469449550232	0.0789294873872604	0.0789294873872604
g81120.t1	0.418064702004428	0.274360670728509	0.310835671048617	0.349776285212347	0.203375334388751	0.235396212851145
g81121.t1	0.642588831610827	0.599233991156348	0.692737844020263	0.623146738947614	0.863018637349409	0.46397602550538
g81122.t1	0	0	0	0	0	0
g81123.t1	1.26899124184132	1.39470729321519	1.23022146203415	1.00230574718778	1.06652391448034	0.957919054827002
g81124.t1	0	0	0	0	0	0
g81125.t1	0.00612995405388665	0.00612995405388665	0.00612995405388665	0.0233547227061459	0	0
g81126.t1	0.0144938421844337	0.0144938421844337	0.117906445163223	0.759234252906042	0.740825694035902	0.74669112862036
g81127.t1	0.042668148683542	0.0446081469643192	0.018513113701128	0.157180856697761	0.161985685593902	0.161981817172069
g81130.t1	0.482072787397324	1.20307834186971	0.484938289142078	0.886477571792988	0.891186625883262	0.921290073420449
g81131.t1	0.113363119751138	0.0214939410846787	0.0214939410846787	0	0	0
g81132.t1	6.34338173984135	6.40464240010711	6.26425043452465	0.115846943876726	0.146673467469831	0
g81133.t1	0.155837293960465	0.11632349821782	0.122126677172225	0	0.00572478214244115	0.00572478214244115
g81134.t1	1.54847213675229	1.49425993942861	1.67712617911177	1.4488148096388	1.34460866805303	1.0855816988617
g81136.t1	1.49257721160616	1.76519694645058	1.41186983336759	1.0724179789468	1.47290570256641	1.1583195751054
g81137.t1	0	0	0	0.0471363045112097	0.0761349119032517	0.0471363045112097
g81138.t1	0	0	0	0	0	0
g81139.t1	0	0	0	0.00182961935877821	0.00182961935877821	0.00182961935877821
g81140.t1	0.375576639618349	0.512015461197196	0.487749756064252	0.511137056886486	0.657982918898198	0.449503269478114
g81141.t1	0.452951715824381	0.371118320349025	0.376642678014654	0.423530842278695	0.267572951107487	0.401600978950987
g81142.t1	0.279259704666642	0.223610366099816	0.284850485979368	0.40357422838385	0.750024164478614	0.335882234307946
g81143.t1	0.302917941211894	0.268058249699261	0.453063430836322	0.397929979136	0.257416205986931	0.388009843603462
g81144.t1	0	0	0	0.294847151545129	0.430518654856055	0.326950309381318
g81145.t1	0.795854204924293	0.905706715341145	0.901389415610568	0.318276344063696	0.204873149402192	0.588890895917757
g81146.t1	0.587108595724686	0.600922434871289	0.587832530800092	0.514057605780109	0.622003543289733	0.591942658436493
g81147.t1	0.557535568422336	0.556238106185798	0.723822394365242	0.587401477936996	0.682829454098604	0.55720812568659
g81148.t1	0.0721497153804659	0.00959225909249779	0.00234391704792477	0.00508662119005736	0.0108585941492677	0.0322884871400162
g81149.t1	0.744533133720188	0.709160037233764	0.809096645877486	0.639353501999055	0.740714323513546	0.593697012677223
g81150.t1	0.414041335186173	0.255823377340657	0.22747493504244	0.286432896666454	0.323383905031279	0.240755161793862
g81151.t1	0.0921384144505576	0.105165803400263	0.21398550393424	0.163707392725322	0.195243014891076	0.152106819489583
g81152.t1	0.75379363159996	0.818732785064445	0.728429935368969	0.0866085128799772	0.0590589547312156	0.0866085128799772
g81153.t1	0.158975498188148	0.351042539321433	0.112824215865219	0.0614361307029259	0.0313006133633016	0.0445368079569234
g81154.t1	0.00716391967455222	0	0.0228379218380563	0	0	0
g81156.t1	0.336582751734058	0.38939059397322	0.664705826465581	0.471841923411447	1.16465886233939	1.11330977190862
g81157.t1	0.300832448328083	0.450664927773666	0.136344968030012	0.416863516466672	0.376149219057952	0.393445855869914
g81159.t1	0.970015028169337	0.0778924073888442	0.863535707906317	0.566638854427546	0.798759760537313	1.6254926052234
g81160.t1	0.72160014765753	0.275942707334836	0.405834471201835	0.0855388707545522	0.076230706115018	0.0738311991030385
g81164.t1	0.559339092364452	0.0622087684646193	0.3028898737838	0.555397025625635	0.826561910012289	1.04160746554558
g81170.t1	9.42661334990551	9.76226138216689	9.58652131118224	9.91250847433395	10.0724298263543	9.88349182261071
g81171.t1	0.172758875390722	0.509958264432356	0.151414642414054	0.199999554145317	0.181484249770282	0.171679533688608
g81172.t1	0.208648351192043	0.126255293765486	0.208831859123788	0.11522106082241	0.107209792775188	0.205450069492799
g81173.t1	0.145257463850954	0.185257631228444	0.127089112712328	0.287870591816219	0.32277615026755	0.326808834579549
g81174.t1	0.0198442201282908	0.0201159849851048	1.58695581673445e-05	8.65614427685549e-06	0	0.000637530324248253
g81176.t1	0.0336689655800832	0.00281051596638111	0.00159906228410658	0.0353466041321538	0.00424824671005207	0.0458133826878681
g81177.t1	0.0117374989819755	0.000478895261359831	0.00913501670441161	0.016926995994558	0.0232468345184592	0.0298712331914328
g81178.t1	1.55889209521426	1.77180488672651	1.4764330170437	0.678556028398341	0.70269831944869	0.822791320995598
g81179.t1	1.06092588003126	1.07610069814321	1.02297778869567	0.985093066470841	1.0460439684957	0.95418514109171
g81180.t1	2.13561793560953	2.22666758741658	2.17936804758321	0.867786577829439	0.511396181051459	0.883247778612054
g81181.t1	0.0647518169260352	0.00439352315261538	0.0286794717171463	0.0494411837462877	0.0530863063525671	0.0479780401385954
g81182.t1	1.29548206553193	1.10610505779912	1.2312615852085	0.0341410426660281	0.0278207368540221	0.00294297951299738
g81183.t1	0.20333398466366	0.204098136610732	0.224902175215399	0.465577505560217	0.329712612397935	0.468834561256729
g81185.t1	0	0	0	0	0	0
g81186.t1	0	0	0	0.00108305733856158	0.00111909719815312	0.08269986469115
g81187.t1	2.03850852530925	2.41762841572566	2.14916374638371	2.50434987761203	2.59567169461292	2.46557619959397
g81188.t1	0.00664415736390575	0.0109416406370988	0.00664415736390575	0.0263609884017534	0.0352030036373102	0.0187068055260209
g81189.t1	0.559349861671478	0.726771938918747	0.557696321487014	0.200781792266493	0.115210405143279	0.303057100810708
g81191.t1	3.86179461475177	3.91774155305913	3.81851346329929	2.96711159965853	3.16664555771215	2.79360128056428
g81194.t1	0.0866696501567849	0.0811514375643895	0.121580428772263	0.0509501953091306	0.0411883017917746	0.0425785041910041
g81197.t1	0.0844915658826999	0.0490215011864583	0.0777939895333508	0.128462343510389	0.0906813805022104	0.0585769538720671
g81198.t1	0	0	0	0	0	0
g81199.t1	0	0	0	0	0	0
g81201.t1	1.02000998855206	1.08060377443891	1.05676732155567	0.833326502585425	1.21845571114302	0.971491684970361
g81202.t1	0	0	0	0	0	0
g81203.t1	0	0	0	0	0	0
g81205.t1	0.628220203285435	0.719304372036221	0.783646067679632	0.552681023231711	0.533660022985007	0.447075553862616
g81206.t1	0.0359490072986106	0.0489824547409567	0.0967786474835079	0.0138824114674665	0.0182709623454939	0.0234441502197623
g81210.t1	0.0828783176834373	0.118258713828126	0.229562083195087	1.00867476126392	0.6385317187932	0.544775182049128
g81212.t1	0.482423928956945	0.432124539961985	0.511049996917533	0.464652585450383	0.59991664970716	0.366363063796161
g81213.t1	0.0563074478048012	0.052756702769852	0.0338634518662839	0.0101969151655699	0.0133207526226438	0.0393419715438411
g81214.t1	0.0156074658013314	0.0156074658013314	0.0156074658013314	0.0271271511491329	0	0.0725147062574489
g81219.t1	0	0	0	0	0	0
g81221.t1	0	0	0	0	0	0
g81225.t1	0.0326185684316718	0.0334053807270526	0.0153505520222203	0.0766425487609863	0.084056098567018	0.0846643555452605
g81226.t1	0.150046193728508	0.124989769978664	0.1670727007035	0.0726148567808041	0.082758443297839	0.0917973079516384
g81227.t1	0	0.0126444711026077	0.0203236869558236	0.0413242980280289	0.0598342503865204	0.0453255373157153
g81228.t1	0.0679470462241249	0.235854476957939	0.122725721571866	0	0.00588571510548145	0
g81229.t1	0.461976909171958	0.456514952976657	0.570630021381287	0.698050413358364	0.739493000520707	0.827471923269957
g81230.t1	2.17034877094145	2.30299278501735	0.781955554670832	0.990264379222717	0.964570895048184	0.96797865074633
g81232.t1	0.991761092532938	0.995152344201253	1.12342649980807	0.780577193399306	0.664367238086427	0.801667752743417
g81234.t1	0	0	0	0	0	0
g81236.t1	0.0186327499576562	0.0141395868014301	0.00794321220466617	0.00239288821968464	0.00421947736234605	0.000745680594311169
g81237.t1	0.0259543745329284	0.0200690345057491	0.129351605158769	0.00234391704792477	0	0.00995193103925038
g81238.t1	0	0	0	1.3635148153927	1.78415384086295	1.54475688608288
g81239.t1	0.649357935132973	0.614776736505897	0.567767383655397	0.239803723407763	0.163059416286342	0.271043137880918
g81241.t1	0.243547226577594	0.297344043572761	0.233359220434014	0.25166335276016	0.243820166117162	0.210741701759255
g81245.t1	4.73207373310614	4.74541429617094	4.70275554803159	4.82507962281038	4.91704023637502	4.94915763527333
g81246.t1	0.158011220533153	0.176779766469721	0.127420656368268	0.340456306091654	0.206599467404387	0.379533355315715
g81247.t1	0.282592814495667	0.231346384884322	0.241386257991905	0.216925391028082	0.332685022172668	0.269797991089975
g81248.t1	4.26252576617887	4.38805221967492	4.21172300526278	5.42283589295859	5.35513892756276	5.38889889448749
g81249.t1	0.19616384456471	0.459254287403329	0.338205319593032	0.385165943511584	0.362868205554515	0.450661760886362
g81250.t1	0.000891310148792379	0	0.00310422306876499	0	0	0.0372542891701926
g81251.t1	0.190158434975009	0.305111358393236	0.332592227006447	0.735481451996855	0.246489569090957	0.438747415223588
g81252.t1	2.88370311402127	2.63631603929851	2.78493191200673	4.18139479812364	4.28962365108305	4.16353190100632
g81253.t1	0.395612345192888	0.408472750512006	0.45598917912511	0.596954219220323	0.509668482400141	0.666224855102767
g81254.t1	0.252179469843558	1.02520601886874	1.10302220216845	1.5207149067759	1.58937807776429	1.3962449958197
g81255.t1	0.00947330401671101	0.0175342874838082	0.00941167283112349	0	0.00664128522872773	1.44269431942324e-06
g81256.t1	0.491241520502587	0.653137081108873	0.438267298082745	1.0073562704009	1.18137865648024	1.29373596773904
g81257.t1	0.274589678650794	0.314548043671769	0.243392456666066	1.3340687947753	1.09609314639378	1.2163188930724
g81258.t1	0	0	0.00567736097021902	0	0	0.0429552537081128
g81259.t1	0.835876387747836	0.761056296509584	0.905756768958952	0.296651222082606	0.173007150565162	0.216567855016945
g81260.t1	0.0206095839072973	0.0206095839072973	0.0219771227061521	0	0	0
g81261.t1	0	0	0.00434030476763042	0	0	0
g81262.t1	0.178381930561571	0.134352386623363	0.103451983012183	0.04423042976252	0.0348467563881354	0.0755586439395106
g81263.t1	0	0	0.00141170752689401	0	0	0
g81265.t1	0.0368633911137992	0.0367030641621676	0.055133168503165	0.0152663314378672	0.045205297932004	0.0451941123635776
g81267.t1	0.959339136684026	0.868813173369258	0.940378768779981	1.16355090022285	0.632614420766356	0.533958976126555
g81268.t1	0.372869655839697	0.563925410800555	0.506302343944141	0.552846251893334	0.634326542678889	0.694192882927056
g81269.t1	0.452634440179606	0.666762044580165	0.620034562037035	0.562433427453472	0.772736158709293	0.651688690596282
g81270.t1	0.895385612693188	0.812823488158658	0.911467635215065	3.4485967905146	3.16018284456409	3.62840033559195
g81271.t1	0.0162509766958537	0.0113338990778218	0.03092221969373	0.00396915982703711	0.0395413093921692	0.0131906681188461
g81272.t1	0.86882344353659	0.832988012857286	0.744922293180194	0.623420221967161	0.717916555262279	0.610045173726554
g81273.t1	1.28879381536148	1.26949641064113	1.37924277336014	0.709633841607155	0.888811425280847	0.625289195185883
g81275.t1	0.107797657242081	0.0485431093942219	0.0603697917134774	0.184489779479578	0.197285429624021	0.147761255216716
g81276.t1	0.639013542493225	0.494508800110813	0.518360897227005	0.628570180688069	0.527902073212293	0.448108043710555
g81281.t1	0	0	0	0	6.49198161551998e-05	0.00913931746465436
g81282.t1	0	1.00988299404894e-05	0	0.137285791523556	0.136372532253325	0.257587580837545
g81283.t1	4.4410736131108	4.37166368070468	4.1632358512296	3.71044322824312	4.61936898953249	4.18165216535
g81284.t1	3.50872362688767	3.62071401880851	3.51027153843776	3.98102249960481	5.01440680412668	3.63973319855901
g81285.t1	2.96519933214632	2.82748533740254	2.74431030989302	2.20809019382902	2.32003056919837	2.3525602397003
g81286.t1	0.0511005919444207	0.133488561517013	0.0587251724312303	0.239715753899926	0.315678673842875	0.354930534680174
g81288.t1	0.00487671378343521	0.00501042545701454	0.00013416440025461	0	0	0
g81291.t1	0.304447959028207	0.519211762884182	0.355532789670259	0.702349026304511	0.851918907195204	0.857159320475675
g81292.t1	0.00510387249542969	0.127907926871053	0.0187609206528731	0	0	0
g81293.t1	0.0111563938707711	0.063946037038274	0.0495206447698737	0	0	0
g81294.t1	0	0	0	0.744570160045754	0.506909600379816	0.626882040332354
g81295.t1	0	0	0	0	0	0
g81296.t1	0.133237337209618	0.526672813761846	0.215881087707197	0.200072396789731	0.501546149034659	0.250636627469887
g81297.t1	0.499215746083111	0.525942570328371	0.436845171561689	0.257427068377495	0.28591350815513	0.401418579081695
g81298.t1	0.0804802998613685	0.0804802998613685	0.295852303028186	0	0.0375312283632586	0
g81299.t1	0	0	0	0.203344008948268	0.0971711795754425	0.0784486154473723
g81300.t1	2.43356387671465	2.83678680651467	2.53256058838125	3.2174523778164	3.44613273520294	3.16704475312965
g81301.t1	0.888058579405178	0.960223290555623	1.10159024267354	0.0180458675788847	0	0
g81302.t1	0.418166195240673	0.250163627411051	0.365439469540007	0.348768372113846	0.16369837715718	0.102903989987308
g81303.t1	0	0	0	0	0	0
g81304.t1	0.0724406178348448	0.13245971147635	0.0131020323976745	0.0349242089258172	0.0107855665633746	0
g81309.t1	0	0	2.88538719647466e-06	0	0	0
g81310.t1	0	0	0	0	0	0
g81311.t1	0.280904067138683	0.198060336971343	0.338355951110692	0.311177571399509	0.373498992900894	0.494300907101632
g81312.t1	0.165154305044397	0.144766884383266	0.11874643069177	0.207030724332451	0.186722396152213	0.32465048706202
g81318.t1	1.85923728410598	1.93745739255818	2.14730148813417	0.284284326076906	0.623280677177926	0.601108861039027
g81319.t1	0.079019633034838	0.036189616761702	0.264091994461994	0.990847425520852	1.06207541778969	1.10237863461207
g81320.t1	0.743242646317287	0.571335084958067	0.7596825237843	1.08138803464922	1.25744939636793	0.82101379867521
g81321.t1	0	0	0	0.0982349305772071	0.0873229779164198	0.0942982361615184
g81324.t1	0	0	0	0	0	0
g81325.t1	0	0	0	0.0349157597601312	0.037290842565788	0
g81326.t1	0.103250539183108	0.103250539183108	0.144533278618364	0.453115069757898	0.156362959793176	0.116066604400857
g81327.t1	0.00896154202022951	0.00896154202022951	0	0	0.0053281206952817	0.0053281206952817
g81328.t1	0.0519762016652538	0.11870656901567	0.295182279857398	0.122065698529194	0.156555828530079	0.202727385829767
g81330.t1	2.03769251743075	2.1822308155221	2.02896477827718	2.47691666878878	2.41071529920878	2.40857736623975
g81332.t1	2.91973593492434	3.03159351792081	2.97798415317113	2.6610862362187	2.90125501576664	3.07810135220851
g81334.t1	0	0	0	0	0	0
g81335.t1	0.0445340102769077	0.0197189918660022	0.0117274819110815	0	0	0
g81337.t1	0.0312356722511762	0.0312356722511762	0.0312356722511762	0.0219316536867828	0.0309942350908592	0.0309942350908592
g81338.t1	0.575604713072739	0.198178549225087	0.745276061678104	0.43752924558563	0.483298313076613	0.639126562444153
g81339.t1	0.0920396101509307	0.0632640840249281	0.0667160882580674	0	0	0.0191097720888666
g81340.t1	0	0	0.0989396212062035	0	0	0
g81341.t1	1.15033285668782	1.22552050033969	1.19000035933398	1.24347228101664	1.24786312224902	0.999884579779858
g81342.t1	0.0116444806479596	0.0116444806479596	0.0116444806479596	0	0	0
g81343.t1	0.348239219042763	0.537128053544361	0.9598309770622	0.0832133682489815	0.0633648787584294	0.0633648787584294
g81344.t1	0.389662621152722	0.363689176582861	0.318744885830874	0.0441394830723683	0.0593774301533065	0.0227924799405896
g81345.t1	0.114693510210275	0.316101707555832	0.316109819318998	0.0342481192571479	0.0342467104062284	0.0105320892018549
g81346.t1	0.521826667973451	0.57162827441807	0.35132302433896	2.02420476970455	2.09835352593779	1.8662749915793
g81355.t1	0	0.0201572432359488	0.0780933229994046	0	0.0617126139370462	0.644141468938537
g81362.t1	1.66362060660312	1.90345635963985	1.6156385229859	3.19957435601695	3.56416071132703	3.15386709507292
g81363.t1	0.00100376647823029	0.00100376647823029	0.00100088309210179	0.00342089902467092	0.0117646878238102	0.00469697426737256
g81364.t1	0	0	0	0.0965236467391457	0.145183104818014	0.101015311998804
g81365.t1	2.91585032152999	2.90562855121851	2.88895848050773	1.38914550532615	1.36042327552375	0.717132194801647
g81366.t1	0.131780426307086	0.11998557937972	0.229403344403932	0.259734075600447	0.177294030520073	0.175895007602514
g81367.t1	0.0187110778466782	0.00295881673174192	0.00553365092920053	0.00496585627610135	0	0.0122125144856546
g81370.t1	0.139131538689617	0.113464475217477	0.118851394503599	0.0257233894870182	0.0932139959905462	0.0932153484184622
g81371.t1	0.0226362625004935	0.0394837569260358	0	0.0176654060780361	0.0670232376266319	0.049605677157884
g81372.t1	0.0842289403896663	0.0365736645068509	0.00569173118701222	0.0220481651801732	0.00768062473014746	0.0454807151958148
g81373.t1	0.714416982087013	0.535676755536834	0.65941130596854	0.493092896473739	0.44643622464752	0.420027437460783
g81374.t1	0.664493762935632	0.852773927585822	0.676244837766419	0.748561702910204	0.599245419062341	0.701866614504282
g81375.t1	0.35419485607983	0.243019478273532	0.267061113766481	0.442155801517488	0.530409396116547	0.480405765037971
g81376.t1	1.83934933545454	0.529099293640083	2.61432585948206	1.38536808185452	1.0176383282143	1.14106585763506
g81377.t1	0	0.0032726457535505	0	0.00184690965414267	0.00510531009489914	0
g81378.t1	0.020487266772998	0.020485844419742	0.020487266772998	0.00571616022706565	0.0686914450115644	0.0531697383538138
g81379.t1	0.0863951914242011	0.0641544239532416	0.0603338184214481	0.0135937489908113	0	0.0031056626622017
g81380.t1	0.211485743503617	0.359800012044816	0.241483888449941	0.228046584368949	0.280482462094504	0.202393898494598
g81381.t1	0.308668418521328	0.281105918892946	0.521529210050195	0.988169132222767	1.12395947270193	0.973546623701114
g81382.t1	0.0415331744957994	0.0191610247843541	0.0271101611930587	0.0252329550681053	0.0252329550681053	0.0249734960296829
g81383.t1	1.68035721660645	1.60347988731657	1.54578851508851	1.69250754396728	1.65258515697073	1.57645344803858
g81384.t1	0.0240756629387538	0.0274952177411586	0.0288802881627212	0	0	0
g81385.t1	0.0402977003540003	0.0368633911137992	0.0378952452125688	0.121803195812411	0.125886462587941	0.0459154039849686
g81386.t1	0.0757256621447097	0.0858026173149523	0.0308007738227623	0	0	0
g81387.t1	0	0	0	0	0	0
g81388.t1	0.0238557292069572	0.0960027114997646	0.00257435512759409	0.0473694711826536	0.136234705870019	0
g81389.t1	0	0	0	0.011723188859407	0.0236315041801332	0.0172249714148341
g81390.t1	0.0490424184904157	0.0253577056436034	0.0293822070175612	0.690767501592401	0.654869933795475	0.70115955433116
g81391.t1	0	0	0	0	0	0
g81392.t1	7.35061159735032	7.67353272984734	7.63912163392831	6.05441104492462	5.89327412697967	6.20740626987541
g81397.t1	0.0669282073642956	0.0659665346326733	0.0149850847137607	0.033394103295451	0.0796750683534607	0.0473443412575186
g81398.t1	2.41635687159321	2.1527671948273	2.14231442278918	1.68593073222384	2.2778053660226	2.00681109039673
g81399.t1	0.00103260002256659	0	0.00198378384576629	1.87549136249409e-05	0	0
g81422.t1	2.04350199573928	1.94004268277338	1.7010983245386	0.123385442796618	0.0359813723107337	0.0646856054144245
g81424.t1	0	0	0	0	0	0
g81425.t1	0.146842877562093	0.243096275825534	0.557984455931869	0	0	0
g81426.t1	0	0	0	0	0	0
g81427.t1	0.118108511671006	0.147894078480796	0.291208648725806	0.0916727569083376	0.055273410493457	0.0864386735159871
g81428.t1	0.899696144485922	1.08895975158146	0.709010893418434	0.706933633068528	0.932956906644895	1.20153286898202
g81429.t1	0.0607142597418401	0.0118934701129895	0.0236655659226968	0.103907142475881	0.0998405308907646	0.157413717206518
g81430.t1	0.0308078349091313	0.0391032914107973	0.032894988669783	0.00734765823023803	0.00763470288489551	0.00735627040090339
g81431.t1	0.0864658491578657	0.0934641735793645	0.150508986399653	0.473028355879386	0.745876666906813	0.856859834290589
g81432.t1	0.718236669361678	1.32198695564428	1.01841697023387	0.948139559848252	1.22070884476359	1.03602991846758
g81433.t1	0.561352533682037	0.330683447302754	0.668106413660913	1.17935435170448	1.2689098236831	1.11251198637676
g81434.t1	0.309318237623851	0.419648909669535	0.283267523232493	0.262514942109992	0.344672859295098	0.356657678806185
g81435.t1	0	0	0	0	0	0
g81436.t1	0.353075950811823	0.203146016429632	0.628611239138682	0.40140437932198	0.195113220090454	0.310159772460045
g81437.t1	0.182282946228225	0.323559149167144	0.350238104466814	0.489439148291723	0.379650902380006	0.517239404877938
g81438.t1	0	0	0	0	0	0
g81439.t1	0	0	0	0.000827869377682714	0.000827869377682714	0
g81442.t1	0.642024073810859	0.500291156800938	0.740633164384353	1.97728248828882	1.72078583687149	1.94037500986163
g81443.t1	0	0	0	0.00264203931998205	0.00264203931998205	0.00263915920626851
g81444.t1	0.723343615571082	0.765372646225529	0.79396411510596	0.509560052480523	0.594850432952346	0.429666307020388
g81445.t1	0.271606151093428	0.360287855230031	0.537675765272718	1.81693018816834	1.37271255722833	1.88416221404641
g81446.t1	0.531830076714964	0.78386729776891	0.613729656296167	0.849130579618401	0.700467240060895	0.687808724415091
g81447.t1	4.14036206242966	4.11205920030202	3.75209891130288	3.1837481925894	3.52603650094809	2.99765895195642
g81448.t1	0.532637134767074	0.861112917707613	0.815210610414435	1.17867449051732	1.15485860518664	0.87806847639887
g81449.t1	0.0788898761547579	0.0878239789929848	0.0714510354789744	0.0762211269800674	0.0469017036027034	0.072559980642761
g81450.t1	1.01836782776511	1.37140663980039	1.51843039501638	2.44380686455966	2.46878947603906	2.68388214022392
g81451.t1	0.142771534710857	0.56575995725952	0.512786154335202	0	0	0
g81452.t1	0.000102427711762278	0.000100985118424338	0	0.0211257617595087	0.0246600980362772	0.0227697584550979
g81453.t1	0	0	0	0	0	0
g81454.t1	0.0206920710032295	0.0343101073356104	0.0343101073356104	0	0	0
g81455.t1	0	0	0	0	0	0
g81456.t1	1.4761374586789	1.44420058010377	1.33246448068672	1.12812773895755	1.04859402451847	1.278767457278
g81457.t1	0	0	0	1.44269431942324e-06	0.00494141452779904	0
g81460.t1	0	0.278438009541945	0.0666182825807316	0	0	0
g81461.t1	0	0	0	1.44269431942324e-06	0	0
g81462.t1	0.566649569381757	0.121734247785136	0.378110942302945	0.273725937969663	0.274630228348681	0.343772785083286
g81464.t1	0.907857454309094	0.887036231220945	0.536401094952408	1.07364751076731	1.26975072371753	1.24623659549408
g81465.t1	2.21640147124719	1.78612960591124	1.80323902439549	1.76855445431118	1.79844416848818	1.7773296527627
g81467.t1	0.57202330637629	0.432947651935288	0.592272838951091	0.505053517222195	0.334492763878179	0.386976446926394
g81468.t1	0	0.0279028126876602	0	0	0	0
g81470.t1	0.139233719888817	0.251271901440714	0.324901596884776	0	0.150135903907222	0.0423543685868991
g81471.t1	6.35919994034728	6.7057158020955	5.44836628204454	4.38880182918469	4.11203809239979	3.68958073818072
g81475.t1	0.445902527713906	0.34223841015115	0.179221845326575	0.492103398234761	0.406923006054257	0.13784841778993
g81476.t1	0.474657200600752	0.508762284720309	0.392111858440956	0.52526107711873	0.459467292109983	0.44142929782364
g81477.t1	0.117536802922932	0.0378362216923398	0.0901854367156011	0.0296422878159435	0	0.0059316926549306
g81478.t1	7.93158029328585	7.90135204535893	7.97180664075095	8.01536944856355	7.82739010198229	7.65872980281107
g81479.t1	0	0	0	0	0	0
g81481.t1	0.237523336975314	0.114780116348365	0.106860174356167	0.210764140789972	0.162927981985879	0.278101348042568
g81482.t1	0	0	0	0.00405404247873052	0.00404684922735226	0.0121610143399132
g81483.t1	3.41224972986916	3.1045320814301	2.71665448233383	5.8314607345883	5.77065562155159	5.7432822912854
g81485.t1	0.200697687490476	0.381298879315319	0.174885745753015	0.505862481941637	0.553174686011415	0.487832060801128
g81486.t1	0.530365445528273	0.505750717342314	0.458426103330423	0.139913433645357	0.272817498062028	0.169163057289761
g81489.t1	0.00495291657858178	0	0	0.0880954516047996	0.00172875517228096	0
g81491.t1	0.00648043653233909	0.0424776474782922	0.00648043653233909	0.0010484582263225	0.00101818332243161	0
g81493.t1	0	0	0	0	0	0
g81494.t1	0.209083988416181	0.229328275792078	0.428241033420739	0.238117929795759	0.432647323929624	0.273577952600567
g81495.t1	1.00753639652113	0.849152202883551	0.668800816329386	0.491647898442775	0.316380957730772	0.315609122181558
g81496.t1	1.44871809249335	1.58350319823305	1.62012091959775	1.3442484624446	1.40361730853339	1.56221946305061
g81497.t1	0	0	0	0.0787081969141166	0.00564574598942273	0.0481259561921617
g81500.t1	0.523089176432706	0.749758216624557	0.53108746390173	0.0590437215362669	0.0455044797036205	0.070996506016274
g81501.t1	0.291644810975424	0.196491220995607	0.397831432223742	0.0174330899863509	0.0054977211820729	0.00806946676173514
g81503.t1	0.232066366788532	0.124964633394917	0.17448567828651	0.0881266676803436	0.0182866321925588	0.0311904941011825
g81505.t1	1.76731664682169	1.87277124754188	0.964953052900799	2.31291344210272	2.41929212911015	2.69483295629637
g81506.t1	1.07621907430002	0.92743380716394	1.01250645928997	1.45925953420245	1.41317269326872	1.47478749105521
g81507.t1	0.0244246502368529	0	0	0.00967537850482972	0.178551482339356	0.00933283840721282
g81508.t1	0	0	0	0	0.000432743603971136	0
g81509.t1	0	0	0	0	0	0
g81512.t1	0.41391897713882	0.945104994437335	0.574265270725312	0.641524758426912	0.466552993235946	0.315619555144515
g81513.t1	5.12154665435248	5.54690563108727	5.03691502771738	3.56578724815242	3.83675318355672	3.59342931028399
g81514.t1	1.91648963818884	2.09610563136292	2.07544021357838	1.29542975447937	1.3420972885687	1.12111622026437
g81515.t1	0.137228073857439	0.033408200071179	0.0472144963372227	0.104265529840664	0.0405712506315038	0.0964170457677408
g81516.t1	0.00964958333761659	0.00379362392555019	0.00738354193551656	0.00312149809519862	0.00323234125964585	0.00313157509842651
g81517.t1	0.602148030757975	0.482696521118047	0.632932632970716	1.21367140450885	1.31754372572116	1.28586203236736
g81518.t1	3.97105550711423	4.04390937983467	3.8667548999795	3.82684670665524	3.80177099880948	3.64068154031289
g81519.t1	0.153337113671416	0.162912518339747	0.270546882518386	0.615015074317787	0.54369779710922	0.643544995747935
g81520.t1	0.661416701930727	0.591999129446447	0.610608414548699	0.315801540250641	0.261637922724044	0.259720820547357
g81521.t1	2.77900036921361	2.13137678471607	2.04979349733509	1.6856607743859	1.55497384640133	1.44943512501989
g81522.t1	0	0	0	0	0	0
g81523.t1	0.0676813913837753	0.0450668704184411	0.0427143694485495	0.0722800798656036	0.0663000238551638	0.0533699554733026
g81525.t1	0.00302072419148445	0.00343529173482226	0.00363821366404793	0	0	0
g81526.t1	0.83079319172679	0.9005117285074	0.871295635667822	0.181546584349725	0.142593804325036	0.174870409748137
g81528.t1	2.58997100925249	2.3979297054039	2.46527344471502	5.52840153592878	5.67791886424629	5.63168307819733
g81532.t1	0.776903251359817	0.881795375984558	1.25166456451884	0.672752994553098	0.776924300782884	0.662861742433995
g85131.t1	0.447434258584433	0.335985104828433	0.323270907392923	0.551788658151206	0.555852467336972	0.63339586912563
g85138.t1	0.384816829189941	0.346735682812858	0.555438256871627	0.916127297967478	0.839752437073345	0.992578475499879
g85139.t1	0.606997404905072	1.13034444993562	1.13413943669079	0.730873811141392	0.735609689476603	0.465003811391371
g85140.t1	0.788831851768394	0.953023807223345	0.609404172569378	0.0926296285232268	0.00962092149977338	0.0349157597601312
g85141.t1	0.43081835602109	0.357402238061919	0.461375585875753	0.273786798514604	0.0610130087759077	0.377108197376313
g85142.t1	0.878904220652107	0.79447825181382	0.728678078803425	0.499034051083679	1.34632380792398	0.688096189594017
g85144.t1	0.127773250669575	0.258650374320966	0.0880601630538805	0.122370565973669	0.474374777708579	0.256777595084494
g85150.t1	1.34633969508616	1.16106728912033	1.25311007348747	1.42421856929111	1.24680572372082	1.3165715352186
g85154.t1	0.775186268569062	0.738127938007494	0.634677829734787	1.05324482302985	1.05326081278022	0.860257263664573
g85155.t1	2.36253272912961	2.29912594273478	2.28870937352121	2.04142418400459	2.03401634477729	1.992360938747
g85156.t1	0	0.034114272276451	0	0.0229103419038752	0.0229103419038752	0.0229103419038752
g85157.t1	0.199105048064358	0.34164424053016	0.217896994375545	0.0447466184975769	0.0617651397619631	0.035683023828604
g85159.t1	0.277933582774568	0.372008188654074	0.508724767625435	1.30557310515055	1.36018333129091	1.47338638153767
g85160.t1	0.0115629057883856	0.0379486453644827	0.0753820216886735	0.256539703645956	0.309164543403753	0.210257931123539
g85162.t1	0.166584343335727	0.185137086510816	0.166322104328236	0.262016947133619	0.362031051952596	0.139918671043642
g85163.t1	0.500340112782544	0.360173215669091	0.667494336057777	1.04499205810212	1.043692361741	1.04669779325447
g85164.t1	3.88464900536027	3.81441609378939	3.93309745258835	1.89993468287211	1.9417707744502	1.88653336943456
g85165.t1	0.023459763979117	0.0102470529870266	0.0688042408893658	0.00474586563287151	0.168849953490935	0
g85166.t1	0.311660047972514	0.448322700339614	0.412575604872238	0.00650628842518725	0.0587265575795902	0.0202667852802188
g85171.t1	0	0	0	0	0	0
g85172.t1	0.0135094257836425	0.0234767969784192	0.0260818964429739	0.00259019639341628	0	0
g85173.t1	0	0	0	0.00712659492088916	0.0294981183822825	0.00404972653220716
g85175.t1	0.119155613546862	0.0264799756626999	0.309625576952379	0	0.00353459752163762	0
g85179.t1	0.0632613224262678	0.0234654416678952	0.0587791922318297	0.122541528649113	0.150592169341025	0.142051329896048
g85180.t1	0.294236665214446	0.299705355584591	0.269027160156341	0.244800616577843	0.451288669033008	0.303418385336583
g85182.t1	1.59209435944785	1.93796691445439	1.58651352564337	1.91090377994272	1.94433710777785	2.35018349751927
g85188.t1	0	0	0	0.00857580867525599	0.00886117523989747	0.0213233677509104
g85190.t1	0.00326544860507763	0.0638190580673357	0.0364808271691333	0.038607552972121	0.0293002153068551	0.102417606157757
g85192.t1	0	0	0	0	0	0
g85194.t1	0.0231928873989137	0.0373822220030803	0.109254902781549	0.101974074663389	0.12036919420458	0.158233604460802
g85196.t1	0.0444500773535884	0.0444472795053792	0.112981639297943	0.099753023230477	0.0569954699593758	0.0572284353512812
g85197.t1	1.24733087365391	1.16192765817725	0.996815345061022	1.44748715733913	1.62560107885119	1.62116431104615
g85198.t1	0.145073516099059	0.128550766463237	0.122632965485422	0.0874696303874986	0.195406816903263	0.10802925558852
g85200.t1	0	0	0	0	0	0
g85201.t1	0	0	0	0	0	0
g85202.t1	0.0140110048649693	0.00667287840120612	0.00675616617613074	0	0	0
g85203.t1	0.767495478622658	0.614976453076884	1.08342579902862	0.567849140948918	0.495309369180296	0.44049832864573
g85204.t1	1.92163664889211	2.14060885923194	2.04896153656757	2.34099031423597	2.30399870649692	2.5643835344538
g85238.t1	0.0311933177770055	0.0179261826429025	0.031159433302371	0.375438741879355	0.644275318357753	0.339762227360642
g85239.t1	0	0	0	0.00645171166363072	0.00662836054966788	0.00831046751189736
g85240.t1	0.307888948313396	0.504340723968736	0.911649402796098	1.09199561975836	1.1821074743997	1.16042845249993
g85241.t1	0.0609438594094475	0.11853648015529	0.0924591434157488	0.00449563942081563	0.136247832759544	0.0184746570830794
g85242.t1	1.5200435149438	1.69366848868876	2.16053817183672	0.522528867511227	0.283808011170425	0.602646908505373
g85244.t1	0.127377071313165	0.217339922550631	0.351421407373728	0.30781902008821	0.24708169439327	0.252671184298356
g85245.t1	0.0946211876067156	0.0603033787814181	0.082754356495484	0.12586266378983	0.127001921249694	0.0662531746516744
g85246.t1	3.74963316129292	4.61480611871473	4.25744426699529	2.98671673598456	2.74299247005974	2.76909465603116
g85247.t1	0.0628428791514515	0.177269788937571	0.0695454480328465	0.0232823249443746	0.0569483176240481	0.0778678035543896
g85248.t1	0.652044038840504	0.560766792754791	0.721648265561007	0.535368203866199	0.527088356573415	0.492537220386515
g85263.t1	0.0739285170266606	0.525943572287251	0.723618845425495	1.07640927691476	0.701260710903974	1.08017190835345
g85266.t1	0.366120187821038	0.425419557593472	0.281405082483384	0.281522594066038	0.302004299969375	0.374891469299632
g85267.t1	0	0	0.108872334332596	0.183233683224979	0.020814370775421	0.361715590619935
g85270.t1	2.68906338924474	2.53163572675663	2.3986138734665	0.0187908255100563	0	0
g85271.t1	0.0231999858193702	0.0573712467236457	0.0971725282988539	0.00778681339912556	0.00763757304304805	0.00763757304304805
g85272.t1	0	0	0	0.168498272306655	0.0467257278825522	0.115655212811953
g85273.t1	0.0914276848769116	0.250275220889233	0.0500210092512654	0.0866547057283704	0.0681369663284565	0.0341128632948182
g85274.t1	0.050310834639251	0.0816900316111038	0.0433403048854927	0.0727973049326498	0.0766685415284472	0.0364344062598995
g85275.t1	0.190992787324143	0.169218228376172	0.201632606651678	0.880908033772308	0.815398359969014	0.747390837194513
g85276.t1	3.98305452014453	3.47240575646754	3.66334723830498	2.99810052410804	3.21369333149096	3.16489486227647
g85277.t1	0.423571717159164	0.478483146816513	0.408879214814969	1.17239662413961	1.05149739669375	1.08178273131545
g85278.t1	0.0525675291516152	0.145801342331752	0.097748318010246	0.647774993126177	0.548466218136949	0.651104517254064
g85279.t1	0	0	0.0275490042250392	0	0	0
g85280.t1	3.39501356602355	3.14321560161273	3.696314710274	4.25212299067432	4.01953913510403	4.05326576609085
g85281.t1	0.840363324408026	0.964129476542589	0.828423610656826	2.94719970661757	2.74291553375492	2.89229581461414
g85282.t1	0	0	0	1.6668588264936	1.66990753866237	1.5759047790688
g85284.t1	1.12703296729883	1.15561454031855	1.16937795602031	1.75754474198835	1.62270596628833	1.6941451780676
g85285.t1	0.594265715382853	0.563046811566993	0.76613461304282	0.0573698602734243	0.0180586903760031	0.018970241636805
g85288.t1	0	0	0	0	0	0
g85289.t1	0	0	0	0	0	0
g85290.t1	1.43433679048256	1.38347593119607	1.27461949471604	0.00368426289426603	0.0205854057612524	0.0340311400055901
g85291.t1	1.08425887938868	1.09283256071997	0.965926100384974	1.02656212780637	0.62008431213255	0.70785516822177
g85292.t1	1.00466965190027	1.18297000547021	1.01196214930035	0.101152509253535	0.0246218049264277	0.0709855186373642
g85293.t1	0.563616985796321	0.543839317796742	0.564056178712962	0.0935858659109086	0.159559438806552	0.0877167332356964
g85301.t1	0	0	0	0.0524840623159379	0	0.0110833813579876
g85302.t1	0.0239295171640053	0.0760856438317444	0.111429334443953	0.0347833830370713	0.073670815806778	0.0384502292512112
g85303.t1	0.185078713870175	0.442487067707261	0.166064960979335	0.120832316318837	0.153344897003261	0.0628829334302522
g85305.t1	1.03440519750647	1.04726336407652	1.45682296743529	0	0	0
g85306.t1	0.371426156443071	0.173438331150036	0.20362591342937	0.348417135843814	0.294633099043446	0.370370763699458
g85307.t1	0.0242246312584609	0.02572905827436	0	0.159599479171659	0.141313760408276	0.106901704349756
g85308.t1	0.148407026076332	0.0626094372629306	0.0601567060584764	0.146228997214701	0.204348590151503	0.277452785580979
g85309.t1	0.000937447139252855	0	0.0133078876449165	0.010069413998821	0.00541579801257068	0.0230409728294789
g85310.t1	0.893944608016303	0.697910789031027	0.215995364615664	0.695379200989869	0.99527682820362	0.853412065772093
g85312.t1	0	0	0	0.00590583046366242	0.0230693692916878	0.0230693692916878
g85313.t1	0	0	0	0	0	0
g85335.t1	1.95549954558995	1.29620482185468	1.1189988624005	1.61787394130658	1.62843346628761	1.37673490499852
g85337.t1	0.357768181551066	0.404994649742802	0.545232011487479	0.0553456089745604	0.0404884896097201	0.132504459347037
g85339.t1	0.0533769069574952	0	0	0	0	0
g85341.t1	0.0745109166762633	0.0694368348071065	0.126559277250435	0.104462806238036	0.0370096387580223	0.0623690493371573
g85342.t1	0.600997578928836	0.381211374409645	0.49584147108504	0.108152402573764	0.195463513266975	0.286475480596187
g85343.t1	0	0	0	0	6.05919192960788e-05	0
g85344.t1	0.240470650993671	0.232939446274568	0.251340988803732	0.153737900667386	0.0875470242930558	0.22951778575451
g85345.t1	1.14211996745032	0.973935225658084	1.18049162219562	1.04483053417104	0.979888521145353	1.20934668023492
g85346.t1	0.307369067444152	0.154318779297431	0.49323844413239	0.112443927390479	0.0922006712189259	0.244766525135717
g85347.t1	0	0	0.0111034243765005	5.13870304392493	5.17180364945582	5.16977563469878
g85348.t1	1.09309565363884	1.20318611837462	1.38240054390956	0.525430478288963	0.351782087778454	0.585437550067456
g85349.t1	1.10739126625036	1.1799039958	1.3771876206433	0.614492186845336	0.499105506903371	0.712253278546092
g85350.t1	0.291954759660683	0.203949096120016	0.262775899813779	0.280604799626679	0.324589430820913	0.288781415121122
g85351.t1	0.00617736035201883	0.00195208781994076	0.00191750954300538	0.0985273583365347	0.0920165999590489	0.0403622348378107
g85352.t1	0	0.0137552356127579	0.0137552356127579	0	0	0
g85354.t1	0.00383391274219991	0	0.00383391274219991	0.0687904857666599	0	0.0751218410048757
g85355.t1	0.0206991817389686	0.00366555557176053	0.00867189316845238	0.000214945548046698	0.000823543768971067	0.000778845052836579
g85356.t1	0.054754030329914	0.067915390442552	0.0550359630851343	0.163014317630714	0.190393619472398	0.160735645617667
g85357.t1	0.594084137200601	0.568951438649537	0.598429048407536	0.50567349310668	0.511739246522674	0.488951967292394
g85359.t1	0.391810604308401	0.328152859979815	0.544704963834022	0.908674586804025	0.546746819112484	1.27205604509571
g85360.t1	0	0	0	0	0	0
g85361.t1	0.377448076060753	0.797609860236129	0.357861623010465	0	0	0
g85362.t1	0.761026501310317	0.766121888616421	0.848486538274924	1.93636694598133	1.9829096336318	2.02976630440427
g85363.t1	0.00290554539575593	0.00376628444489965	0.00286091114031266	0	0	0
g85366.t1	0	3.60669251874536e-05	0	0	0	0.0107927262940607
g85367.t1	0.905866880805726	1.02245162007843	0.984210171581881	0.506997925757344	0.604141558428309	0.633324253978665
g85368.t1	6.81332715173821	6.80630446382897	6.22674996065121	5.31556709976126	5.74202853041557	5.620821415716
g85369.t1	0	0	0	0	0	0
g85370.t1	2.00174460572574	1.68805141685235	1.89722803189974	1.7349935255106	1.57160885973972	1.57779086129559
g85371.t1	0.00766340420947265	0.0848956164077724	0.0223180946811243	0	0	0
g85372.t1	0.0173162051693759	0.00719406588603607	0.0543692351540783	0.0518982674977873	0.0406596173289785	0.0568872946670521
g85373.t1	0	0	0	0	0	0
g85374.t1	2.02239870856682	1.90432647666447	1.6453000087523	3.05012116583376	3.10813031720323	2.91058454784113
g85375.t1	0	0.000886984730290251	0.000886984730290251	0.0627903925510685	0.019354629648051	0
g85379.t1	0.157082526530319	0.097958619479884	0.168122109595412	0.0311410788796467	0.031619629415974	0.00712228815640411
g85380.t1	0.625277036436198	0.437317238635572	0.452822073410043	0.18488073689203	0.232078650051589	0.32323170206262
g85383.t1	0	0	0	0	0	0
g85386.t1	2.02680147548539	2.00590726726423	1.77085779395494	1.64200327245308	1.71004619826838	1.35973143099951
g85387.t1	0.424597512482479	0.34323156110226	0.447723062171512	0.0599186770764155	0.0777543471114479	0.0436538706416925
g85388.t1	0.0715210559891862	0.0881103811165032	0.0652165913735135	0.00623769338769499	0.0818318052182199	0.0218066064939289
g85389.t1	0	0	0	0.319895348880545	0.172735837383605	0.219041480245165
g85390.t1	0.248312585693459	0.178895623922036	0.224323103654104	0.0828429012880046	0.266537101516988	0.247366119928467
g85391.t1	0.161543328813589	0.16343947751971	0.336819228123771	0.242198830180445	0.23498316031982	0.228317545859738
g85392.t1	0.174047138257296	0.285670905040174	0.312875406067912	0.370191069212951	0.40863035053245	0.545947617863
g85393.t1	0.101609739229307	0.110686627401074	0.0935669366668395	0.120334686319515	0.186698312479164	0.169009080306633
g85394.t1	0	0	0	0	0	0
g85395.t1	0.214775115234853	0.213849920887559	0.1814473566076	0.659277940042285	0.669902097842534	0.646981949011306
g85396.t1	0.047066486799548	0.231484020124182	0.0592265092607394	0.0811828042504267	0.0811841680039152	0.0577815774334474
g85398.t1	0.395135206729198	0.220097123502366	0.396030123079589	0.494235358266377	0.533441748067568	0.439694406261454
g85399.t1	0.110590421542273	0.146420618485988	0.0307202749953896	0.175064653765348	0.305172076898616	0.256360957365957
g85400.t1	0.399385499292277	0.393150373013604	0.386076999045523	0.445891936491276	0.479466506380157	0.560712998276487
g85401.t1	0.848230924769508	1.15484175893275	0.78291090439688	2.02888594455923	1.11500326974622	1.21680373941405
g85402.t1	0.898157262202245	1.10485057031952	0.782339783640508	0.638944058620399	0.211771044656118	0.461399685532503
g85403.t1	0	0.0046696519002715	0	0	0	1.44269431942324e-06
g85404.t1	0.275258602967057	0.222124467375216	0.325851502332445	1.02013732560699	1.28495883644549	1.17478669784796
g85405.t1	0.120204610718053	0.224331748222104	0.121321816744975	0.0548762542500565	0.0640923250409079	0.0713384463569025
g85406.t1	0.0125443602219072	0	0.0119979184156083	0	0	0
g85407.t1	0	0	0	1.73503079747535	2.12075801447386	2.72650166959304
g85409.t1	0.120132931395173	0.327099820515897	0.0964494317059715	0.0398767524663457	0	0.440101740387507
g85410.t1	0.324945363848764	0.223513989806275	0.254792354622016	0.312214406143501	0.285685107322315	0.344321760779309
g85412.t1	0.684164328075714	0.182854988752481	0.361757132176706	0.295456204125034	0.35016680379119	0.345592809276296
g85413.t1	0.112848230719528	0.0875782522372325	0.0214711991386976	0.128899126553718	0.116411337421741	0.108302306456325
g85414.t1	0.561220542711234	0.587655901103503	0.529269244404323	0.468286145960771	0.443818796912493	0.570510534319462
g85416.t1	0.766684201144272	0.244401209120302	0.32471614843761	1.24974446828788	1.35136034283159	1.3380620909502
g85417.t1	0.00453878496761074	0.00453878496761074	0.00453878496761074	0.0639888209133907	0.0759761532042349	0.0853675456107846
g85418.t1	3.35551700342243	3.27759977895574	3.17594114209819	4.20217210554317	4.10626564528281	3.90607302916683
g85419.t1	0.22176574340163	0.208215080000327	0.226152127783868	0.0714716300994625	0.0883017366307804	0.104178290178639
g85424.t1	0.251441583784843	0.251444007673749	0.21653557309929	1.2300504953431	1.50519583032781	1.19281593701844
g85425.t1	0.718844252256236	0.621522568213572	0.51196082952302	0.877912260159618	1.30120424261854	0.773484119641361
g85426.t1	0.0189745131774089	0.0189745131774089	0	0.0781015230422657	0.012003641391752	0.0259359537697751
g85427.t1	0.284957060273947	0.27313032381184	0.118347764360063	0.487078797326217	0.559355735805064	0.368296777501346
g85445.t1	0	1.44269431942324e-06	0	2.88538719647466e-06	1.44269431942324e-06	0
g85446.t1	0.720056899300609	0.492382372131482	0.659634163973729	0.968726319695455	1.08726730038902	1.1981313912426
g85447.t1	0.293281011970491	0.354183569744182	0.318312213132942	0.309059742501585	0.277914544348494	0.344008085961239
g85448.t1	0.0163636685791583	0.0163636685791583	0.0163636685791583	0	0	0
g85449.t1	0	0	0	0.0108242286869668	0.00849692856201945	0.0108242286869668
g85450.t1	0.533015069762966	0.225188538358367	0.494897878930839	0.5699391911045	0.351107010462474	0.319889569952092
g85451.t1	0.0109172999203831	0.00856433547227218	0.00856433547227218	0	0	0
g85452.t1	0.0517952766044925	0.0553053448826492	0.0479459431434299	0.0793801593089161	0.0449158434356177	0.0592763564392574
g85453.t1	0.738865526100708	0.679421996431745	0.633999341293504	0.107548614070158	0.113028329386036	0.120953048655884
g85459.t1	0.0227811192425748	0.0158900181260246	0.0158900181260246	0.564562548574658	0.584717221714899	0.573555821487554
g85461.t1	0.350468958668738	0.383588734020566	0.348157619285525	0.535908623522165	0.61357314159051	0.537311972684922
g85462.t1	0	0	0	0	0	0
g85463.t1	0	0	0	0.0160483944678513	0.0517034136584155	0.0426037172675416
g85464.t1	0.327021616624323	0.300029982962536	0.320176176906756	0.541437523604592	0.451335095838435	0.595432049110607
g85466.t1	0	0	0	0	0	0
g85467.t1	0.350947523967141	0.255245708595917	0.156167475905224	0.56584962539769	0.627311732458966	0.601470230913631
g85468.t1	0.00661399965935422	0.00660394695107819	0	0.0242487484920438	0.0243040747398825	0.0420531315247885
g85470.t1	0.0109946160715891	0.0548151435843238	0.0745876388673353	0.0239124895088802	0.0239124895088802	0.0198769484505932
g85471.t1	0.00841517552986601	0.00999921191723203	0	0	0	0
g85472.t1	0.521727187183044	0.516367202345002	0.607222825265713	0.36618063082533	0.40489549458321	0.483999914653941
g85473.t1	0.949112801259788	0.865101649680291	0.911463800209291	1.37308243590034	1.47430208640071	1.15259945243589
g85474.t1	0.191587916592314	0.187629677437271	0.17487168775477	0.0421610236556936	0.0453744690796671	0.0556232617727185
g85475.t1	0	0	0	0	0	0
g85476.t1	0	0	0	0	0	0
g85488.t1	0.374450830770872	0.362791916765714	0.220877208332522	0.153894812816928	0.117515525666834	0.199392807860177
g85491.t1	0	0	0	0	0	0
g85492.t1	1.97862361454409	1.88147041988946	1.8539385767832	1.11401180503201	1.13424525833313	1.08784977108715
g85493.t1	0	0	0	0	0	0
g85494.t1	0	0	0	0.573680872703959	0.506927875039521	0.671139355998948
g85495.t1	0	0	0	0	0	0
g85496.t1	0.470525411987708	0.543126625024481	0.573341561263283	0.398196022180179	0.477136409791731	0.519408045253553
g85497.t1	0.63739694435177	0.636429270759762	0.636427414577948	0.600669389391269	0.685297013760518	0.64895040156456
g85498.t1	0.0788447999809943	0.268525420030629	0.0765618313927192	0.0358814605866047	0.0283654632243797	0.0990702812540935
g85499.t1	2.43602321450582	2.50024627902505	2.3804424322321	1.12750650186834	0.851353676314784	0.748033513576796
g85500.t1	0	0	0	0.0120794686824994	0.0120794686824994	0
g85502.t1	0.0649504332304243	0	0	0	0	0
g85503.t1	0	0	0	0.0515280226987455	0.167666217868804	0.0223280384876635
g85504.t1	0.0181840628318393	0	0.0188093377300546	0.110158752406103	0.109142550542275	0.377042656003087
g85505.t1	0.270595917756464	0.249813022176119	0.20718569533421	0.146788147246017	0.106878929985181	0.252483480576725
g85506.t1	0.367865299748199	0.171201702382251	0.191393357812556	0.973763342806436	0.610216248300973	0.76514856159559
g85507.t1	0	0	0	0	0	0
g85508.t1	0	0	0	0	0	0
g85509.t1	0.315301895562496	0.185568463236205	0.216909254159187	0.0216829696364309	0.0375860475854646	0.0500210092512654
g85511.t1	2.82045491209337	2.81528624608872	2.84423559045107	3.23217445591438	3.23528239007426	3.3691329571035
g85512.t1	0.250617225389526	0.597773331208803	0.365003775644427	0.434964961726095	0.24498688773149	0.295985095231717
g85513.t1	0.104383630516548	0.137879886905363	0.102987276850332	0.0590146395356234	0.0529903535859373	0.0102169705032451
g85514.t1	0.0189474598733177	0.00685811535543287	0.0117002923680533	0.178454598049182	0.145871757646152	0.366499593625755
g85515.t1	0.355612845839305	0.337783011038003	0.435437644327361	0.365602960801441	0.526136937324898	0.667040104720207
g85516.t1	0.309208790387882	0.353114353464448	0.418700536538665	0.16062723198617	0.299551806000645	0.152174331183645
g85517.t1	0.0421259946276339	0.0633496909615275	0.0597968796184534	0.117933034478638	0.132583422792019	0.0351832926498613
g85518.t1	1.15049338906418	1.18150333207044	1.29975868386832	1.13081096963991	0.539881404819937	0.995457745103549
g85519.t1	1.6494545119939	1.57721755971453	1.55595060404871	1.73282011913144	1.71908835311931	1.91277822647448
g85520.t1	2.41083792925724	2.50319427965288	2.47107167588643	2.0038382293344	1.34934319535826	2.08461163648378
g85521.t1	0.517278717196018	0.451153600739727	0.412395671351901	0.326689202783626	0.267983967657037	0.46083900230564
g85522.t1	0.357331290582149	0.143146526257942	0.302920280139587	0.257918204360111	0.279108719098465	0.354092147171216
g85523.t1	0.570009163656122	0.753558328225528	0.887441825966607	1.20302570390606	1.18007082198771	1.30896483289351
g85525.t1	0.278246490902297	0.314978367386763	0.335787358325958	0.159999821714479	0.153717150675786	0.201892268615956
g85526.t1	0	0	0	0.0230324537818244	0.0280174280212627	0.011117740647816
g85527.t1	4.73921500295569	4.21384968764886	4.48178832589782	6.72485261134642	6.68489883519433	6.72580725125081
g85528.t1	0.732590486321178	0.768118250478148	0.665534668493694	0.760864745204864	0.489295272288384	0.770517855388573
g85529.t1	1.87974418536693	1.85260416245457	2.1080309288517	2.44957880569744	2.5445291560593	2.4944529894121
g85531.t1	0.333242813003369	0.319970472844005	0.369307897134492	0.22646167228573	0.288972721253015	0.272755402440467
g85532.t1	0.0957610740499377	0.10814437156905	0.0558550609286158	0.0513707094935352	0.092001710815794	0.0380132850092119
g85533.t1	0.814170576557843	0.757694071766775	0.72498809782315	2.51582193399605	2.49888883174546	2.66278633526719
g85534.t1	0.865143627757728	0.766534102954207	0.456456075832883	0.573981339064601	0.774662679434335	0.623968904810635
g85535.t1	0.0397630754754032	0.0398500882972608	0.022945840608402	0	0	0
g85536.t1	0.241084782256072	0.433152822312204	0.256472072522848	0.895162998928157	1.04462003645593	1.31176175436745
g85537.t1	1.85844059440143	1.8625779501519	1.8031092184189	2.65975128762807	2.40463368131468	2.58478263352744
g85538.t1	0.188806012450566	0.208558461239147	0.208323722176085	0.322897260351703	0.378411740908778	0.316085483892669
g85539.t1	0.0313853147688106	0.0712423267393497	0.0740833897625478	0.0711022552597849	0.0344636572411687	0.0143038692670659
g85541.t1	0.0410915543974186	0.266000901154468	0.204383650177842	0.573369678672205	1.10688763787291	0.533714835698704
g85542.t1	0.562226302586412	0.500611380406323	0.594134790255073	0.886078731405448	0.838123214437934	0.60184767067862
g85543.t1	0.918367151052398	0.852519871638556	0.978444601250156	1.29496768911312	1.31864771930427	1.35307482130656
g85544.t1	0	0	0	0.015992750707302	0.0157087914333175	0.00992327520754024
g85546.t1	0.604512606958913	0.661728624951569	0.600276415014263	0.307120717416194	0.368486765639436	0.283228401115635
g85548.t1	3.53368693130469	3.23746781078396	3.48934871362173	10.6712608399927	10.8600335527318	10.6878291844498
g85549.t1	0	0	0	0.112541344163966	0.0959392687131854	0.160836308124049
g85550.t1	0	0	0	0.000340435859798089	0.000783170795569524	0.049459306821138
g85551.t1	0	0	0	0	0	0.0494662771739226
g85552.t1	0.343030255848679	0.338308024606475	0.346731144887249	0.372124121048349	0.42252689294516	0.333958347819965
g85555.t1	1.97513856645912	1.91366954541884	2.06880114599819	2.17985687345913	2.16968228766105	2.14543877946057
g85561.t1	0.00573053005739918	0.00573053005739918	0.00573053005739918	0	0.00812972072365581	0.00750266943697716
g85562.t1	0.0118119093313055	0	0.0118119093313055	0.458154136944866	0.332737718004966	0.0329542146881018
g85566.t1	0	0	0	0	0.0443227697666814	0.0330444591838507
g85567.t1	7.47575396085706	7.31394946571915	7.31691898289867	8.49688960769717	8.3932558482534	8.69407493452776
g85568.t1	0.703943207227319	0.467417221259005	0.687827532299434	1.87804060991739	1.6734655177709	1.76889019907708
g85569.t1	0.512533347632396	0.481233832780719	0.512364448071555	0.803537037877417	0.630356076039071	0.810650392815962
g85570.t1	3.09330021073447	3.12172065667944	3.12709984614553	2.83977339527718	2.83243860779776	2.87018754082079
g85571.t1	2.11990725101104	1.9068759762247	2.00307111202324	1.1993400352523	0.928782652190229	1.3685739282949
g85572.t1	0	0	0	0.00724574364022078	0.00724574364022078	0.00724574364022078
g85573.t1	2.73917843313423	2.90360135132605	2.71788914493199	2.91339209668109	2.96583562060906	3.02535965478576
g85574.t1	0	0	0	0	0	0
g85576.t1	0.462931806627277	0.416917548086572	0.801477379903551	1.62866909224493	1.40523270326494	1.4888229498361
g85577.t1	0.094996747312867	0.0949940457935901	0.175575697297704	0.115171777646668	0.0221348322612984	0.0967746002046625
g85578.t1	0.302011321186112	0.325076656774757	0.48147358388634	0.438515360813042	0.746312766425459	0.617242993502934
g85579.t1	0.460793928584248	0.380595366927505	0.422844401546961	0.291034146897735	0.196228066567835	0.469267099253594
g85580.t1	0.376434867900977	0.408281433560451	0.501395322233341	0.46906179015606	0.368338129990985	0.433892048547694
g85581.t1	0	0.00938300626630566	0	0.00729454870841131	0.0166674648654608	0.0231190617556787
g85582.t1	1.005497002578	0.964637428837964	0.95604103552589	1.25289155362879	1.02776908328891	0.98653107898455
g85583.t1	0.958929512665669	1.2629027539046	1.23781271162258	1.8715976598601	1.71956109890596	1.64808205398181
g85585.t1	0.925322711831041	1.10022752035753	1.05536643478807	0.647282270191591	0.719759965112274	0.654771886056999
g85586.t1	0.185402271595631	0.0306892040711404	0.184277755019936	0.18990803514786	0.0711063752033012	0.0702161940982559
g85587.t1	1.3797251960564	1.02601176078734	1.22626744395629	0.865610848421925	0.798465320705073	1.00873498995163
g85588.t1	0.20072781513802	0.219967068345576	0.138113261422653	0.236471800562609	0.254211853576711	0.357091394689134
g85589.t1	0	0	0	0	0	0
g85590.t1	0	0	0	0	0	0
g85591.t1	0	0	0	0	0	0.00238568668103045
g85592.t1	0.0131920976826288	0.0129004373358752	0.0129004373358752	0.213195460229387	0.116842470506159	0.106589530279875
g85593.t1	1.10879875184509	1.10109534531632	1.10899808480544	1.17213800046409	0.914331071191602	1.21369504209257
g85594.t1	0.227524224079411	0.204779268561615	0.263851701478396	0.21696387052554	0.259121806057679	0.264570058462387
g85595.t1	0	0	0	0.381003113540826	0.381003113540826	0.545515726646888
g85596.t1	1.00036711917397	0.907452944701665	1.03237454125021	0.905131359072699	0.977956137074294	0.945271334754059
g85598.t1	0.364794282125391	0.365470825464417	0.441238051819644	0.583577810982838	0.576468927734057	0.615211932381678
g85599.t1	0	0.00463945289250525	0.00463945289250525	0.128270961845656	0.12567887095967	0.0861478621009996
g85602.t1	0.588405468509349	0.536684562869668	0.560033058811524	0.959635151209926	0.417244936422132	0.838896921318096
g85603.t1	0.642966753850386	0.377898902649555	0.586944363615483	0.0230026367188797	0.0326058743937459	0.0399749846265978
g85604.t1	2.73912657478187	2.86969475896665	2.70712143366951	2.4754600386688	2.51595032515835	2.55855712377656
g85605.t1	0	0	0	0.273823790924623	0.401265651240012	0.329082252796515
g85606.t1	1.60238988922882	1.61455484912236	1.44174161178648	1.71072688013077	1.56188428606978	1.83938521606493
g85607.t1	0.0204815773515608	0.0204815773515608	0.077490492207247	0.0394711231505502	0.000898519150811134	0.132637378660487
g85608.t1	0.387333863126611	0.18312186432732	0.312503703483464	1.34044092372842	1.20565400122806	1.27745100014429
g85609.t1	0.243265703584598	0.172551520081511	0.142745399262558	0	0.0215223680130337	0.21504858058518
g85610.t1	0	0	0	0.00505068030796755	0.00506074384520647	0.0205512712181738
g85611.t1	0.204557685553367	0.199616441774012	0.386913558990287	3.20625733896907	3.12146041203212	3.19111821449247
g85612.t1	0.317433742987043	0.391125401758809	0.29313972872319	0.278238163428163	0.323796617119312	0.245437248004292
g85613.t1	0.182316003748788	0.177850199154166	0.14479037337278	0.223835219083712	0.381839298324979	0.251309475680096
g85614.t1	0.409390936137702	0.360417094791338	0.443190755905411	0.658093548325086	0.701251837804185	0.792072378989209
g85615.t1	0.069007801373335	0.0690064260610328	0.0856394808009741	0.418751261688818	0.403346263901096	0.712387999792045
g85616.t1	1.4693608855658	1.38762061457135	1.22952947548899	0.314165168054608	0.300063964998687	0.61820200033723
g85618.t1	2.10241323870933	1.86985364374912	2.08168832751667	3.15858698862416	3.27972786750774	3.79662910761537
g85619.t1	1.56924705753658	1.67493333696496	1.59309365603228	1.82336907446525	1.72986422409977	1.84655629773095
g85620.t1	1.09649193714664	1.10941539080413	1.07787327110942	0.899124574417479	0.861305111855019	0.799599620579438
g85622.t1	0	0	0	0	0	0
g85623.t1	0	0	0.0122983439767449	0	0	0
g85624.t1	0.792845359634958	0.661699442031567	0.636805098378808	0.83946140900837	1.00686098705898	0.851854960072829
g85625.t1	0	0	0	0	0	0
g85626.t1	0	0	0	0	0	0
g85627.t1	0	0	0	0	0	0
g85628.t1	0.662525455299248	0.522395285055467	0.445277512505096	0.631216060702144	0.803780032433214	0.769277499818343
g85629.t1	0.0240799193899313	0.00910491102372615	0.0161710885100428	0	0	0
g85630.t1	0.44464692621214	0.593598542215183	0.574560771639143	0.144029396634032	0.128300000697563	0.1277798527372
g85633.t1	0	0	0.00370728695819679	0	0	0
g85635.t1	0.0638107764418832	0.605157681537277	0.455278028086278	0.228118024610999	0.107886017066998	0.107884678322148
g85636.t1	0.258606961095576	0.167085549981061	0.1852208344353	0.361269785654246	0.271051506989543	0.252824962050516
g85638.t1	0.175396852652372	0.138186674813113	0.134887251823162	0.423228547343829	0.375564407287159	0.455537912379342
g85639.t1	0.955178125780487	0.94059451427981	0.287267785547113	0.461021379266202	0.395854693032495	0.335185950972753
g85640.t1	0.705267544993204	0.725858922720979	0.463756362867398	1.22619529534492	1.15685737695978	1.49970508592973
g85641.t1	0	0	0	0	0	0
g85642.t1	1.27226511142281	0.76420006058118	1.34129012655865	0.482779114635621	0.229687585224258	0.34679240567866
g85643.t1	0.162105601526128	0.81353207719091	0.444447624824061	0.891009263230695	0.769994260970797	0.804497206231827
g85644.t1	0.991550688350719	1.00827604129804	1.0655909224464	0.470951198103283	0.510213548623288	0.418618509117741
g85645.t1	0.788642282960132	0.660427587763767	0.718419058780647	1.17746562376001	1.55649857486311	1.49794544347138
g85646.t1	1.02148328084214	1.17412705708743	0.779449685478657	1.16982368863331	0.909435955968729	0.943084902214451
g85649.t1	0.0318002797882263	0.044444481651744	0.0269940578045792	0.223465799245063	0.235456261087965	0.21103712104624
g85650.t1	1.22232976579128	1.49430193127855	1.46681659590246	0.119731992479027	0.243991945331645	0.435195453853598
g85651.t1	0.0427563870408665	0.0475760784172512	0.0546498540423451	0.00213072904925887	0.00851987594888058	0.00401663717990719
g85652.t1	1.11187597675386	1.36210176869369	1.38008773865912	1.8457421367414	1.01619462745306	1.45683558096024
g85653.t1	0.270891289907381	0.211632761623718	0.235633940210295	0.145685279961078	0.094679284168936	0.107462911853782
g85655.t1	0.39879471328194	0.836787008451992	0.495083166429565	0.159602062382861	0.187056990855138	0.147357501593789
g85656.t1	0.484320680525682	0.578926157366428	0.47611412254477	1.27188518554382	0.931927330217974	1.78996248386778
g85657.t1	0	0	0	0	0	0.0470287838303173
g85658.t1	6.24312021708362	6.25528435043286	6.24137733362829	8.78897933820083	8.75989549485499	8.80286104889494
g85661.t1	0	0	0.00188148962322535	0.00829468893251833	0	1.44269431942324e-06
g85662.t1	0	0	0	0.000255334425807353	0	1.44269431942324e-06
g85663.t1	0.96409028210692	1.81029749021195	1.72338555874949	9.02286760917971	8.99295605048331	9.34360417181246
g85683.t1	0.0292168051647065	0.0284545806884185	0.341738732139247	0.189828353360614	0.23282282066209	0.325359932384843
g85684.t1	0.260318381915473	0.196897819811204	0.235428075492133	0.741602458542918	0.575295870314545	0.721177516032937
g85685.t1	0.380185288085071	0.52769693577908	0.62795976500667	0.916041668419088	0.793797688571468	0.672258771799088
g85686.t1	2.04031734158945	2.04072027863494	1.9144466539383	1.42032124028447	1.24306031557601	1.45366717452337
g85688.t1	0.0563005104268337	0.474914655649776	0.318963486591332	0.359706696052078	0.690948034757879	0.689795630604203
g85689.t1	0.140749867023089	0.173641721765032	0.0892188050195808	0.813237352996341	0.887547105960751	0.872918568198706
g85690.t1	2.3809499357349	2.52714341953101	2.3479076913145	1.47821959609242	1.25020790194351	1.41691808839255
g85691.t1	0.642964906060722	0.799618683789582	0.532081520223192	0.251476729775396	0.189135062595096	0.228359417186639
g85692.t1	13.1985211790553	13.0119364707903	13.2027109378733	11.8365095364775	12.2096000174474	12.1157561726865
g85693.t1	0.326200219720321	0.205805367495972	0.322109286005934	0.334951494264407	0.307810861574481	0.430306685732282
g85694.t1	1.96894597518495	1.29483539124319	1.17786932958161	1.45186467774854	2.18739847625767	1.53470061065452
g85695.t1	0.338134562996869	0.211605352601941	0.24672425973086	0.294637803835378	0.303681399680224	0.279547365715237
g85697.t1	0	0	0	0.0115500251257469	0.0115428691523665	0.00967107934232285
g85698.t1	0.906615110734919	1.02670021785185	1.04898036293727	1.3434459146295	1.37589686738947	1.37592021455095
g85699.t1	1.07810698971161	0.79211070459756	0.923801811922434	1.57804988407853	1.29550733873168	1.70933872475658
g85700.t1	2.16702194493829	2.10763129849252	2.13879743425536	0.993677259816809	1.08483644436328	1.08795089879745
g85702.t1	0.958778100438053	0.830190409544581	0.816659501882233	0.971919824120781	0.948924483186722	0.968074527396376
g85704.t1	0	4.9050797531521e-05	0	0.00900025305527749	0.00891566092989356	0.00713664398802305
g85705.t1	0.693670272665729	0.338941210675791	0.281208021377101	0.394719364310322	0.466854696858285	0.444875876802062
g85706.t1	0.0698245052814691	0.0224047455487671	0.0904225895777696	0.156357781753563	0.222663622512023	0.174695312136619
g85707.t1	1.54019395341546	1.86648667736945	1.28744333454285	1.15307699651589	0.768784784482345	0.896883290145558
g85708.t1	0.293198598424352	0.180797118812947	0.220951480131821	0.086088061833637	0.113132376146647	0.518743597131266
g85709.t1	0	5.33787290125879e-05	0.0270294561692108	0.041171476624016	0.0507440707490592	0.0852927544465501
g85710.t1	0.857155338354456	0.808750775373123	0.864268171609475	0.74870853095754	0.788102668857343	0.831970446006551
g85711.t1	1.45766677935469	1.67137943335507	1.96061920394622	1.62624146809483	2.32906703579519	1.71643257860151
g85713.t1	0.0345650757394746	0.0342748871632229	0.0304745139457664	0.0930571057483305	0.170505809717224	0.18102238112827
g85714.t1	1.49667197637451	1.46199523826272	1.37891607604937	0.747371071217336	0.808730185228155	0.841438598994836
g85716.t1	0.13335177464907	0.135284001566909	0.0872360657133211	0.0926526289397956	0.103786317680712	0.0999926469591016
g85717.t1	0.0926296285232268	0.0917973079516384	0.0917986617082539	0.0109101408078993	0.0109115726332383	0.0122740261393536
g85718.t1	0.86165369623046	0.677412623199649	0.695391673983466	0.825313469463661	0.719384111211082	0.923561483166286
g85719.t1	1.24154734470491	1.52732060787705	1.25058266478754	0.761892013937607	0.666364852680872	0.87410761194262
g85720.t1	0.852236202862749	0.822304311641998	0.727629490797923	0.639187700694497	0.679671507807967	0.636516508611275
g85721.t1	2.86768874047905	2.7749352477329	2.62251411083336	2.98654800752446	2.79741314046922	2.96594899640819
g85722.t1	0	0	0	0	1.44269431942324e-06	0
g85723.t1	0.0080809439008803	0.0080809439008803	0	0	0	0
g85726.t1	0.509441479595424	0.72818000743865	0.703366528006636	0.832492281722424	0.989459489911935	0.576894554285081
g85727.t1	2.13870144681198	1.72388659805125	1.63664781947336	0	0	0
g85728.t1	0	0.036883079160226	0	0.0629340355508087	0.0712972530192518	0.0465860493329199
g85732.t1	0.839288860496197	0.520624400256254	0.666843832537664	0.145253550313189	0.196386720437779	0.204381145918502
g85733.t1	1.31198955067678	1.14245330341467	0.949274197188382	0.10363997187865	0.130954585166447	0.10363997187865
g85734.t1	0.0417574377061644	0.0518161537310439	0.0482180472065887	0.166045673380408	0.0226277410627012	0.0186227806485266
g85735.t1	0.00562993823921874	0	0.00572334516012359	0	0	0
g85737.t1	0.0629851358613258	0.0629851358613258	0.0634863753780314	0.176936744910207	0.0986782656047378	0.098682307546646
g85738.t1	2.32488403213772	2.32961847782132	2.36799330337338	2.55786612196296	3.08288785271828	3.10208329014738
g85740.t1	0.637773447231733	0.630751192239126	0.561596929523065	0.64647144381526	0.723684368604824	0.915162142312453
g85741.t1	0.89399895309947	1.14247356252971	1.19649562747931	1.3780426711566	1.38743312969211	1.4373726404435
g85743.t1	0.0400816291137539	0.0400816291137539	0.00604088346271201	0.2709678137185	0.364948884561882	0.361258554531146
g85744.t1	0.0698794855661678	0.0698781110845862	0.0875198690095323	0.267659238344646	0.133755521603077	0.263291663511291
g85745.t1	0	0	0	0.0425588937157241	0.0163936231684944	0.0668717371420069
g85746.t1	0.00239576882508093	0.00239576882508093	0.00239576882508093	0.0266683520914127	0.0051110604784524	0.00769353998576232
g85747.t1	1.93409976767546	1.78997792010844	1.95566655145491	1.73390527982519	1.59859293115076	1.60118114225566
g85748.t1	1.77841802537151	1.70675685722703	1.8271365294135	2.73600797612295	2.6662148547559	2.65003590603547
g85749.t1	0.0629975653929141	0.0159256899902542	0.0510852744856989	0.0244430903067706	0.00887407993139005	0.0698891069005742
g85750.t1	0.0156973748164454	0.0433991036563302	0.0252457141449064	0.320404959332495	0.306391743943105	0.316357785498982
g85751.t1	0	0	0	0.00135693769437289	0.00136126170411634	0.0334378028518661
g85753.t1	0	0	0	0	0	0
g85755.t1	0.00928696912364227	0.0520861373504057	0.00928696912364227	0	0	0
g85757.t1	0.00783560016715694	0.0429482518262764	0.00783560016715694	0.0112666214485258	0.0108170691126178	0.00367131169682951
g85758.t1	0.198082974110179	0.258019548223255	0.233238946755906	0.033298241567421	0.0755025105294191	0.0579936283063393
g85759.t1	0.370435492875738	0.338752995195219	0.402590123827997	0.474277162823416	0.498992196745684	0.527599860582624
g85760.t1	5.426193960255	5.40271818678431	5.26451935425271	8.19924353570372	8.063936478421	8.24217393498714
g85761.t1	0.173030184240195	0.275599503880025	0.27071192131847	0.179830764472493	0.174461389468952	0.118646774436359
g85762.t1	3.99233637316084	4.06719030011317	4.01427610327272	4.18477499526857	4.1619723878504	4.03577125063301
g85763.t1	0.15212369770928	0.0956328142691212	0.111613616188872	0.248763123351856	0.214142217084477	0.185506302191981
g85764.t1	0.704133611337571	0.73705244179358	0.640317365649945	0.870165835912855	0.764762273425471	0.892356828292313
g85765.t1	0.250258239829805	0.349417367683551	0.289555930291764	0.404376725742403	0.92952515382548	0.446109041015814
g85766.t1	6.52736818599878	5.81742635712991	6.61550010674665	8.0328162372145	7.94477889631399	8.15531653735537
g85767.t1	0	0	0	0.112997647498369	0.120459441694166	0.268840375152317
g85768.t1	0	0	0	0.0321685671147998	0.0151892438816992	0.0603794766773071
g85769.t1	0	0.0159399584889846	0.0159399584889846	0.0236045380635921	0.0218122906923815	0.136652082475928
g85773.t1	0.11013469274107	0.11334444823065	0.108361193006096	0.263290461479285	0.305753443964144	0.286726227134194
g85774.t1	0.00010531289411101	0.0012935173958177	0.000897077353289	0.0142481581793756	0.0089457705600049	0.0135208597276883
g85775.t1	3.86390862517012	3.88833733794531	3.97702085633118	4.25141681443665	4.08892422982992	4.08103082289425
g85776.t1	0.0323449166441031	0.0417756575607963	0.040724135625949	0	0	0
g85777.t1	0.775964134651378	1.0858039767084	1.09939485964309	0.429066363431416	0.491857199989733	0.48947614265925
g85778.t1	0.008798083975361	0.019633602727178	0.0107827026611511	0.00156303441264362	0.00156303441264362	0.0148365871703544
g85779.t1	0.00347846900378388	0.00114072068176727	0.0011104477139588	2.61809672877668	2.50200490188365	2.07850360963105
g85780.t1	1.8102666379791	1.84683587148754	1.76702631577061	1.93462896891499	1.90177014718897	1.79007720873563
g85781.t1	0.0501129793827436	0.0176654060780361	0.0847078898340738	0.0119635800819893	0.0258693536636635	0
g85782.t1	1.92043356070441	1.64697457838043	1.87639356937669	3.03876924842715	2.94316631548078	3.11057939754461
g85783.t1	0.513672650131933	0.631355771444812	0.508604097921211	0.745337166184595	0.901987111518462	1.02447500525542
g85784.t1	0.00818136497387874	0.0057348409785891	0.00818136497387874	0	0	0
g85785.t1	3.31266531875716	3.47338832991029	3.29262142451377	3.57507424215456	3.55826371501465	3.56718241620051
g85786.t1	0.0122025007124063	4.32807863051648e-06	0.00886547681655396	0.0273083648987482	0.0208740948033684	0.0322913086676418
g85787.t1	5.77076862187191e-06	4.32807863051648e-06	0.00886547681655396	0	0	0
g85788.t1	0.123374847249151	0.0423683780823623	0.0338127188409635	0.33040121514972	0.0281362787502403	0.213210394200562
g85789.t1	2.67882551640769	2.54039781767623	3.06209856503444	2.41755685866188	2.48749175172713	2.3023950957182
g85790.t1	0.971908791201566	1.27455091684473	1.27612023541416	0.0838192580350858	0.0992238253611351	0.103503010983775
g85791.t1	0.357545248566951	0.474077758702918	0.440630146176922	0.952333566369686	0.556515741579814	0.863421524218111
g85792.t1	0.00925686661371519	0.00549628397357525	0.0270563583454605	0.76838507042794	0.772395817883735	0.715585035647115
g85793.t1	0.426713463726669	0.456935434140584	0.371808629349039	0.097505624369453	0.0771130821551865	0.100520217346102
g85794.t1	8.25931973170148	8.31152271934171	8.30100671596043	7.18002325739816	7.117970871476	7.22184698595903
g85795.t1	1.89236732083044	2.2592149287609	1.77485915302599	0.831028395055528	1.00663625897841	1.24111712983589
g85796.t1	8.54904079626682	8.48669719588083	8.47321783328808	5.72095206733629	6.54555477018453	7.00226589956709
g85797.t1	0	0	0	5.48213699543229e-05	0	0
g85798.t1	0.113509816147184	0.125024166699349	0.095184490510426	0	0.0255348896236089	0.0207987283595256
g85800.t1	2.11155085620883	2.04012442501377	2.34772914482327	4.8620893578983	4.7659761859344	4.90993896134276
g85801.t1	0.0133364763285176	0.00241449261996106	0	0.131627674745686	0.0967746002046625	0.226951135001936
g85803.t1	0.0656522676315275	0.0315405877644537	0.057789893741146	0.0530445885425263	0	0.0530445885425263
g85804.t1	0	0	0	0.00474155175550398	0.00474155175550398	0.00474155175550398
g85805.t1	0.0783953271578451	0.170668599219099	0.170668599219099	0.307500803860462	0.112912268376768	0.271925213897173
g85806.t1	0.00601645992059869	0.00153997610273035	0.018844937485491	0	0	0
g85807.t1	6.97962030824919	6.68060117974876	5.87353676193829	3.05659375898002	4.87389079279622	3.13796019559921
g85808.t1	0.208408632203712	0.208583431232318	0.345802839044208	0.150831293584804	0.224189723754237	0.235550617553565
g85810.t1	0	0	0.384291893926313	1.88432244445319	1.43607919920506	1.72050043492008
g85811.t1	0.0031848380891015	0.0031848380891015	0.0031848380891015	0	0	0
g85812.t1	0.00565005716396323	0.00651203322735526	0.0216303852327261	0	0	0
g85813.t1	1.04714956949447	0.773947390765281	0.461719229877247	0.305314521823445	0.400948820562166	0.445634545877554
g85815.t1	0.242765895417488	0.245551641465539	0.247346673814507	0.0623317441723092	0.0649835332895823	0.0807299668167532
g85816.t1	0	0	0	0	0	0
g85817.t1	1.00705266034646	0.791854903541098	1.09209104337049	0.600284979761541	0.655588136445996	0.484279428461292
g85818.t1	0.0646193908639419	0.0575902891240932	0.144162563904546	0.777402460937775	1.19588362688718	0.923277752442112
g85819.t1	0.954354160511706	1.14699207228377	1.10368159467246	0.710424933316511	0.658396135899479	0.648809623943436
g85820.t1	0	0.00994619991844264	0.00994619991844264	0.0643834768268741	0.106983421169179	0.169609497630364
g85821.t1	1.24857187455106	1.24113177755798	1.2585936956828	0.944099800981926	1.00131513826536	0.813880086175444
g85822.t1	0.112383872677336	0.268614045533641	0.225132998226365	0.765547475968943	0.635680107400269	0.960768940618009
g85825.t1	0	0	0	0	0	0
g85826.t1	1.90040893620118	1.81459717955835	1.80440964420757	1.12541239588822	0.989501634246715	1.1348333800345
g85827.t1	0.974804609696985	0.88553219567277	0.98897474155381	0.467453741234917	0.515917282552304	0.427203878303049
g85828.t1	0.0111692780482902	0.0187751611383652	0.0146566562056976	0.00385405672861686	0.00385405672861686	0
g85829.t1	0.275922451064834	0.549529206502117	0.300566571295273	0.364309081399327	0.461618659617576	0.341484843068235
g85830.t1	1.54941288787191	1.36799218548695	1.60914740859836	1.94800084566033	2.03669673510116	2.05669796838587
g85831.t1	1.59707916624016	1.36748960781263	1.53198673515802	0.037747681884057	0.0387648595389862	0.13144198080927
g85832.t1	0.119325629433471	0.202778781157031	0.155847653757971	0.499386191936951	0.490847347697383	0.551205912532112
g85833.t1	1.85300078250537	1.80923579418865	1.81176323916158	1.47979345432346	1.44963056949402	1.49723526137836
g85834.t1	0.697091446677881	0.634050471401921	0.676777407409715	0.727966620065863	0.677865404606866	0.594514153761878
g85835.t1	0.960989810901341	0.836850011515754	0.836850011515754	1.5383717847287	1.5307245025972	1.60688515516131
g85836.t1	0.323396587887223	0.342769768382343	0.334070511500615	0.528627325355415	0.27616431618241	0.182929973067373
g85837.t1	1.36723965139426	1.50930363903574	1.46315525769047	0.68535802071035	0.287780777831163	0.487385501234683
g85838.t1	0	0	0	0.00330431278029657	0.00247498321963005	0.00290986476654799
g85839.t1	0.179769629387011	0.0590326427480046	0.0365370929354513	0.178806409912543	0.143332026108617	0.124398282688686
g85840.t1	7.43541872466063	7.40918191691775	7.46826755444364	7.15891934846598	7.43409496571431	7.5543254820772
g85841.t1	0.980575211476888	0.915120829642713	0.807999456644871	0.0443927203807659	0.09788987044909	0.0821589219178077
g85843.t1	0.473460677617243	1.23994421913563	1.07765660338287	1.49975763289496	1.28293020830692	1.22926797194682
g85844.t1	0.388201662908717	0.489333298055655	0.48208518208393	0.109874020648254	0.337838945489237	0.145500082461485
g85845.t1	0.0314304868184816	0.0297511120618897	0.00814119738347174	0.0477184526689185	0.0327948629664715	0.0382114015300912
g85846.t1	0.367986037096092	0.355873279542064	0.423346890983993	0.134230141430866	0.124396959179002	0.183278154241313
g85847.t1	0.0788994375863182	0.143858350047846	0.119050671867073	1.09766068334943	0.825875971123758	1.21231719535475
g85848.t1	1.02755183503706	0.929160769651414	1.01942437797533	0.61982052319138	0.840697671648042	0.975806981704897
g85849.t1	0.201019016632566	0.0088898521753474	0.125354862551461	0.00635117011897668	0.00634973376043131	0.00511681083908521
g85850.t1	0.848210089070673	0.923308182000689	1.32980846263717	1.64283001102253	1.79468368887123	1.8261949773429
g85851.t1	0.101110813428734	0.101109468382064	0.0321996061950883	0.00553939960570279	0.121084383350882	0.062569375390091
g85852.t1	0.617573076623453	0.542054943636618	0.584913448255869	2.20234499725458	2.25231937118574	2.17884209617837
g85853.t1	0.0954545817477545	0.0790305593972556	0.0940806423357474	0.0475718907265527	0.0310718947258536	0.0348157742087523
g85854.t1	0	0	0	0.00607536305357635	0	0.00607536305357635
g85855.t1	0.00258731617620453	0.00258731617620453	0.00258731617620453	2.55027224149556	2.63893294089018	2.58832942580391
g85856.t1	0.0530431979280821	0.0110218189171711	0.0606478626654718	0.274842499343108	0.26498673377776	0.281860831556089
g85857.t1	0.849033671375179	0.548246225710198	0.340524670166209	0.58386563562853	0.6569914469098	0.563915651525823
g85862.t1	0.195581938483407	0.32428871993365	0.156540296432067	0.129475583270855	0.15974800630296	0.088935335769846
g85863.t1	1.11966759289688	0.704197368958149	1.00695144279473	0.417543086895173	0.492029543172636	0.534824594272776
g85864.t1	1.58156817748133	1.34966986472174	1.36456234740207	1.4322507096727	1.43575392440644	1.49474328385788
g85865.t1	0	0	0	0	4.32807863051648e-06	0
g85866.t1	0	0	0	0	2.88538719647466e-06	0
g85867.t1	0.421440377353056	0.298113976707988	0.362378989786858	0.0274074565412462	0.0857890233100085	0.0240926886681164
g85868.t1	1.66578068196033	1.48662531185463	1.51440963407814	1.86192599398814	1.86056438824005	1.95643363737333
g85871.t1	2.06923986654827	1.82465911239721	1.52539890502282	1.21182523304054	1.20173923678505	1.21833294842671
g85873.t1	1.01753001167684	0.673579036587866	0.711279918058188	0.651477460243573	0.7261746632095	1.04615156259489
g85874.t1	0.786229996287693	0.879896283536418	0.766173633917318	1.01035878243532	1.13720970866124	1.10758409865374
g85875.t1	0	0.00581387225093995	0	0	0	0
g85876.t1	4.1449176803048	3.88906773965235	4.06731758512759	2.28631134811974	2.20582538168145	2.32226189590054
g85877.t1	0.18255374129514	0.119957700278319	0.112604061071616	0.0258721877733644	0.0128003442161149	0.0743588302734744
g85878.t1	0.630562034541632	0.642691407092572	0.657247611962368	0.870834986174879	0.982135320776552	0.90598237371231
g85879.t1	0.00528787358498255	0.0283060485232506	0.00528787358498255	0	0	0
g85880.t1	0.0190158040845597	0.0302371876839812	0.0581238924725533	0	0.00445968381279914	0.00562850116242936
g85881.t1	0.0151949542123031	0.015441904385364	0.0190001421554447	0	0.00312869596182934	0.0129662090336292
g85882.t1	1.65681164677062	1.95156951857257	1.82699950367147	3.40428951938876	3.32741977978412	3.25307360536881
g85884.t1	0.032894988669783	0.0311947296128445	0.0163009045656431	0.130126952755745	0.130128271019236	0.156375904810901
g85885.t1	1.29538567065899	1.47209312089959	1.40808139325339	3.16561983394676	3.05921006623728	3.52816370619543
g85887.t1	8.40213133579037	8.33419389131281	8.33745421852886	8.62146459265172	8.4131687277739	8.57978100258132
g85888.t1	1.30139917676648	0.985195829198338	1.42464480620616	1.14654248680158	1.41313748166337	1.27420559263934
g85890.t1	0.989689088956799	0.258681727504645	0.627539604172766	0.935528392053881	0.685171403092952	0.886186452593586
g85891.t1	2.02793854251849	1.54158570868903	1.82488473012427	1.25944906511752	1.44205969885408	1.22926551051183
g85892.t1	0.902485002357038	0.925709331759352	1.20102591940309	0.521777430863855	0.627519059838734	0.704239872473218
g85893.t1	1.07592961717118	1.284964164947	0.928236139033313	1.22618851195658	1.21461225442301	0.758854903540023
g85894.t1	0.119024103142275	0.118246751397593	0.169486355472316	0.0351692132082308	0.178367906589986	0.123276834745911
g85895.t1	0.921208558963631	1.19661019133188	1.09517368580912	0.679780486601377	0.567173530946877	0.581388850759974
g85896.t1	0.294604869969652	0.23705458596588	0.196143695896145	0.342990446398561	0.372265679704292	0.283014989073777
g85897.t1	0.240789348156834	0.0405670425585187	0.331759094449467	0.160008860424901	0.0882406684794715	0.0735309799226665
g85898.t1	1.29829407705996	0.944809730607066	0.976436960173879	0.541883519628058	0.472839174373835	1.02169291782153
g85899.t1	0.402256117623622	0.347493316226848	0.522804028475388	0.229120278414204	0.793618758631805	0.868218959220111
g85900.t1	0.0350762854472409	0.0402962973983787	0.0838573729296326	0.0205128688918125	0.0704442866556526	0.0807477010771252
g85901.t1	0.284499919429981	0.277090891915795	0.390128362361764	0.183133300748812	0.110887035670699	0.146418011564638
g85902.t1	1.87290517603334	1.66828118044577	2.12595653454712	3.44964311401207	3.48834841587804	3.5912407738386
g85903.t1	1.62484907670452	1.58394552325852	1.80669855262481	0.973593643492703	0.957878205866638	0.948613555113915
g85904.t1	0	0	0	0.0192677953856333	0.0391271612011111	0.0228336617209717
g85905.t1	0.0588429052943299	0.316035652929344	0.552065183086691	0.398332856491059	0.350154354105519	0.554476869640041
g85906.t1	0.144417114185158	0.106984760750609	0.161082772557247	0.343143991082176	0.398320815592479	0.265336071907586
g85907.t1	0.058108649401174	0.0294260282624884	0.0200434245093518	0.259032595500879	0.414278442037776	0.331377320056571
g85910.t1	0.161436265825987	0.201118162348584	0.0368437027986916	0.162783648175803	0.355996151848599	0.21420813102212
g85911.t1	0	0	0	0.0040094437420239	0.00401807586317965	0.00401519849520004
g85917.t1	0.372234471115445	0.0939089768437574	0.359225404495949	0.547541629602485	0.574477456196929	0.607647050418432
g85919.t1	1.12224995220865	1.1530328822224	1.14657702514712	1.24567941067189	1.02014586176736	1.76422979031136
g85920.t1	0	0	0	0	0	0
g85921.t1	0	0	0	0	0	0
g85922.t1	0	0	0	0.0276282648622272	0.0349720865967215	0.00692416309076855
g85923.t1	0.558789751081881	0.276802740601155	0.467053014350696	0.154857957257438	0.234394631986292	0.533793563043762
g85924.t1	1.16553317172414	1.3082367908657	0.985575477640394	0.64713211741606	0.585010589754373	0.643168148737208
g85925.t1	0	0	0	0	0	0
g85926.t1	0.00559113666345237	0.00552071632331691	0	0.055721815665578	0.118391623049527	0.0591143468115476
g85927.t1	0.943311497323446	1.01354444195109	1.0974591034255	1.50126078772752	1.35800571363967	1.61786595039956
g85928.t1	0.628415267830648	0.660564498238665	0.786444975512194	0.915886451907165	0.766296627593656	0.650378563588336
g85929.t1	0.0945725468250874	0.105266395205084	0.0128089238984918	0.191786238472411	0.130183636998159	0.137121814842668
g85930.t1	0.17267312094476	0.13695519544542	0.0187039573052208	0.238032303959209	0.107690547168113	0.305102016857897
g85931.t1	1.00444961608197	0.889361393456493	1.01434600827614	1.3472410049747	1.25832112474752	1.35527060280898
g85932.t1	0.0243608174055256	0.139313625783913	0.118455415126868	0.0916781723946883	0.198715412773628	0.15973250853422
g85933.t1	1.39030559079572	1.67354873562618	1.68740698319362	0.750717114360734	0.844144581059343	0.680284744080657
g85934.t1	0.495936614779452	0.468951307179857	0.397686884574814	0.219844434172753	0.271456752867637	0.264852258067504
g85935.t1	0.553832312801445	0.747050480817459	0.678071905112638	0.420916748673917	0.677320606417559	1.1319581771594
g85937.t1	2.88538719647466e-06	0	0	0	0	0
g85938.t1	0	0	0	0	0	0
g85956.t1	0.0382366910427038	0.110933793594799	0.0189204060619155	0.583750127618789	0.584027331307036	0.823716756662108
g85957.t1	1.11327909600589	0.99858546562482	1.17100565609156	0.913708602240356	0.858519765985557	0.980700228536639
g85958.t1	0.690695997063385	0.663359194269987	0.68458716978116	0.738338963028659	0.781105357083337	0.664262550865879
g85959.t1	0.0926729231204914	0.0572145694165898	0.0774891249577188	0.0417840666468656	0.0699798191848561	0.0467061736996916
g85961.t1	0.808069497404809	0.771146087027259	0.850585822852538	2.39094524834958	2.37076327923889	2.48828670985521
g85962.t1	0.0211854728982927	0.0211854728982927	0	0	0	0
g85963.t1	0	0	0.134192019843531	0.0222413830125953	0.0222413830125953	0.0222413830125953
g85964.t1	0.0126387506679894	0.0126387506679894	0.0148380151041298	0	0	0
g85971.t1	0.0612868077218965	0.101148474226382	0.151230178976173	0.168335237713275	0.119682863160902	0.153736603801654
g85973.t1	0.718276130565667	0.695933254269286	0.520424260125972	0.973506949559936	0.828420360871573	0.801287809811081
g85974.t1	0.0564101170985479	0.0562380725239155	0.0654013562333622	0.0715265476501879	0.0586018889006729	0.10602396144784
g85975.t1	0	0	0	0.00997055702464215	0.00997055702464215	0.00997055702464215
g85976.t1	0.295587857369348	0.312130743087053	0.443939705854522	0.518894634941855	0.456945944599652	0.426982836788664
g85981.t1	5.04524090766021	4.98768140367112	5.00331528812168	5.25135875250876	5.29908277786185	5.34092841502023
g85982.t1	0.170395563874751	0.150852085124345	0.128083515192957	0.190339252269838	0.198455178344628	0.249234155125173
g85983.t1	0.0349256171152876	0.0624837221370658	0.0750095380025162	0.0897625303097438	0.123823765370466	0.174522749903887
g85984.t1	0.264475178962378	0.260372583908139	0.203442995018985	0.270829111321955	0.323561454869154	0.513052059180047
g85985.t1	0.0835279180781359	0.0943009389840467	0.0877723934212919	0.169163057289761	0.206229358683121	0.0649131947561028
g85986.t1	0.0234526668367221	0.00587709415183151	0.0234526668367221	0	0	0
g85987.t1	0.0077667242504017	0	0.0077667242504017	0	0	0
g85988.t1	0.747609104326659	0.76263116074999	0.672333006534113	0.999795844207351	0.751126895896887	0.678698439705391
g85989.t1	5.64019052498333	5.56308791631501	5.66119899419939	4.84656296681752	4.56176071266456	4.78495190265419
g85990.t1	0	0	0	0	1.15415141611282e-05	0
g85991.t1	0	0	0	0	0	0
g85992.t1	0.340867581058468	0.578000596012277	0.34510110652319	1.0438155263582	1.13274528434406	1.05246389043945
g85993.t1	0.683975759973185	0.604483192271829	0.643465570496644	1.22092486650999	1.32893007556012	1.1876081424539
g85994.t1	0.441783036111011	0.241288620926547	0.446915748117966	0.250069008787177	0.34179906691712	0.215724563338721
g85995.t1	1.00540645560125	0.580108813447925	0.972257390662286	1.44884070547894	1.42141829397391	1.28280035957199
g85996.t1	0.1260979902074	0.145989108866595	0.20607678623637	0.135681955430668	0.156352603695365	0.129412276629883
g85997.t1	0.140492051158578	0.14003519823785	0.143776083780579	0.101745535515806	0.0930557531720649	0.183909494779333
g85998.t1	0.0441422815175563	0.0441450799573163	0.0998001433994154	0.0479124498653795	0.0407535886718477	0.0510240030244669
g85999.t1	0.438990074405493	0.282132550900398	0.391137502860896	0.34474784013819	0.311535665835265	0.341638548066906
g86000.t1	0.18029301469863	0.104603701436424	0.110097265797919	0.176044420551731	0.0893693330309999	0.176044420551731
g86001.t1	0	0	0	0.0108342520313648	0	0
g86002.t1	0.929066060151244	0.828975155640321	0.802452982080713	1.43376548827063	1.31248627757484	1.60049099419399
g86003.t1	2.31127233555599	2.97895302881332	2.63172407725061	1.1585897352128	1.0300584608901	1.33233958769934
g86005.t1	1.57040512491515	1.04354609009996	1.75570159363123	3.06171313229335	2.95793130928958	3.0381002277898
g86006.t1	0	0	1.87549136249409e-05	0.182842279160297	0.0849092188335411	0.410583161804077
g86007.t1	0	0	0	8.65614427685549e-06	0	3.60669251874536e-05
g86008.t1	3.56546459778598	3.58982723256683	3.60789875676542	2.94335201057913	2.8269728695611	3.0408798092013
g86010.t1	3.52717095022174	3.45839722902334	3.80422706855524	4.46433486661233	4.60872137750687	4.79838221351945
g86011.t1	0.0186441433694499	0.0186427191978964	0.0186441433694499	0.0344876039184476	0.0591406573046894	0.0686680593966046
g86012.t1	0.515898112449232	0.570897131459946	0.485338201752778	0.870494137087475	1.21016003511468	1.31418315388074
g86013.t1	0.13807917536432	0.0629851358613258	0.103603718789463	0.0267759847225326	0.0310690708123684	0.383721431934883
g86014.t1	0	0.0284786273149636	0.0383252008459537	0	0	0
g86015.t1	0.118188266975998	0.23441793246361	0.269521544753205	0.00425256206272664	0.00402958527771205	0
g86017.t1	0	0.0444598697795914	0.014672365358587	0	0	0.0723267337664197
g86018.t1	0.0460369815884335	0.0567999163938046	0.0567999163938046	0.0579908566005424	0.167276990661829	0.220362152006167
g86019.t1	0.0260861469791885	0.000463030795657969	0.0561006996249094	0.510303697723099	0.34771554037512	0.391808405141851
g86020.t1	0.578449924901865	0.13059749629337	0.251010066669167	0.00511537325107584	0.00511537325107584	0.00515850026823549
g86024.t1	0.0729125234574388	0.0809905021019248	0.0632143744402317	0.305699753211257	0.214398393986638	0.241815782596528
g86026.t1	0	0	0	0	0	0
g86027.t1	1.28220966715488	1.40231888612772	1.77561022808841	1.18394505504063	1.16416518072342	1.24699842246093
g86028.t1	0.414262203085533	0.427848568089958	0.355569999428134	0.260132875241155	0.318521624412167	0.245583280608816
g86029.t1	0.0849962713216263	0.125499022216585	0.0743780132258656	0.139479973040081	0.163567001057932	0.161033741103585
g86030.t1	0.7852165694603	0.772823975568002	0.66893965676423	0.42820672377096	0.399708141348231	0.396659302893576
g86031.t1	2.8610908772795	2.8000612109983	2.7358994815223	4.02455665111896	3.91828919276627	4.03419757586973
g86032.t1	0.0108084775764987	0.010801317923982	0.0484454589226904	0.00430003009024052	0.00430003009024052	0.0220566900419722
g86033.t1	0.176287024001854	0.296601889899083	0.163881253376872	0.369827147223798	0.265871319491781	0.0598038002040928
g86034.t1	0.0465217926586604	0.0415527989184877	0.0282268251152903	0.12906140196622	0.132263594143071	0.0586946988308479
g86035.t1	1.10809886169787	1.23262330762445	1.04109155439742	1.52098890578853	1.0345587372922	1.91962573257108
g86036.t1	1.73661310070889	1.79175865394141	1.81333874819679	0.216023932428469	0.198457692911529	0.2434046438755
g86037.t1	0.00211776389804089	0.00211776389804089	0.00211776389804089	0.0419928765637764	0.0665452683864785	0.0462884889350753
g86038.t1	0.00225317195337218	0.00225317195337218	0.00230934816112536	0.0446459132460359	0.0711462007173966	0.0495122806576974
g86040.t1	0.262899748012515	0.262906962143003	0.262902152726686	0.233948171215343	0.28542115873436	0.133250491400025
g86041.t1	0.288758976320012	0.279397598938266	0.455765141251311	0.447943064201649	0.446727345101135	0.372507523380178
g86042.t1	0.364144322564887	0.273608983048622	0.292939553768881	0.671356786254509	0.359298508181122	0.457888421428376
g86043.t1	3.68022431001385	3.7618071451755	3.81969393108187	1.93059693994863	2.16832207860595	2.15254850939618
g86044.t1	3.63069645087437	3.41827334923337	3.4748535401875	1.01900583742207	0.839411420441262	1.17871018004639
g86046.t1	0.518990284044035	0.525839364836531	0.510261156153193	0.734691847197174	0.536475697172912	0.607998267471935
g86047.t1	0.227211210087043	0.229909032763994	0.16623853776702	1.92731926026608	1.98405956620424	1.99530758567724
g86048.t1	0.195437055241185	0.0762101793193846	0.0134565426136482	0.0449214373095193	0.101176719179462	0.128010906072311
g86049.t1	0	0	0	0.0349298416754512	0.00652639513269508	0
g86050.t1	0.866722067146802	0.99574427105083	1.04140701111845	0.0557287558268224	0.103825251219692	0.0726477814617364
g86052.t1	0	0	0	0	0	0
g86053.t1	0.198521812886707	0.234541786578924	0.231082137577205	0.110333841216533	0.196671246372252	0.181544040133897
g86054.t1	0	0	0	0.0389502345469287	0.00426119272935205	0.0239465446181605
g86056.t1	0.0536257480303035	0.0197858764948846	0.0416943672017316	0.0122525688836034	0	0.0228180411840342
g86057.t1	0	0.0134651183945236	0.0134651183945236	0	0.0603352020261894	0.0274725702006505
g86058.t1	0.579128967274762	0.0715951916489754	0.0196022921099376	0	0	0
g86059.t1	0.0585880361602091	0.0337478907122684	0.043449500695482	0.751296603953076	0.822590663688357	0.733334381386476
g86061.t1	2.45745061927631	2.64521837393258	2.61460949971341	1.25301080541061	1.32847517091258	0.942027988772489
g86062.t1	0.0879814393297002	0.0288548341039663	0.0601248788761197	0.126906797280172	0.077312738902821	0.247876486695556
g86063.t1	0.257276194521084	0.0952601211539279	0.325628186865052	0.265463301207537	0.164586783770005	0.309396242819941
g86064.t1	0.491848992657944	0.32327782587003	0.369960000552169	0.655384804122341	0.590282955386754	0.701069927230995
g86065.t1	0.223852514015619	0.235206247887676	0.280925441014257	0.0259090306928438	0.0386932309970685	0.0410887500283635
g86066.t1	0.0453437121646326	0.00440646786834915	0.0188193057501255	0.0663964733074889	0.19112421703063	0.148844319583445
g86067.t1	0.927281328825255	0.785800778517735	0.555097572889641	1.09736133713275	1.12309999804831	1.11022691927815
g86068.t1	0.0217142351300418	0.0217142351300418	0.0208044165303836	0.00836210529243689	0.0749232504888838	0.206955732387279
g86069.t1	0.559142293597665	0.544928463462076	0.566909626137221	0.00478756578241537	0.00527349934491211	0.0339973221179525
g86070.t1	0	0	0	0	0	0
g86071.t1	0.212458525655648	0.203974146018414	0.24063183996716	0.342286206267336	0.37916734557519	0.370131910230301
g86072.t1	0.342217925616609	0.375626679893231	0.286551182256724	0.429475637711237	0.449556092424927	0.530152665794695
g86073.t1	0	0	0	0.00396340489021445	0.00396340489021445	0.00396340489021445
g86074.t1	0.0607585227618189	0.0729879591735706	0.026345406009906	0.20780166543673	0.107891372033976	0.138135548025371
g86075.t1	0.0399946302560464	0.0663344708283456	0.0205555380802263	0.0153362776929399	0.0153362776929399	0.0210290813423903
g86076.t1	0.652102796008443	0.58411490889997	0.579345266423433	0.220284134652782	0.15241449140815	0.215151738138063
g86077.t1	0.647401091679314	0.49945558927037	0.485430949150184	0.42789361051839	0.537160862460613	0.478451046945692
g86078.t1	0.0536465986852349	0.0830635585081662	0.0464030499689774	0.0291249070519198	0.00710649657662881	0.0170139712572825
g86079.t1	0.823980010059968	0.83828460569897	0.827706855797381	0.641772588403055	0.689258898717141	0.600992823091845
g86081.t1	0.0285111603482246	0.139371260075637	0.0433319048654584	0.407286393800618	0.298307569014954	0.314746402893998
g86083.t1	0	0.00583973609071717	0.00594749709914622	0.00619603513268082	0.00863173923322507	0.000167342919041459
g86085.t1	0.364139839068323	0.256121789191164	0.328868625862409	0.235079999270459	0.262132439539401	0.17917852329393
g86086.t1	0.0189147104580275	0.0313726098750002	0.0249181954481739	0	0.00862456877004396	0
g86087.t1	2.04893050738509	1.706049537175	1.61023420522902	2.06549166179054	1.9224307924824	2.17397392872375
g86088.t1	2.32131626247239	2.1678065322884	2.40967089364805	0.251458550921663	0.706658737287361	0.238851657146476
g86090.t1	8.24338872907325	8.04821628131202	8.26758067559848	8.26106491989696	8.36019083893312	8.36602893262564
g86092.t1	1.55025105945786	1.23822801269013	1.82605053811242	1.63949196390611	1.45975684413156	1.54417722888096
g86093.t1	0.159809995713167	0.128222122458359	0.164876363335055	0.249797249003638	0.208936710320011	0.286031836335632
g86094.t1	4.79899076042765	4.90042666453227	4.82911742450073	5.25185335923493	5.3180759019924	5.34994810518625
g86095.t1	0.561878422222543	0.499773957776041	0.599069228784481	0.334194110355234	0.24962858660965	0.619002564759345
g86096.t1	0.000761541952201586	0	0	0	0	0.0105965368209291
g86097.t1	1.08028176332987	0.978389684744655	0.81759788222656	0.172815188970518	0.268402053848121	0.210774113580487
g86100.t1	0	0	0	0	0	0.0105936725434369
g86101.t1	0.0280004485463972	0	0	0	0	0.0193830987603478
g86102.t1	0	0	0.0081928412228729	0.235079999270459	0.0733993572962705	0.155290709152417
g86105.t1	0.379325961196886	0.306704372878311	0.365471945306256	0.377458071280607	0.244671551870282	0.444424300521638
g86106.t1	0	0	0	0	0.00166679224685786	0.0172335248244166
g86107.t1	0.575511776751834	0.603355493437845	0.154574136285985	0.223766037282706	0.232916121906289	0.638660529733506
g86108.t1	0.475963725069489	0.410122892699814	0.226391383147632	0.512996455755712	0.400733554511216	0.395444542068114
g86109.t1	0.81993381110276	0.710376439617467	0.834232260243807	0.839814504715773	0.700182229587979	0.71638955473884
g86110.t1	0	0	0	0	0.0021235262018557	0
g86111.t1	0.00579231869692584	0.00579231869692584	0.00579231869692584	0.0169070337190249	0.0169070337190249	0.0169070337190249
g86112.t1	0	0	0	0	0	0
g86113.t1	0.289113232437269	0.616393458074379	0.170209665177816	0.0540190796062067	0.0144895573567885	0.0144895573567885
g86114.t1	0.815714773358516	0.980421666931614	0.689971814038332	0.462915059486056	0.495721765266076	0.365175156808783
g86115.t1	1.1176298872289	1.00957864424956	1.00619028907207	1.2505135410997	1.32875375959551	0.885965537432894
g86119.t1	0.069303463079295	0.149748419961597	0.052755311877887	4.24919447845105	5.77076862187191e-06	1.07237613036997
g86120.t1	1.99170631784682	1.141384395089	1.6682321570945	2.86255454355686	3.14069981247088	3.30049189437237
g86121.t1	0.438759123401937	0.0025628340977421	0.00461069134501563	0	0	1.1713227764897
g86122.t1	0.438827241827748	0	0	0	0	1.17134647763896
g86123.t1	0.713779383172278	0.793632075112561	0.893606069691498	0.968933445402121	0.961972940381516	0.734917244999441
g86124.t1	0.040843346627065	0.0975595598179561	0.0836599813299448	0.0484705696752311	0	0.0484705696752311
g86126.t1	0	0	0	0.0100765772844647	0.00432016756947536	0.00432016756947536
g86127.t1	0	0	0	0	0	0
g86129.t1	0.00416337548415902	0.00416337548415902	0.00398498578493026	0.0252386257828369	0.0349777191594286	0.0349791272966696
g86130.t1	0.196720340303734	0.540612563221799	0.269364748613898	1.10148401543088	0.509741440002493	0.756107826506961
g86131.t1	0.374859204883101	0.096508804037929	0.262421130111092	0.111884654532439	0.0359476001077001	0.140314039716316
g86132.t1	0.34991892164263	0.112433251179737	0.484709423294743	1.63725549854641	1.23935221189833	1.09859944547403
g86133.t1	0	0	0	0.086710406902025	0.0233490445816185	0.00948763647323426
g86134.t1	0.147539855931821	0.170145556624331	0.177601480510342	0.228593381645723	0.249050859492174	0.260249723134648
g86135.t1	0.828028708150857	0.738949378011972	0.76488793455423	0.97202941320355	0.892115867530073	0.945805442220748
g86136.t1	0.172175132455933	0.180238265517283	0.192974335510388	0	0.00265211967270067	0.00944033882634342
g86137.t1	0.304497023652382	0.265262849959644	0.205889175044734	0.403405167266529	0.681761384428582	0.497284321165943
g86139.t1	0	0	0.032773708759723	0.0195724040686583	0.0184803544245118	0.00147224018596099
g86145.t1	0.315232325734063	0.413790110984413	0.348343478683233	2.20974218765873	0.303647502745392	2.53261245087135
g86146.t1	0.20622435656365	0.0361066039956721	0.230314931658411	0.813967895933609	0.431877514766913	0.133859399122676
g86147.t1	1.07512457999329	0.992353686956963	1.02394938250765	0.805677948347806	1.3421758176044	1.69935618030066
g86148.t1	2.32581207930501	2.46298414019063	2.47548131013691	1.88581876236904	1.89789016978531	1.82462286366041
g86149.t1	1.44394925086576	1.23315732676349	1.51716430529253	0.816694722639309	1.33296165382154	1.24761342732554
g86150.t1	0.570596022005172	1.42730419422504	0.910678943534287	3.72352077350681	3.62633621688616	3.84009105615199
g86151.t1	0.866189517112045	0.778999108073003	0.877939736603501	0.543869005689854	0.0858298049405722	0.0985327481536451
g86152.t1	0.0125543716225912	0.0125543716225912	0.0125543716225912	0.0734500882724273	0.0142024449108412	0.027212097928391
g86154.t1	0	0	0	0	0	0
g86155.t1	0	0	0.0222214941363813	0	0.0502662499075421	0.00315316843975962
g86157.t1	0	0	0	0	0	0
g86158.t1	0.596258705627192	0.838266853543998	0.642525064797476	0.175992063928955	0.420544921580825	0.415785703282666
g86159.t1	1.9661051966773	1.98897764907595	2.06520831776658	1.17404138393067	1.19614873308967	1.24307616257609
g86160.t1	0.422143636953923	0.424928535995345	0.193485383372882	0.417092596636746	0.493909618321154	0.446760158631879
g86165.t1	0.0135194304896381	0.0135194304896381	0	0.00980004864494118	0.0264488132809721	0.00980004864494118
g86166.t1	0.303105043445928	0.212662714148783	0.235322680993796	0.277549195881303	0.247513172679438	0.334619758710128
g86167.t1	0.149532528058165	0.0666306808504778	0.0323787732871388	0.00769641002686437	0.0658783262449855	0.0190286182637346
g86168.t1	0	0	0	0.000761541952201586	0.000761541952201586	0.000761541952201586
g86170.t1	0.443838949106532	0.399955269169906	0.397335310529349	0.253562141081317	0.308151148974614	0.373198282005627
g86171.t1	1.85898038681079	3.0310713652425	2.42186851265056	3.11152214594613	3.00147368140879	3.2390023307846
g86175.t1	0	0	0	0	0	0
g86176.t1	0.0190385847688498	0.015250628751233	0	0.284119647913033	0.0406680329226476	0.399860140904718
g86177.t1	0.0295419361066468	0	0.0394598930350171	0.00838362048884973	0.0521710186671958	0.0355253808512946
g86178.t1	1.87256205787646	1.8296230937354	1.7990458487243	0.427380901694415	0.364226143929776	0.639384992830997
g86179.t1	0.108936548709492	0.138315139257992	0.278010923797051	0.214918069497688	0.323326254280818	0.416024686208137
g86181.t1	0.126683495543469	0.0655888545857222	0.0879570069556191	0.0747986038573534	0.0236669851445183	0.0257078002069752
g86182.t1	2.48001379199538	2.60435485182204	2.59602703184336	0.118912509154758	0.0427241736628805	0.220223451572075
g86183.t1	0.205083420318906	0.283073087701331	0.343088261938107	0.41183079445236	0.379325961196886	0.316062306914524
g86187.t1	1.46102766771572	1.3384101517863	1.49138315005251	1.60516432051124	1.53158158353042	1.55472488833655
g86188.t1	3.42723150611125	3.81650888249076	3.73547213700613	3.07864774592872	3.37014321201585	3.31218811671274
g86189.t1	0	0	0	0.0430532764858285	0	0.0687932368016928
g86190.t1	0	0	0	0	0.00666857028206166	0.0249649883858831
g86191.t1	0.173717186460744	0.168025806443943	0.146085590497452	0.290167220257156	0.346736817292031	0.286293307195023
g86192.t1	1.06525933758682	0.98611162462882	0.901990971798278	0.936611934926172	0.937631395877742	0.882442720915413
g86193.t1	0.0104275347182863	0.0104275347182863	0.00584979412541141	0	0	0
g86194.t1	0	0	0	0	0	0
g86195.t1	0.155861898358074	0.141846051437798	0.091013269497588	0	0	0
g86196.t1	0	0	0	0	0	0
g86197.t1	0	0	0.01798317670787	0	0	0
g86198.t1	0.721068994356617	0.918222109008459	0.934790483835204	0.351908700266765	0.629823802749536	0.769976494337492
g86201.t1	0.273989648457249	0.213286306163918	0.178745231403074	0.463831679539649	0.57685586615065	0.461220500193032
g86202.t1	0	0	0	0	0	0
g86203.t1	0.761850324643254	1.11908720306477	1.16108857880325	0.00738067127193885	0.00708209106788823	0.00738067127193885
g86204.t1	0	0	0	0.0558009315247105	0.0875157956729179	0.0951561279969069
g86205.t1	0.0928352662897682	0.227049747187452	0.260885595244436	0.0448487152569599	0.0473904124525594	0.0473904124525594
g87986.t1	0.0457379102365286	0.0286285560636773	0.0346904304196269	0.0216772849284313	0.040676448467227	0.0231517158715112
g87987.t1	2.74465131326099	2.30161486148621	2.27938749506413	3.13898840734165	3.28195353631971	3.34009748400609
g87988.t1	0.484822829829149	0.496029706299667	0.538353407374862	0.49282943836881	0.387418791610231	0.475138853264543
g87989.t1	0	0	0	0	0	0
g88000.t1	0.103277399985526	0.103967551079052	0.383993424507924	0.193096751115683	0.18655760509026	0.151143135220176
g88002.t1	0.451150434924937	0.630554579543113	0.455700973761014	0.382748030340155	0.240963930164101	0.416061449298617
g88003.t1	0.0867905584756106	0.148576232737704	0.100276643768996	0.0917810627731664	0.239300269847636	0.138068687184348
g88004.t1	0.334341728444199	0.275445750853358	0.274242574312676	0.283876742930109	0.2675573709174	0.245490795008956
g88005.t1	0.26468894928036	0.385417783666239	0.284611257227262	0.629046946601655	0.415553170585207	0.592291020610296
g88007.t1	0.51295702657439	0.557160081428568	0.57839388721648	0.265196826984414	0.333630963128834	0.210383876727046
g88009.t1	0.0301298129768806	0.261515169664905	0.136389595556222	0	0	0
g88010.t1	0.0770870973957695	0.139717017483213	0.0128775595207335	0.0566556613151032	0.0566556613151032	0.0566556613151032
g88011.t1	0.0491470004613161	0.0339550486436162	0.0777570811065509	0.00219843405712365	0.00219843405712365	0.00219843405712365
g88017.t1	0	0	0	0	0	0
g88019.t1	0	0	0	0	0	0
g88020.t1	0	0	0	0	0	0
g88021.t1	0	0	0	0	0.0129347533783719	0.00572909308080644
g88031.t1	0.113761832400612	0.207947810405587	0.197374766468627	0.123100660398477	0.133020275750175	0.123099335697834
g88032.t1	0.350051357130442	0.376784905115469	0.513612017832373	0.602377060819381	0.856060634712873	0.705625863255077
g88033.t1	0.254318296255725	0.321572571026949	0.228643863736408	0.276974209474528	0.0997005160864291	0.0951736858091186
g88034.t1	0.0478831426092195	0.0396437751735306	0.00547760013281857	0.150408900566459	0.21774689151439	0.0675753910849199
g88036.t1	0	0	0.0299051479350868	0	0	0.0143410087970403
g88037.t1	1.12092784163982	0.996278099427139	1.08537094511704	2.13808966346804	1.82499019634561	1.60718399485754
g88038.t1	0.385126175257663	0.457851658511087	0.288877071358046	0.424168573608437	0.463630826341994	0.309080703291067
g88039.t1	0.0525480539885428	0.05622697216938	0.089475100076295	0.0662517967108937	0.0885052784679561	0.0621990957732774
g88040.t1	0.0302739193018685	0.154532660052704	0.0692058326584812	0.804813541714345	0.822428322924192	0.798346698383693
g88042.t1	0	0	0	0.032957034914043	0.0328653747488358	0.0635830131103109
g88043.t1	1.64710770459832	1.58573173296593	1.85452992407361	1.10448293496599	1.08262425390342	1.20712195927622
g88044.t1	0.709891412954181	0.748973813922528	0.732201459633841	0.622959391891692	0.763336781860581	0.681065995024947
g88045.t1	4.16208843675193	4.2122517397922	3.37387242755364	4.81356024318629	5.48035312247527	5.48889764386834
g88046.t1	0.640919800538561	0.953932691957788	0.731393546845438	0.314973728462395	0.308311941806605	0.304401229263314
g88047.t1	0.0471879674426841	0.0471879674426841	0.0471865711715633	0.022029694473465	0.0406119280375716	0.0264516462525803
g88049.t1	0	0	0	0.090499825236994	0.116803886683224	0.026164071257163
g88050.t1	0.357178122221413	0.264567656526712	0.243894484457813	0.501112989150034	0.434087474254947	0.57402979552085
g88051.t1	0.244374415638253	0.285015080746734	0.246105226321044	0.275468397676996	0.305411423037213	0.293551766194044
g88053.t1	0.132206991565981	0.159679556568203	0.277733666769133	0.0632129935939848	0.0278278125408394	0.0586018889006729
g88054.t1	0.202339981649059	0.131825195251701	0.275867638555273	0	0	0.0207560663632143
g88055.t1	0.0559494355447237	0.00842521562545289	0.0559494355447237	0.272947651365765	0.588475510609737	0.506941073260901
g88056.t1	0.0210276595232097	0.22779035578451	0.231544231412907	0.331018382925217	0.196100879041099	0.376932673110289
g88057.t1	2.12004133596634	2.27060339249392	2.29453311858758	3.43205530231748	3.36531025914356	3.38852268270063
g88058.t1	7.50940534206437	7.15840968122449	7.10876387201682	7.97474436424508	7.82240210144369	7.66953346284906
g88059.t1	0.717026879049195	0.856151493259485	0.786800415627623	0.630736284158363	0.736996178976875	0.70560551670007
g88060.t1	0.102144783227834	0.221038125731997	0.109072994771075	0.130364220780693	0.0915184070012305	0.107847192961968
g88061.t1	0.0781056230462185	0.00715817746761055	0.01929199562343	0.0178292875648139	0.00622620157542313	0.00630089671899666
g88062.t1	0.448027671434739	0.404359284893376	0.201131966907887	0.363683570441611	0.25799421292487	0.391436697830964
[truncated: 11,792 more rows]
