# Supplementary material for: Equilibrated evolution of the mixed auto-/allopolyploid haplotype-resolved genome of the invasive hexaploid Prussian carp
Source: Nat Commun. 2022 Jul 14;13:4092. doi: 10.1038/s41467-022-31515-w (PMC9283417; doi:10.1038/s41467-022-31515-w)
Supplement: Supplementary file 9 — Supplementary Data 14 [file 41467_2022_31515_MOESM9_ESM.txt]

C.gibelio-C.carpio	0.1151
C.gibelio-C.carpio	0.1810
C.gibelio-C.carpio	0.1193
C.gibelio-C.carpio	0.0967
C.gibelio-C.carpio	0.2358
C.gibelio-C.carpio	0.1097
C.gibelio-C.carpio	0.1150
C.gibelio-C.carpio	0.0697
C.gibelio-C.carpio	0.1267
C.gibelio-C.carpio	0.1406
C.gibelio-C.carpio	0.1522
C.gibelio-C.carpio	0.1118
C.gibelio-C.carpio	0.0812
C.gibelio-C.carpio	0.1718
C.gibelio-C.carpio	0.1111
C.gibelio-C.carpio	0.1239
C.gibelio-C.carpio	0.1064
C.gibelio-C.carpio	0.1768
C.gibelio-C.carpio	0.0746
C.gibelio-C.carpio	0.0951
C.gibelio-C.carpio	0.1412
C.gibelio-C.carpio	0.0753
C.gibelio-C.carpio	0.1099
C.gibelio-C.carpio	0.0865
C.gibelio-C.carpio	0.1599
C.gibelio-C.carpio	0.1484
C.gibelio-C.carpio	0.1444
C.gibelio-C.carpio	0.1672
C.gibelio-C.carpio	0.1582
C.gibelio-C.carpio	0.0853
C.gibelio-C.carpio	0.1582
C.gibelio-C.carpio	0.1100
C.gibelio-C.carpio	0.1227
C.gibelio-C.carpio	0.1365
C.gibelio-C.carpio	0.0878
C.gibelio-C.carpio	0.0906
C.gibelio-C.carpio	0.1536
C.gibelio-C.carpio	0.1224
C.gibelio-C.carpio	0.0995
C.gibelio-C.carpio	0.1146
C.gibelio-C.carpio	0.1020
C.gibelio-C.carpio	0.1270
C.gibelio-C.carpio	0.0721
C.gibelio-C.carpio	0.0973
C.gibelio-C.carpio	0.1082
C.gibelio-C.carpio	0.1074
C.gibelio-C.carpio	0.1703
C.gibelio-C.carpio	0.0807
C.gibelio-C.carpio	0.0930
C.gibelio-C.carpio	0.0929
C.gibelio-C.carpio	0.1019
C.gibelio-C.carpio	0.1521
C.gibelio-C.carpio	0.1332
C.gibelio-C.carpio	0.0799
C.gibelio-C.carpio	0.1415
C.gibelio-C.carpio	0.1229
C.gibelio-C.carpio	0.0834
C.gibelio-C.carpio	0.2656
C.gibelio-C.carpio	0.1107
C.gibelio-C.carpio	0.0646
C.gibelio-C.carpio	0.0974
C.gibelio-C.carpio	0.0897
C.gibelio-C.carpio	0.1122
C.gibelio-C.carpio	0.1035
C.gibelio-C.carpio	0.1524
C.gibelio-C.carpio	0.1578
C.gibelio-C.carpio	0.1610
C.gibelio-C.carpio	0.1222
C.gibelio-C.carpio	0.0801
C.gibelio-C.carpio	0.1135
C.gibelio-C.carpio	0.0591
C.gibelio-C.carpio	0.1154
C.gibelio-C.carpio	0.0701
C.gibelio-C.carpio	0.1005
C.gibelio-C.carpio	0.1233
C.gibelio-C.carpio	0.1089
C.gibelio-C.carpio	0.1356
C.gibelio-C.carpio	0.1810
C.gibelio-C.carpio	0.1795
C.gibelio-C.carpio	0.1187
C.gibelio-C.carpio	0.0914
C.gibelio-C.carpio	0.1008
C.gibelio-C.carpio	0.0759
C.gibelio-C.carpio	0.1371
C.gibelio-C.carpio	0.0652
C.gibelio-C.carpio	0.0509
C.gibelio-C.carpio	0.1248
C.gibelio-C.carpio	0.1116
C.gibelio-C.carpio	0.1117
C.gibelio-C.carpio	0.0829
C.gibelio-C.carpio	0.1133
C.gibelio-C.carpio	0.1735
C.gibelio-C.carpio	0.1725
C.gibelio-C.carpio	0.0958
C.gibelio-C.carpio	0.1446
C.gibelio-C.carpio	0.0985
C.gibelio-C.carpio	0.0949
C.gibelio-C.carpio	0.0856
C.gibelio-C.carpio	0.2132
C.gibelio-C.carpio	0.1076
C.gibelio-C.carpio	0.1691
C.gibelio-C.carpio	0.0960
C.gibelio-C.carpio	0.1592
C.gibelio-C.carpio	0.0539
C.gibelio-C.carpio	0.1137
C.gibelio-C.carpio	0.0746
C.gibelio-C.carpio	0.1690
C.gibelio-C.carpio	0.0952
C.gibelio-C.carpio	0.1370
C.gibelio-C.carpio	0.0975
C.gibelio-C.carpio	0.1479
C.gibelio-C.carpio	0.3243
C.gibelio-C.carpio	0.1122
C.gibelio-C.carpio	0.1208
C.gibelio-C.carpio	0.0757
C.gibelio-C.carpio	0.1637
C.gibelio-C.carpio	0.0838
C.gibelio-C.carpio	0.0995
C.gibelio-C.carpio	0.0881
C.gibelio-C.carpio	0.1260
C.gibelio-C.carpio	0.1447
C.gibelio-C.carpio	0.1628
C.gibelio-C.carpio	0.0788
C.gibelio-C.carpio	0.1172
C.gibelio-C.carpio	0.0834
C.gibelio-C.carpio	0.1426
C.gibelio-C.carpio	0.1590
C.gibelio-C.carpio	0.2007
C.gibelio-C.carpio	0.1066
C.gibelio-C.carpio	0.1742
C.gibelio-C.carpio	0.0780
C.gibelio-C.carpio	0.1200
C.gibelio-C.carpio	0.1121
C.gibelio-C.carpio	0.1010
C.gibelio-C.carpio	0.1214
C.gibelio-C.carpio	0.1396
C.gibelio-C.carpio	0.0837
C.gibelio-C.carpio	0.1684
C.gibelio-C.carpio	0.1390
C.gibelio-C.carpio	0.2080
C.gibelio-C.carpio	0.2877
C.gibelio-C.carpio	0.2404
C.gibelio-C.carpio	0.1112
C.gibelio-C.carpio	0.1172
C.gibelio-C.carpio	0.0944
C.gibelio-C.carpio	0.0814
C.gibelio-C.carpio	0.1124
C.gibelio-C.carpio	0.1211
C.gibelio-C.carpio	0.0675
C.gibelio-C.carpio	0.1430
C.gibelio-C.carpio	0.1396
C.gibelio-C.carpio	0.1012
C.gibelio-C.carpio	0.1246
C.gibelio-C.carpio	0.1577
C.gibelio-C.carpio	0.0953
C.gibelio-C.carpio	0.0521
C.gibelio-C.carpio	0.0803
C.gibelio-C.carpio	0.1339
C.gibelio-C.carpio	0.0849
C.gibelio-C.carpio	0.1079
C.gibelio-C.carpio	0.0753
C.gibelio-C.carpio	0.0998
C.gibelio-C.carpio	0.0819
C.gibelio-C.carpio	0.1103
C.gibelio-C.carpio	0.1027
C.gibelio-C.carpio	0.1425
C.gibelio-C.carpio	0.4351
C.gibelio-C.carpio	0.1727
C.gibelio-C.carpio	0.1280
C.gibelio-C.carpio	0.1017
C.gibelio-C.carpio	0.1064
C.gibelio-C.carpio	0.1093
C.gibelio-C.carpio	0.0884
C.gibelio-C.carpio	0.0930
C.gibelio-C.carpio	0.0965
C.gibelio-C.carpio	0.0805
C.gibelio-C.carpio	0.1000
C.gibelio-C.carpio	0.0932
C.gibelio-C.carpio	0.0977
C.gibelio-C.carpio	0.1253
C.gibelio-C.carpio	0.0803
C.gibelio-C.carpio	0.1518
C.gibelio-C.carpio	0.0957
C.gibelio-C.carpio	0.1987
C.gibelio-C.carpio	0.2524
C.gibelio-C.carpio	0.1402
C.gibelio-C.carpio	0.3982
C.gibelio-C.carpio	0.1258
C.gibelio-C.carpio	0.1147
C.gibelio-C.carpio	0.1756
C.gibelio-C.carpio	0.1879
C.gibelio-C.carpio	0.0867
C.gibelio-C.carpio	0.0829
C.gibelio-C.carpio	0.1021
C.gibelio-C.carpio	0.1076
C.gibelio-C.carpio	0.1444
C.gibelio-C.carpio	0.1375
C.gibelio-C.carpio	0.1260
C.gibelio-C.carpio	0.1079
C.gibelio-C.carpio	0.0954
C.gibelio-C.carpio	0.0786
C.gibelio-C.carpio	0.1259
C.gibelio-C.carpio	0.1470
C.gibelio-C.carpio	0.1326
C.gibelio-C.carpio	0.1514
C.gibelio-C.carpio	0.0825
C.gibelio-C.carpio	0.1018
C.gibelio-C.carpio	0.1533
C.gibelio-C.carpio	0.0848
C.gibelio-C.carpio	0.0807
C.gibelio-C.carpio	0.1054
C.gibelio-C.carpio	0.1496
C.gibelio-C.carpio	0.0373
C.gibelio-C.carpio	0.0871
C.gibelio-C.carpio	0.1357
C.gibelio-C.carpio	0.1103
C.gibelio-C.carpio	0.1076
C.gibelio-C.carpio	0.1507
C.gibelio-C.carpio	0.1797
C.gibelio-C.carpio	0.0963
C.gibelio-C.carpio	0.1132
C.gibelio-C.carpio	0.1218
C.gibelio-C.carpio	0.0832
C.gibelio-C.carpio	0.1663
C.gibelio-C.carpio	0.1865
C.gibelio-C.carpio	0.1497
C.gibelio-C.carpio	0.3963
C.gibelio-C.carpio	0.1161
C.gibelio-C.carpio	0.0561
C.gibelio-C.carpio	0.1415
C.gibelio-C.carpio	0.1292
C.gibelio-C.carpio	0.0714
C.gibelio-C.carpio	0.4808
C.gibelio-C.carpio	0.0651
C.gibelio-C.carpio	0.1857
C.gibelio-C.carpio	0.0530
C.gibelio-C.carpio	0.1242
C.gibelio-C.carpio	0.1363
C.gibelio-C.carpio	0.1042
C.gibelio-C.carpio	0.1270
C.gibelio-C.carpio	0.0851
C.gibelio-C.carpio	0.1047
C.gibelio-C.carpio	0.0818
C.gibelio-C.carpio	0.2022
C.gibelio-C.carpio	0.0975
C.gibelio-C.carpio	0.0643
C.gibelio-C.carpio	0.0749
C.gibelio-C.carpio	0.0767
C.gibelio-C.carpio	0.0857
C.gibelio-C.carpio	0.2019
C.gibelio-C.carpio	0.0902
C.gibelio-C.carpio	0.0940
C.gibelio-C.carpio	0.1281
C.gibelio-C.carpio	0.1649
C.gibelio-C.carpio	0.1129
C.gibelio-C.carpio	0.1429
C.gibelio-C.carpio	0.1030
C.gibelio-C.carpio	0.1081
C.gibelio-C.carpio	0.1007
C.gibelio-C.carpio	0.0908
C.gibelio-C.carpio	0.0992
C.gibelio-C.carpio	0.2239
C.gibelio-C.carpio	0.0696
C.gibelio-C.carpio	0.1393
C.gibelio-C.carpio	0.0673
C.gibelio-C.carpio	0.1881
C.gibelio-C.carpio	0.0932
C.gibelio-C.carpio	0.0765
C.gibelio-C.carpio	0.1120
C.gibelio-C.carpio	0.1390
C.gibelio-C.carpio	0.0853
C.gibelio-C.carpio	0.0567
C.gibelio-C.carpio	0.1385
C.gibelio-C.carpio	0.0918
C.gibelio-C.carpio	0.9067
C.gibelio-C.carpio	0.0911
C.gibelio-C.carpio	0.0850
C.gibelio-C.carpio	0.1093
C.gibelio-C.carpio	0.0963
C.gibelio-C.carpio	0.0993
C.gibelio-C.carpio	0.1075
C.gibelio-C.carpio	0.1077
C.gibelio-C.carpio	0.1019
C.gibelio-C.carpio	0.1014
C.gibelio-C.carpio	0.1114
C.gibelio-C.carpio	0.1575
C.gibelio-C.carpio	0.1110
C.gibelio-C.carpio	0.2096
C.gibelio-C.carpio	0.1184
C.gibelio-C.carpio	0.1402
C.gibelio-C.carpio	0.0798
C.gibelio-C.carpio	0.0615
C.gibelio-C.carpio	0.0926
C.gibelio-C.carpio	0.1422
C.gibelio-C.carpio	0.0873
C.gibelio-C.carpio	0.1040
C.gibelio-C.carpio	0.0906
C.gibelio-C.carpio	0.1224
C.gibelio-C.carpio	0.1515
C.gibelio-C.carpio	0.1073
C.gibelio-C.carpio	0.0916
C.gibelio-C.carpio	0.1151
C.gibelio-C.carpio	0.1629
C.gibelio-C.carpio	0.1868
C.gibelio-C.carpio	0.3529
C.gibelio-C.carpio	0.2959
C.gibelio-C.carpio	0.1202
C.gibelio-C.carpio	0.1670
C.gibelio-C.carpio	0.1254
C.gibelio-C.carpio	0.1048
C.gibelio-C.carpio	0.0755
C.gibelio-C.carpio	0.0998
C.gibelio-C.carpio	0.0742
C.gibelio-C.carpio	0.0807
C.gibelio-C.carpio	0.2625
C.gibelio-C.carpio	0.0841
C.gibelio-C.carpio	0.0563
C.gibelio-C.carpio	0.0692
C.gibelio-C.carpio	0.1435
C.gibelio-C.carpio	0.1818
C.gibelio-C.carpio	0.1246
C.gibelio-C.carpio	0.1997
C.gibelio-C.carpio	0.1479
C.gibelio-C.carpio	0.0822
C.gibelio-C.carpio	0.1917
C.gibelio-C.carpio	0.1337
C.gibelio-C.carpio	0.0873
C.gibelio-C.carpio	0.1389
C.gibelio-C.carpio	0.1472
C.gibelio-C.carpio	0.1344
C.gibelio-C.carpio	0.1465
C.gibelio-C.carpio	0.1064
C.gibelio-C.carpio	0.0851
C.gibelio-C.carpio	0.1316
C.gibelio-C.carpio	0.1003
C.gibelio-C.carpio	0.1629
C.gibelio-C.carpio	0.1269
C.gibelio-C.carpio	0.2209
C.gibelio-C.carpio	0.0996
C.gibelio-C.carpio	0.0599
C.gibelio-C.carpio	0.1313
C.gibelio-C.carpio	0.0721
C.gibelio-C.carpio	0.0835
C.gibelio-C.carpio	0.0957
C.gibelio-C.carpio	0.0889
C.gibelio-C.carpio	0.1027
C.gibelio-C.carpio	0.2271
C.gibelio-C.carpio	0.0933
C.gibelio-C.carpio	0.3222
C.gibelio-C.carpio	0.0923
C.gibelio-C.carpio	0.1909
C.gibelio-C.carpio	0.1001
C.gibelio-C.carpio	0.1062
C.gibelio-C.carpio	0.1967
C.gibelio-C.carpio	0.1037
C.gibelio-C.carpio	0.1074
C.gibelio-C.carpio	0.0893
C.gibelio-C.carpio	0.1948
C.gibelio-C.carpio	0.1083
C.gibelio-C.carpio	0.1805
C.gibelio-C.carpio	0.0900
C.gibelio-C.carpio	0.0788
C.gibelio-C.carpio	0.0975
C.gibelio-C.carpio	0.1074
C.gibelio-C.carpio	0.2739
C.gibelio-C.carpio	0.1313
C.gibelio-C.carpio	0.1236
C.gibelio-C.carpio	0.1608
C.gibelio-C.carpio	0.1183
C.gibelio-C.carpio	0.1278
C.gibelio-C.carpio	0.1093
C.gibelio-C.carpio	0.0599
C.gibelio-C.carpio	0.0595
C.gibelio-C.carpio	0.0965
C.gibelio-C.carpio	0.1622
C.gibelio-C.carpio	0.0954
C.gibelio-C.carpio	0.0869
C.gibelio-C.carpio	0.1140
C.gibelio-C.carpio	0.1108
C.gibelio-C.carpio	0.0291
C.gibelio-C.carpio	0.1152
C.gibelio-C.carpio	0.0571
C.gibelio-C.carpio	0.0859
C.gibelio-C.carpio	0.0872
C.gibelio-C.carpio	0.0778
C.gibelio-C.carpio	0.1054
C.gibelio-C.carpio	0.0880
C.gibelio-C.carpio	0.0811
C.gibelio-C.carpio	0.0842
C.gibelio-C.carpio	0.1518
C.gibelio-C.carpio	0.1378
C.gibelio-C.carpio	0.1703
C.gibelio-C.carpio	0.1190
C.gibelio-C.carpio	0.0626
C.gibelio-C.carpio	0.1427
C.gibelio-C.carpio	0.1845
C.gibelio-C.carpio	0.1314
C.gibelio-C.carpio	0.0633
C.gibelio-C.carpio	0.1411
C.gibelio-C.carpio	0.0957
C.gibelio-C.carpio	0.1317
C.gibelio-C.carpio	0.1539
C.gibelio-C.carpio	0.0462
C.gibelio-C.carpio	0.0961
C.gibelio-C.carpio	0.0972
C.gibelio-C.carpio	0.1242
C.gibelio-C.carpio	0.1265
C.gibelio-C.carpio	0.1370
C.gibelio-C.carpio	0.1447
C.gibelio-C.carpio	0.1032
C.gibelio-C.carpio	0.0925
C.gibelio-C.carpio	0.0961
C.gibelio-C.carpio	0.1724
C.gibelio-C.carpio	0.0843
C.gibelio-C.carpio	0.0929
C.gibelio-C.carpio	0.0995
C.gibelio-C.carpio	0.1778
C.gibelio-C.carpio	0.1098
C.gibelio-C.carpio	0.1203
C.gibelio-C.carpio	0.1324
C.gibelio-C.carpio	0.0915
C.gibelio-C.carpio	0.0989
C.gibelio-C.carpio	0.1102
C.gibelio-C.carpio	0.1217
C.gibelio-C.carpio	0.1315
C.gibelio-C.carpio	0.1282
C.gibelio-C.carpio	0.0919
C.gibelio-C.carpio	0.0925
C.gibelio-C.carpio	0.1116
C.gibelio-C.carpio	0.1175
C.gibelio-C.carpio	0.0715
C.gibelio-C.carpio	0.0865
C.gibelio-C.carpio	0.3926
C.gibelio-C.carpio	0.1225
C.gibelio-C.carpio	0.0847
C.gibelio-C.carpio	0.1041
C.gibelio-C.carpio	0.1400
C.gibelio-C.carpio	0.1086
C.gibelio-C.carpio	0.1189
C.gibelio-C.carpio	0.1181
C.gibelio-C.carpio	0.0869
C.gibelio-C.carpio	0.1704
C.gibelio-C.carpio	0.1235
C.gibelio-C.carpio	0.0670
C.gibelio-C.carpio	0.1507
C.gibelio-C.carpio	0.0813
C.gibelio-C.carpio	0.1553
C.gibelio-C.carpio	0.1273
C.gibelio-C.carpio	0.1326
C.gibelio-C.carpio	0.0973
C.gibelio-C.carpio	0.1134
C.gibelio-C.carpio	0.2123
C.gibelio-C.carpio	0.0807
C.gibelio-C.carpio	0.0935
C.gibelio-C.carpio	0.0678
C.gibelio-C.carpio	0.0977
C.gibelio-C.carpio	0.1325
C.gibelio-C.carpio	0.0884
C.gibelio-C.carpio	0.1184
C.gibelio-C.carpio	0.0898
C.gibelio-C.carpio	0.1250
C.gibelio-C.carpio	0.1163
C.gibelio-C.carpio	0.0914
C.gibelio-C.carpio	0.1583
C.gibelio-C.carpio	0.2028
C.gibelio-C.carpio	0.1001
C.gibelio-C.carpio	0.1020
C.gibelio-C.carpio	0.1454
C.gibelio-C.carpio	0.0908
C.gibelio-C.carpio	0.0791
C.gibelio-C.carpio	0.2233
C.gibelio-C.carpio	0.0824
C.gibelio-C.carpio	0.1034
C.gibelio-C.carpio	0.1150
C.gibelio-C.carpio	0.3032
C.gibelio-C.carpio	0.0945
C.gibelio-C.carpio	0.1183
C.gibelio-C.carpio	0.1198
C.gibelio-C.carpio	0.1988
C.gibelio-C.carpio	0.1124
C.gibelio-C.carpio	0.1382
C.gibelio-C.carpio	0.1489
C.gibelio-C.carpio	0.1079
C.gibelio-C.carpio	0.1251
C.gibelio-C.carpio	0.1392
C.gibelio-C.carpio	0.0791
C.gibelio-C.carpio	0.0792
C.gibelio-C.carpio	0.0930
C.gibelio-C.carpio	0.1202
C.gibelio-C.carpio	0.0858
C.gibelio-C.carpio	0.1239
C.gibelio-C.carpio	0.1206
C.gibelio-C.carpio	0.0898
C.gibelio-C.carpio	0.1205
C.gibelio-C.carpio	0.1183
C.gibelio-C.carpio	0.0898
C.gibelio-C.carpio	0.2318
C.gibelio-C.carpio	0.1539
C.gibelio-C.carpio	0.0788
C.gibelio-C.carpio	0.1267
C.gibelio-C.carpio	0.0296
C.gibelio-C.carpio	0.1046
C.gibelio-C.carpio	0.1339
C.gibelio-C.carpio	0.1331
C.gibelio-C.carpio	0.0843
C.gibelio-C.carpio	0.1382
C.gibelio-C.carpio	0.1102
C.gibelio-C.carpio	0.1746
C.gibelio-C.carpio	0.0788
C.gibelio-C.carpio	0.0693
C.gibelio-C.carpio	0.1132
C.gibelio-C.carpio	0.0478
C.gibelio-C.carpio	0.0749
C.gibelio-C.carpio	0.1357
C.gibelio-C.carpio	0.1058
C.gibelio-C.carpio	0.1412
C.gibelio-C.carpio	0.1170
C.gibelio-C.carpio	0.0881
C.gibelio-C.carpio	0.0907
C.gibelio-C.carpio	0.0682
C.gibelio-C.carpio	0.4093
C.gibelio-C.carpio	0.0863
C.gibelio-C.carpio	0.0588
C.gibelio-C.carpio	0.0660
C.gibelio-C.carpio	0.1486
C.gibelio-C.carpio	0.1304
C.gibelio-C.carpio	0.1954
C.gibelio-C.carpio	0.1553
C.gibelio-C.carpio	0.0972
C.gibelio-C.carpio	0.0578
C.gibelio-C.carpio	0.1928
C.gibelio-C.carpio	0.0467
C.gibelio-C.carpio	0.1365
C.gibelio-C.carpio	0.1344
C.gibelio-C.carpio	0.1249
C.gibelio-C.carpio	0.1238
C.gibelio-C.carpio	0.1159
C.gibelio-C.carpio	0.0982
C.gibelio-C.carpio	0.1072
C.gibelio-C.carpio	0.1074
C.gibelio-C.carpio	0.1090
C.gibelio-C.carpio	0.0908
C.gibelio-C.carpio	0.0978
C.gibelio-C.carpio	0.0829
C.gibelio-C.carpio	0.0889
C.gibelio-C.carpio	0.1815
C.gibelio-C.carpio	0.0980
C.gibelio-C.carpio	0.1433
C.gibelio-C.carpio	0.1367
C.gibelio-C.carpio	0.0937
C.gibelio-C.carpio	0.0814
C.gibelio-C.carpio	0.2686
C.gibelio-C.carpio	0.1550
C.gibelio-C.carpio	0.0663
C.gibelio-C.carpio	0.0662
C.gibelio-C.carpio	0.1102
C.gibelio-C.carpio	0.1047
C.gibelio-C.carpio	0.0995
C.gibelio-C.carpio	0.1511
C.gibelio-C.carpio	0.1299
C.gibelio-C.carpio	0.1821
C.gibelio-C.carpio	0.0966
C.gibelio-C.carpio	0.0810
C.gibelio-C.carpio	0.0921
C.gibelio-C.carpio	0.1320
C.gibelio-C.carpio	0.1733
C.gibelio-C.carpio	0.0841
C.gibelio-C.carpio	0.0819
C.gibelio-C.carpio	0.1070
C.gibelio-C.carpio	0.1703
C.gibelio-C.carpio	0.0783
C.gibelio-C.carpio	0.1043
C.gibelio-C.carpio	0.0868
C.gibelio-C.carpio	0.1366
C.gibelio-C.carpio	0.0867
C.gibelio-C.carpio	0.0748
C.gibelio-C.carpio	0.2335
C.gibelio-C.carpio	0.0957
C.gibelio-C.carpio	0.1113
C.gibelio-C.carpio	0.0960
C.gibelio-C.carpio	0.2561
C.gibelio-C.carpio	0.0670
C.gibelio-C.carpio	0.3559
C.gibelio-C.carpio	0.1474
C.gibelio-C.carpio	0.0883
C.gibelio-C.carpio	0.1068
C.gibelio-C.carpio	0.1156
C.gibelio-C.carpio	0.1517
C.gibelio-C.carpio	0.0607
C.gibelio-C.carpio	0.0767
C.gibelio-C.carpio	0.0574
C.gibelio-C.carpio	0.1655
C.gibelio-C.carpio	0.1045
C.gibelio-C.carpio	0.1545
C.gibelio-C.carpio	0.0978
C.gibelio-C.carpio	0.1061
C.gibelio-C.carpio	0.1265
C.gibelio-C.carpio	0.0518
C.gibelio-C.carpio	0.0921
C.gibelio-C.carpio	0.0985
C.gibelio-C.carpio	0.1389
C.gibelio-C.carpio	0.2705
C.gibelio-C.carpio	0.1233
C.gibelio-C.carpio	0.1324
C.gibelio-C.carpio	0.7763
C.gibelio-C.carpio	0.0887
C.gibelio-C.carpio	0.0971
C.gibelio-C.carpio	0.0553
C.gibelio-C.carpio	0.0765
C.gibelio-C.carpio	0.1288
C.gibelio-C.carpio	0.1130
C.gibelio-C.carpio	0.1410
C.gibelio-C.carpio	0.0870
C.gibelio-C.carpio	0.0619
C.gibelio-C.carpio	0.3469
C.gibelio-C.carpio	0.1970
C.gibelio-C.carpio	0.0742
C.gibelio-C.carpio	0.1103
C.gibelio-C.carpio	0.0329
C.gibelio-C.carpio	0.1277
C.gibelio-C.carpio	0.0975
C.gibelio-C.carpio	0.0742
C.gibelio-C.carpio	0.0554
C.gibelio-C.carpio	0.0878
C.gibelio-C.carpio	0.1101
C.gibelio-C.carpio	0.1275
C.gibelio-C.carpio	0.1418
C.gibelio-C.carpio	0.0948
C.gibelio-C.carpio	0.1372
C.gibelio-C.carpio	0.0820
C.gibelio-C.carpio	0.0688
C.gibelio-C.carpio	0.1229
C.gibelio-C.carpio	0.1095
C.gibelio-C.carpio	0.0983
C.gibelio-C.carpio	0.0757
C.gibelio-C.carpio	0.1134
C.gibelio-C.carpio	0.0884
C.gibelio-C.carpio	0.4510
C.gibelio-C.carpio	0.1107
C.gibelio-C.carpio	0.0619
C.gibelio-C.carpio	0.1321
C.gibelio-C.carpio	0.0877
C.gibelio-C.carpio	0.1120
C.gibelio-C.carpio	0.2079
C.gibelio-C.carpio	0.0941
C.gibelio-C.carpio	0.0931
C.gibelio-C.carpio	0.2677
C.gibelio-C.carpio	0.1581
C.gibelio-C.carpio	0.1398
C.gibelio-C.carpio	0.1212
C.gibelio-C.carpio	0.2171
C.gibelio-C.carpio	0.1509
C.gibelio-C.carpio	0.0865
C.gibelio-C.carpio	0.1443
C.gibelio-C.carpio	0.1603
C.gibelio-C.carpio	0.1343
C.gibelio-C.carpio	0.1018
C.gibelio-C.carpio	0.1456
C.gibelio-C.carpio	0.0844
C.gibelio-C.carpio	0.0841
C.gibelio-C.carpio	0.1366
C.gibelio-C.carpio	0.2099
C.gibelio-C.carpio	0.1025
C.gibelio-C.carpio	0.0840
C.gibelio-C.carpio	0.0945
C.gibelio-C.carpio	0.1894
C.gibelio-C.carpio	0.1703
C.gibelio-C.carpio	0.0640
C.gibelio-C.carpio	0.0758
C.gibelio-C.carpio	0.0561
C.gibelio-C.carpio	0.1630
C.gibelio-C.carpio	0.0983
C.gibelio-C.carpio	0.1201
C.gibelio-C.carpio	0.1604
C.gibelio-C.carpio	0.1251
C.gibelio-C.carpio	0.0716
C.gibelio-C.carpio	0.1808
C.gibelio-C.carpio	0.1557
C.gibelio-C.carpio	0.1115
C.gibelio-C.carpio	0.0871
C.gibelio-C.carpio	0.1203
C.gibelio-C.carpio	0.1046
C.gibelio-C.carpio	0.1308
C.gibelio-C.carpio	0.0722
C.gibelio-C.carpio	0.0914
C.gibelio-C.carpio	0.1041
C.gibelio-C.carpio	0.0824
C.gibelio-C.carpio	0.1071
C.gibelio-C.carpio	0.1029
C.gibelio-C.carpio	0.1082
C.gibelio-C.carpio	0.0782
C.gibelio-C.carpio	0.6333
C.gibelio-C.carpio	0.1623
C.gibelio-C.carpio	0.1452
C.gibelio-C.carpio	0.2764
C.gibelio-C.carpio	0.0795
C.gibelio-C.carpio	0.0889
C.gibelio-C.carpio	0.0747
C.gibelio-C.carpio	0.1670
C.gibelio-C.carpio	0.1943
C.gibelio-C.carpio	0.1082
C.gibelio-C.carpio	0.1005
C.gibelio-C.carpio	0.0942
C.gibelio-C.carpio	0.0833
C.gibelio-C.carpio	0.0647
C.gibelio-C.carpio	0.0462
C.gibelio-C.carpio	0.1125
C.gibelio-C.carpio	0.0900
C.gibelio-C.carpio	0.1303
C.gibelio-C.carpio	0.1142
C.gibelio-C.carpio	0.0732
C.gibelio-C.carpio	0.1141
C.gibelio-C.carpio	0.0917
C.gibelio-C.carpio	0.0573
C.gibelio-C.carpio	0.1093
C.gibelio-C.carpio	0.0598
C.gibelio-C.carpio	0.0860
C.gibelio-C.carpio	0.1058
C.gibelio-C.carpio	0.0926
C.gibelio-C.carpio	0.1669
C.gibelio-C.carpio	0.0923
C.gibelio-C.carpio	0.0940
C.gibelio-C.carpio	0.2875
C.gibelio-C.carpio	0.0584
C.gibelio-C.carpio	0.0728
C.gibelio-C.carpio	0.1652
C.gibelio-C.carpio	0.1304
C.gibelio-C.carpio	0.0888
C.gibelio-C.carpio	0.0646
C.gibelio-C.carpio	0.0691
C.gibelio-C.carpio	0.0858
C.gibelio-C.carpio	0.0742
C.gibelio-C.carpio	0.1122
C.gibelio-C.carpio	0.1018
C.gibelio-C.carpio	0.0670
C.gibelio-C.carpio	0.0886
C.gibelio-C.carpio	0.1232
C.gibelio-C.carpio	0.3110
C.gibelio-C.carpio	0.1765
C.gibelio-C.carpio	0.0852
C.gibelio-C.carpio	0.1365
C.gibelio-C.carpio	0.1317
C.gibelio-C.carpio	0.0875
C.gibelio-C.carpio	0.0879
C.gibelio-C.carpio	0.0839
C.gibelio-C.carpio	0.1339
C.gibelio-C.carpio	0.0916
C.gibelio-C.carpio	0.1325
C.gibelio-C.carpio	0.1189
C.gibelio-C.carpio	0.0949
C.gibelio-C.carpio	0.0867
C.gibelio-C.carpio	0.1154
C.gibelio-C.carpio	0.1192
C.gibelio-C.carpio	0.0908
C.gibelio-C.carpio	0.1294
C.gibelio-C.carpio	0.1127
C.gibelio-C.carpio	0.1890
C.gibelio-C.carpio	0.1366
C.gibelio-C.carpio	0.0865
C.gibelio-C.carpio	0.1165
C.gibelio-C.carpio	0.0788
C.gibelio-C.carpio	0.0945
C.gibelio-C.carpio	0.0548
C.gibelio-C.carpio	0.1606
C.gibelio-C.carpio	0.1736
C.gibelio-C.carpio	0.1416
C.gibelio-C.carpio	0.0947
C.gibelio-C.carpio	0.1099
C.gibelio-C.carpio	0.1704
C.gibelio-C.carpio	0.0909
C.gibelio-C.carpio	0.0839
C.gibelio-C.carpio	0.0753
C.gibelio-C.carpio	0.1138
C.gibelio-C.carpio	0.1058
C.gibelio-C.carpio	0.0901
C.gibelio-C.carpio	0.0952
C.gibelio-C.carpio	0.0913
C.gibelio-C.carpio	0.0701
C.gibelio-C.carpio	0.1717
C.gibelio-C.carpio	0.1307
C.gibelio-C.carpio	0.0952
C.gibelio-C.carpio	0.0816
C.gibelio-C.carpio	0.2753
C.gibelio-C.carpio	0.0699
C.gibelio-C.carpio	0.1172
C.gibelio-C.carpio	0.1000
C.gibelio-C.carpio	0.1189
C.gibelio-C.carpio	0.0862
C.gibelio-C.carpio	0.1571
C.gibelio-C.carpio	0.1243
C.gibelio-C.carpio	0.1433
C.gibelio-C.carpio	0.2233
C.gibelio-C.carpio	0.0667
C.gibelio-C.carpio	0.1124
C.gibelio-C.carpio	0.0873
C.gibelio-C.carpio	0.1045
C.gibelio-C.carpio	0.0766
C.gibelio-C.carpio	0.1044
C.gibelio-C.carpio	0.0964
C.gibelio-C.carpio	0.0911
C.gibelio-C.carpio	0.1391
C.gibelio-C.carpio	0.0473
C.gibelio-C.carpio	0.2262
C.gibelio-C.carpio	0.2217
C.gibelio-C.carpio	0.0843
C.gibelio-C.carpio	0.1149
C.gibelio-C.carpio	0.1155
C.gibelio-C.carpio	0.1783
C.gibelio-C.carpio	0.1022
C.gibelio-C.carpio	0.1704
C.gibelio-C.carpio	0.1811
C.gibelio-C.carpio	0.1187
C.gibelio-C.carpio	0.0883
C.gibelio-C.carpio	0.0789
C.gibelio-C.carpio	0.1976
C.gibelio-C.carpio	0.1318
C.gibelio-C.carpio	0.1600
C.gibelio-C.carpio	0.1558
C.gibelio-C.carpio	0.1693
C.gibelio-C.carpio	0.2166
C.gibelio-C.carpio	0.1288
C.gibelio-C.carpio	0.1400
C.gibelio-C.carpio	0.0870
C.gibelio-C.carpio	0.1764
C.gibelio-C.carpio	0.1109
C.gibelio-C.carpio	0.1812
C.gibelio-C.carpio	0.1175
C.gibelio-C.carpio	0.1669
C.gibelio-C.carpio	0.1362
C.gibelio-C.carpio	0.0839
C.gibelio-C.carpio	0.2173
C.gibelio-C.carpio	0.1144
C.gibelio-C.carpio	0.1876
C.gibelio-C.carpio	0.1150
C.gibelio-C.carpio	0.1397
C.gibelio-C.carpio	0.0909
C.gibelio-C.carpio	0.1417
C.gibelio-C.carpio	0.0543
C.gibelio-C.carpio	0.1008
C.gibelio-C.carpio	0.1197
C.gibelio-C.carpio	0.2010
C.gibelio-C.carpio	0.1261
C.gibelio-C.carpio	0.1472
C.gibelio-C.carpio	0.1302
C.gibelio-C.carpio	0.0980
C.gibelio-C.carpio	0.1568
C.gibelio-C.carpio	0.1670
C.gibelio-C.carpio	0.1020
C.gibelio-C.carpio	0.0923
C.gibelio-C.carpio	0.2748
C.gibelio-C.carpio	0.1630
C.gibelio-C.carpio	0.0982
C.gibelio-C.carpio	0.2288
C.gibelio-C.carpio	0.1025
C.gibelio-C.carpio	0.0843
C.gibelio-C.carpio	0.0834
C.gibelio-C.carpio	0.1501
C.gibelio-C.carpio	0.0795
C.gibelio-C.carpio	0.1012
C.gibelio-C.carpio	0.0913
C.gibelio-C.carpio	0.0754
C.gibelio-C.carpio	0.0534
C.gibelio-C.carpio	0.1291
C.gibelio-C.carpio	0.1290
C.gibelio-C.carpio	0.0886
C.gibelio-C.carpio	0.1463
C.gibelio-C.carpio	0.1533
C.gibelio-C.carpio	0.1105
C.gibelio-C.carpio	0.1101
C.gibelio-C.carpio	0.1326
C.gibelio-C.carpio	0.1932
C.gibelio-C.carpio	0.0713
C.gibelio-C.carpio	0.0679
C.gibelio-C.carpio	0.1266
C.gibelio-C.carpio	0.1083
C.gibelio-C.carpio	0.0852
C.gibelio-C.carpio	0.1101
C.gibelio-C.carpio	0.0888
C.gibelio-C.carpio	0.0807
C.gibelio-C.carpio	0.0871
C.gibelio-C.carpio	0.1419
C.gibelio-C.carpio	0.0817
C.gibelio-C.carpio	0.1172
C.gibelio-C.carpio	0.0730
C.gibelio-C.carpio	0.1797
C.gibelio-C.carpio	0.1336
C.gibelio-C.carpio	0.0756
C.gibelio-C.carpio	0.1576
C.gibelio-C.carpio	0.1726
C.gibelio-C.carpio	0.0901
C.gibelio-C.carpio	0.1084
C.gibelio-C.carpio	0.0759
C.gibelio-C.carpio	0.0952
C.gibelio-C.carpio	0.1081
C.gibelio-C.carpio	0.0896
C.gibelio-C.carpio	0.1194
C.gibelio-C.carpio	0.1146
C.gibelio-C.carpio	0.0842
C.gibelio-C.carpio	0.1058
C.gibelio-C.carpio	0.0678
C.gibelio-C.carpio	0.0707
C.gibelio-C.carpio	0.1008
C.gibelio-C.carpio	0.0941
C.gibelio-C.carpio	0.0521
C.gibelio-C.carpio	0.0575
C.gibelio-C.carpio	0.0730
C.gibelio-C.carpio	0.1515
C.gibelio-C.carpio	0.1546
C.gibelio-C.carpio	0.1321
C.gibelio-C.carpio	0.0893
C.gibelio-C.carpio	0.0982
C.gibelio-C.carpio	0.0845
C.gibelio-C.carpio	0.1006
C.gibelio-C.carpio	0.0824
C.gibelio-C.carpio	0.1683
C.gibelio-C.carpio	0.2239
C.gibelio-C.carpio	0.1327
C.gibelio-C.carpio	0.1129
C.gibelio-C.carpio	0.1428
C.gibelio-C.carpio	0.0786
C.gibelio-C.carpio	0.1487
C.gibelio-C.carpio	0.1057
C.gibelio-C.carpio	0.0826
C.gibelio-C.carpio	0.1452
C.gibelio-C.carpio	0.0821
C.gibelio-C.carpio	0.0952
C.gibelio-C.carpio	0.0890
C.gibelio-C.carpio	0.0817
C.gibelio-C.carpio	0.1392
C.gibelio-C.carpio	0.0760
C.gibelio-C.carpio	0.1778
C.gibelio-C.carpio	0.0994
C.gibelio-C.carpio	0.1433
C.gibelio-C.carpio	0.1162
C.gibelio-C.carpio	0.1288
C.gibelio-C.carpio	0.0958
C.gibelio-C.carpio	0.0824
C.gibelio-C.carpio	0.0724
C.gibelio-C.carpio	0.1129
C.gibelio-C.carpio	0.2070
C.gibelio-C.carpio	0.0822
C.gibelio-C.carpio	0.0986
C.gibelio-C.carpio	0.0970
C.gibelio-C.carpio	0.1297
C.gibelio-C.carpio	0.0974
C.gibelio-C.carpio	0.1846
C.gibelio-C.carpio	0.0676
C.gibelio-C.carpio	0.0979
C.gibelio-C.carpio	0.1323
C.gibelio-C.carpio	0.1443
C.gibelio-C.carpio	0.1412
C.gibelio-C.carpio	0.1458
C.gibelio-C.carpio	0.1667
C.gibelio-C.carpio	0.1145
C.gibelio-C.carpio	0.1040
C.gibelio-C.carpio	0.0799
C.gibelio-C.carpio	0.1060
C.gibelio-C.carpio	0.0927
C.gibelio-C.carpio	0.1162
C.gibelio-C.carpio	0.2234
C.gibelio-C.carpio	0.1279
C.gibelio-C.carpio	0.1594
C.gibelio-C.carpio	0.0737
C.gibelio-C.carpio	0.1021
C.gibelio-C.carpio	0.1187
C.gibelio-C.carpio	0.0796
C.gibelio-C.carpio	0.1564
C.gibelio-C.carpio	0.1459
C.gibelio-C.carpio	0.0994
C.gibelio-C.carpio	0.0972
C.gibelio-C.carpio	0.1570
C.gibelio-C.carpio	0.0930
C.gibelio-C.carpio	0.1218
C.gibelio-C.carpio	0.0995
C.gibelio-C.carpio	0.0787
C.gibelio-C.carpio	0.1607
C.gibelio-C.carpio	0.0560
C.gibelio-C.carpio	0.1251
C.gibelio-C.carpio	0.0767
C.gibelio-C.carpio	0.1507
C.gibelio-C.carpio	0.1825
C.gibelio-C.carpio	0.1125
C.gibelio-C.carpio	0.0884
C.gibelio-C.carpio	0.2502
C.gibelio-C.carpio	0.1734
C.gibelio-C.carpio	0.1435
C.gibelio-C.carpio	0.2020
C.gibelio-C.carpio	0.1830
C.gibelio-C.carpio	0.1586
C.gibelio-C.carpio	0.0801
C.gibelio-C.carpio	0.1076
C.gibelio-C.carpio	0.1379
C.gibelio-C.carpio	0.2985
C.gibelio-C.carpio	0.0601
C.gibelio-C.carpio	0.0875
C.gibelio-C.carpio	0.1314
C.gibelio-C.carpio	0.1374
C.gibelio-C.carpio	0.1494
C.gibelio-C.carpio	0.0986
C.gibelio-C.carpio	0.1072
C.gibelio-C.carpio	0.1445
C.gibelio-C.carpio	0.0906
C.gibelio-C.carpio	0.0902
C.gibelio-C.carpio	0.1187
C.gibelio-C.carpio	0.0549
C.gibelio-C.carpio	0.1004
C.gibelio-C.carpio	0.0549
C.gibelio-C.carpio	0.0895
C.gibelio-C.carpio	0.1546
C.gibelio-C.carpio	0.3001
C.gibelio-C.carpio	0.1313
C.gibelio-C.carpio	0.1368
C.gibelio-C.carpio	0.0771
C.gibelio-C.carpio	0.1010
C.gibelio-C.carpio	0.0538
C.gibelio-C.carpio	0.0652
C.gibelio-C.carpio	0.1232
C.gibelio-C.carpio	0.1104
C.gibelio-C.carpio	0.1821
C.gibelio-C.carpio	0.1815
C.gibelio-C.carpio	0.0993
C.gibelio-C.carpio	0.1319
C.gibelio-C.carpio	0.1272
C.gibelio-C.carpio	0.1482
C.gibelio-C.carpio	0.1432
C.gibelio-C.carpio	0.1606
C.gibelio-C.carpio	0.1152
C.gibelio-C.carpio	0.0815
C.gibelio-C.carpio	0.0994
C.gibelio-C.carpio	0.1607
C.gibelio-C.carpio	0.1149
C.gibelio-C.carpio	0.1071
C.gibelio-C.carpio	0.0787
C.gibelio-C.carpio	0.0701
C.gibelio-C.carpio	0.1231
C.gibelio-C.carpio	0.0930
C.gibelio-C.carpio	0.1191
C.gibelio-C.carpio	0.0855
C.gibelio-C.carpio	0.2397
C.gibelio-C.carpio	0.0635
C.gibelio-C.carpio	0.2945
C.gibelio-C.carpio	0.0864
C.gibelio-C.carpio	0.1289
C.gibelio-C.carpio	0.0822
C.gibelio-C.carpio	0.0707
C.gibelio-C.carpio	0.1124
C.gibelio-C.carpio	0.1324
C.gibelio-C.carpio	0.0966
C.gibelio-C.carpio	0.1123
C.gibelio-C.carpio	0.1194
C.gibelio-C.carpio	0.0605
C.gibelio-C.carpio	0.1014
C.gibelio-C.carpio	0.4625
C.gibelio-C.carpio	0.1257
C.gibelio-C.carpio	0.1540
C.gibelio-C.carpio	0.1075
C.gibelio-C.carpio	0.0913
C.gibelio-C.carpio	0.0852
C.gibelio-C.carpio	0.1268
C.gibelio-C.carpio	0.1439
C.gibelio-C.carpio	0.0885
C.gibelio-C.carpio	0.1030
C.gibelio-C.carpio	0.1225
C.gibelio-C.carpio	0.3649
C.gibelio-C.carpio	0.0696
C.gibelio-C.carpio	0.0687
C.gibelio-C.carpio	0.0972
C.gibelio-C.carpio	0.1425
C.gibelio-C.carpio	0.0995
C.gibelio-C.carpio	0.0756
C.gibelio-C.carpio	0.1027
C.gibelio-C.carpio	0.0670
C.gibelio-C.carpio	0.0751
C.gibelio-C.carpio	0.0837
C.gibelio-C.carpio	0.1050
C.gibelio-C.carpio	0.1309
C.gibelio-C.carpio	0.0405
C.gibelio-C.carpio	0.1027
C.gibelio-C.carpio	0.0649
C.gibelio-C.carpio	0.1996
C.gibelio-C.carpio	0.1039
C.gibelio-C.carpio	0.0999
C.gibelio-C.carpio	0.1527
C.gibelio-C.carpio	0.0910
C.gibelio-C.carpio	0.0863
C.gibelio-C.carpio	0.1387
C.gibelio-C.carpio	0.1059
C.gibelio-C.carpio	0.1495
C.gibelio-C.carpio	0.1170
C.gibelio-C.carpio	0.2249
C.gibelio-C.carpio	0.1045
C.gibelio-C.carpio	0.0747
C.gibelio-C.carpio	0.0839
C.gibelio-C.carpio	0.1287
C.gibelio-C.carpio	0.0903
C.gibelio-C.carpio	0.1063
C.gibelio-C.carpio	0.0519
C.gibelio-C.carpio	0.1041
C.gibelio-C.carpio	0.2393
C.gibelio-C.carpio	0.1276
C.gibelio-C.carpio	0.0900
C.gibelio-C.carpio	0.0928
C.gibelio-C.carpio	0.0877
C.gibelio-C.carpio	0.1442
C.gibelio-C.carpio	0.3660
C.gibelio-C.carpio	0.1244
C.gibelio-C.carpio	0.1200
C.gibelio-C.carpio	0.0935
C.gibelio-C.carpio	0.1204
C.gibelio-C.carpio	0.1117
C.gibelio-C.carpio	0.0922
C.gibelio-C.carpio	0.1501
C.gibelio-C.carpio	0.1882
C.gibelio-C.carpio	0.0829
C.gibelio-C.carpio	0.0992
C.gibelio-C.carpio	0.1823
C.gibelio-C.carpio	0.1188
C.gibelio-C.carpio	0.1297
C.gibelio-C.carpio	0.1248
C.gibelio-C.carpio	0.2993
C.gibelio-C.carpio	0.2471
C.gibelio-C.carpio	0.0982
C.gibelio-C.carpio	0.0981
C.gibelio-C.carpio	0.1352
C.gibelio-C.carpio	0.1037
C.gibelio-C.carpio	0.1022
C.gibelio-C.carpio	0.0491
C.gibelio-C.carpio	0.1272
C.gibelio-C.carpio	0.2133
C.gibelio-C.carpio	0.1742
C.gibelio-C.carpio	0.1163
C.gibelio-C.carpio	0.0731
C.gibelio-C.carpio	0.1129
C.gibelio-C.carpio	0.1042
C.gibelio-C.carpio	0.1236
C.gibelio-C.carpio	0.0423
C.gibelio-C.carpio	0.1426
C.gibelio-C.carpio	0.0989
C.gibelio-C.carpio	0.0781
C.gibelio-C.carpio	0.1031
C.gibelio-C.carpio	0.0889
C.gibelio-C.carpio	0.0766
C.gibelio-C.carpio	0.1136
C.gibelio-C.carpio	0.2277
C.gibelio-C.carpio	0.1287
C.gibelio-C.carpio	0.1140
C.gibelio-C.carpio	0.0817
C.gibelio-C.carpio	0.1144
C.gibelio-C.carpio	0.1200
C.gibelio-C.carpio	0.1510
C.gibelio-C.carpio	0.1189
C.gibelio-C.carpio	0.1383
C.gibelio-C.carpio	0.1276
C.gibelio-C.carpio	0.1228
C.gibelio-C.carpio	0.1442
C.gibelio-C.carpio	0.1053
C.gibelio-C.carpio	0.2480
C.gibelio-C.carpio	0.1324
C.gibelio-C.carpio	0.0954
C.gibelio-C.carpio	0.1796
C.gibelio-C.carpio	0.1148
C.gibelio-C.carpio	0.1759
C.gibelio-C.carpio	0.1581
C.gibelio-C.carpio	0.2596
C.gibelio-C.carpio	0.1341
C.gibelio-C.carpio	0.1393
C.gibelio-C.carpio	0.0795
C.gibelio-C.carpio	0.1981
C.gibelio-C.carpio	0.0832
C.gibelio-C.carpio	0.1369
C.gibelio-C.carpio	0.1196
C.gibelio-C.carpio	0.1090
C.gibelio-C.carpio	0.0960
C.gibelio-C.carpio	0.1510
C.gibelio-C.carpio	0.1194
C.gibelio-C.carpio	0.1047
C.gibelio-C.carpio	0.1755
C.gibelio-C.carpio	0.0871
C.gibelio-C.carpio	0.0946
C.gibelio-C.carpio	0.1047
C.gibelio-C.carpio	0.0614
C.gibelio-C.carpio	0.0927
C.gibelio-C.carpio	0.0997
C.gibelio-C.carpio	0.1189
C.gibelio-C.carpio	0.1401
C.gibelio-C.carpio	0.1292
C.gibelio-C.carpio	0.0870
C.gibelio-C.carpio	0.1438
C.gibelio-C.carpio	0.0985
C.gibelio-C.carpio	0.0988
C.gibelio-C.carpio	0.1488
C.gibelio-C.carpio	0.2229
C.gibelio-C.carpio	0.0882
C.gibelio-C.carpio	0.1066
C.gibelio-C.carpio	0.1825
C.gibelio-C.carpio	0.0854
C.gibelio-C.carpio	0.1502
C.gibelio-C.carpio	0.0970
C.gibelio-C.carpio	0.0989
C.gibelio-C.carpio	0.1431
C.gibelio-C.carpio	0.2022
C.gibelio-C.carpio	0.0804
C.gibelio-C.carpio	0.0901
C.gibelio-C.carpio	0.0947
C.gibelio-C.carpio	0.0669
C.gibelio-C.carpio	0.1179
C.gibelio-C.carpio	0.2339
C.gibelio-C.carpio	0.0878
C.gibelio-C.carpio	0.1022
C.gibelio-C.carpio	0.1339
C.gibelio-C.carpio	0.0604
C.gibelio-C.carpio	0.2221
C.gibelio-C.carpio	0.0866
C.gibelio-C.carpio	0.0820
C.gibelio-C.carpio	0.1170
C.gibelio-C.carpio	0.1047
C.gibelio-C.carpio	0.1557
C.gibelio-C.carpio	0.0978
C.gibelio-C.carpio	0.0754
C.gibelio-C.carpio	0.1596
C.gibelio-C.carpio	0.0913
C.gibelio-C.carpio	0.0869
C.gibelio-C.carpio	0.1821
C.gibelio-C.carpio	0.1309
C.gibelio-C.carpio	0.0904
C.gibelio-C.carpio	0.1099
C.gibelio-C.carpio	0.0805
C.gibelio-C.carpio	0.0874
C.gibelio-C.carpio	0.0761
C.gibelio-C.carpio	0.1066
C.gibelio-C.carpio	0.0775
C.gibelio-C.carpio	0.2731
C.gibelio-C.carpio	0.1519
C.gibelio-C.carpio	0.1078
C.gibelio-C.carpio	0.1348
C.gibelio-C.carpio	0.1253
C.gibelio-C.carpio	0.1499
C.gibelio-C.carpio	0.1405
C.gibelio-C.carpio	0.1033
C.gibelio-C.carpio	0.1058
C.gibelio-C.carpio	0.1825
C.gibelio-C.carpio	0.1131
C.gibelio-C.carpio	0.1718
C.gibelio-C.carpio	0.0757
C.gibelio-C.carpio	0.1314
C.gibelio-C.carpio	0.1396
C.gibelio-C.carpio	0.2565
C.gibelio-C.carpio	0.0968
C.gibelio-C.carpio	0.0940
C.gibelio-C.carpio	0.1909
C.gibelio-C.carpio	0.0582
C.gibelio-C.carpio	0.0902
C.gibelio-C.carpio	0.0866
C.gibelio-C.carpio	0.1805
C.gibelio-C.carpio	0.0977
C.gibelio-C.carpio	0.1032
C.gibelio-C.carpio	0.1968
C.gibelio-C.carpio	0.1096
C.gibelio-C.carpio	0.1403
C.gibelio-C.carpio	0.1290
C.gibelio-C.carpio	0.1589
C.gibelio-C.carpio	0.0674
C.gibelio-C.carpio	0.1350
C.gibelio-C.carpio	0.0981
C.gibelio-C.carpio	0.1098
C.gibelio-C.carpio	0.0904
C.gibelio-C.carpio	0.1458
C.gibelio-C.carpio	0.1142
C.gibelio-C.carpio	0.1099
C.gibelio-C.carpio	0.1203
C.gibelio-C.carpio	0.0836
C.gibelio-C.carpio	0.0487
C.gibelio-C.carpio	0.1791
C.gibelio-C.carpio	0.1335
C.gibelio-C.carpio	0.1029
C.gibelio-C.carpio	0.1038
C.gibelio-C.carpio	0.2006
C.gibelio-C.carpio	0.0801
C.gibelio-C.carpio	0.1328
C.gibelio-C.carpio	0.1228
C.gibelio-C.carpio	0.1207
C.gibelio-C.carpio	0.0992
C.gibelio-C.carpio	0.0555
C.gibelio-C.carpio	0.0996
C.gibelio-C.carpio	0.2645
C.gibelio-C.carpio	0.0986
C.gibelio-C.carpio	0.0658
C.gibelio-C.carpio	0.0847
C.gibelio-C.carpio	0.0807
C.gibelio-C.carpio	0.6406
C.gibelio-C.carpio	0.1585
C.gibelio-C.carpio	0.1269
C.gibelio-C.carpio	0.0866
C.gibelio-C.carpio	0.1318
C.gibelio-C.carpio	0.1102
C.gibelio-C.carpio	0.0547
C.gibelio-C.carpio	0.1995
C.gibelio-C.carpio	0.1118
C.gibelio-C.carpio	0.1074
C.gibelio-C.carpio	0.0858
C.gibelio-C.carpio	0.0958
C.gibelio-C.carpio	0.0925
C.gibelio-C.carpio	0.0757
C.gibelio-C.carpio	0.0990
C.gibelio-C.carpio	0.1667
C.gibelio-C.carpio	0.1486
C.gibelio-C.carpio	0.1030
C.gibelio-C.carpio	0.1015
C.gibelio-C.carpio	0.1116
C.gibelio-C.carpio	0.1787
C.gibelio-C.carpio	0.1232
C.gibelio-C.carpio	0.1251
C.gibelio-C.carpio	0.0914
C.gibelio-C.carpio	0.0818
C.gibelio-C.carpio	0.0898
C.gibelio-C.carpio	0.0561
C.gibelio-C.carpio	0.1577
C.gibelio-C.carpio	0.0881
C.gibelio-C.carpio	0.0944
C.gibelio-C.carpio	0.2142
C.gibelio-C.carpio	0.1625
C.gibelio-C.carpio	0.1255
C.gibelio-C.carpio	0.1034
C.gibelio-C.carpio	0.1190
C.gibelio-C.carpio	0.1339
C.gibelio-C.carpio	0.0889
C.gibelio-C.carpio	0.1291
C.gibelio-C.carpio	0.0913
C.gibelio-C.carpio	0.1417
C.gibelio-C.carpio	0.2787
C.gibelio-C.carpio	0.0904
C.gibelio-C.carpio	0.1684
C.gibelio-C.carpio	0.0784
C.gibelio-C.carpio	0.2528
C.gibelio-C.carpio	0.0968
C.gibelio-C.carpio	0.1571
C.gibelio-C.carpio	0.0890
C.gibelio-C.carpio	0.0689
C.gibelio-C.carpio	0.0973
C.gibelio-C.carpio	0.0998
C.gibelio-C.carpio	0.1358
C.gibelio-C.carpio	0.1171
C.gibelio-C.carpio	0.1154
C.gibelio-C.carpio	0.0875
C.gibelio-C.carpio	0.0682
C.gibelio-C.carpio	0.1277
C.gibelio-C.carpio	0.1042
C.gibelio-C.carpio	0.1169
C.gibelio-C.carpio	0.1045
C.gibelio-C.carpio	0.1185
C.gibelio-C.carpio	0.2087
C.gibelio-C.carpio	0.1174
C.gibelio-C.carpio	0.0774
C.gibelio-C.carpio	0.1573
C.gibelio-C.carpio	0.1193
C.gibelio-C.carpio	0.0950
C.gibelio-C.carpio	0.0359
C.gibelio-C.carpio	0.0746
C.gibelio-C.carpio	0.1192
C.gibelio-C.carpio	0.1153
C.gibelio-C.carpio	0.1170
C.gibelio-C.carpio	0.1786
C.gibelio-C.carpio	0.1626
C.gibelio-C.carpio	0.1365
C.gibelio-C.carpio	0.1712
C.gibelio-C.carpio	0.1868
C.gibelio-C.carpio	0.0824
C.gibelio-C.carpio	0.1176
C.gibelio-C.carpio	0.1003
C.gibelio-C.carpio	0.0914
C.gibelio-C.carpio	0.0874
C.gibelio-C.carpio	0.0830
C.gibelio-C.carpio	0.1307
C.gibelio-C.carpio	0.0989
C.gibelio-C.carpio	0.1343
C.gibelio-C.carpio	0.0669
C.gibelio-C.carpio	0.1369
C.gibelio-C.carpio	0.1912
C.gibelio-C.carpio	0.1109
C.gibelio-C.carpio	0.1194
C.gibelio-C.carpio	0.1497
C.gibelio-C.carpio	0.0963
C.gibelio-C.carpio	0.1016
C.gibelio-C.carpio	0.0912
C.gibelio-C.carpio	0.1342
C.gibelio-C.carpio	0.1210
C.gibelio-C.carpio	0.4720
C.gibelio-C.carpio	0.1029
C.gibelio-C.carpio	0.1698
C.gibelio-C.carpio	0.0616
C.gibelio-C.carpio	0.1058
C.gibelio-C.carpio	0.1254
C.gibelio-C.carpio	0.1128
C.gibelio-C.carpio	0.2499
C.gibelio-C.carpio	0.1042
C.gibelio-C.carpio	0.1338
C.gibelio-C.carpio	0.1302
C.gibelio-C.carpio	0.0600
C.gibelio-C.carpio	0.0920
C.gibelio-C.carpio	0.9973
C.gibelio-C.carpio	0.0786
C.gibelio-C.carpio	0.1395
C.gibelio-C.carpio	0.0954
C.gibelio-C.carpio	0.0892
C.gibelio-C.carpio	0.1485
C.gibelio-C.carpio	0.1804
C.gibelio-C.carpio	0.0757
C.gibelio-C.carpio	0.1445
C.gibelio-C.carpio	0.5081
C.gibelio-C.carpio	0.1459
C.gibelio-C.carpio	0.1144
C.gibelio-C.carpio	0.0750
C.gibelio-C.carpio	0.0882
C.gibelio-C.carpio	0.1064
C.gibelio-C.carpio	0.0690
C.gibelio-C.carpio	0.1410
C.gibelio-C.carpio	0.0767
C.gibelio-C.carpio	0.1259
C.gibelio-C.carpio	0.1070
C.gibelio-C.carpio	0.1336
C.gibelio-C.carpio	0.0864
C.gibelio-C.carpio	0.1247
C.gibelio-C.carpio	0.1697
C.gibelio-C.carpio	0.0710
C.gibelio-C.carpio	0.1061
C.gibelio-C.carpio	0.1044
C.gibelio-C.carpio	0.1255
C.gibelio-C.carpio	0.1252
C.gibelio-C.carpio	0.0702
C.gibelio-C.carpio	0.0970
C.gibelio-C.carpio	0.1497
C.gibelio-C.carpio	0.1137
C.gibelio-C.carpio	0.1126
C.gibelio-C.carpio	0.0980
C.gibelio-C.carpio	0.0666
C.gibelio-C.carpio	0.0607
C.gibelio-C.carpio	0.1257
C.gibelio-C.carpio	0.0988
C.gibelio-C.carpio	0.0952
C.gibelio-C.carpio	0.1076
C.gibelio-C.carpio	0.1126
C.gibelio-C.carpio	0.1143
C.gibelio-C.carpio	0.1428
C.gibelio-C.carpio	0.0847
C.gibelio-C.carpio	0.1152
C.gibelio-C.carpio	0.0892
C.gibelio-C.carpio	0.1261
C.gibelio-C.carpio	0.0758
C.gibelio-C.carpio	0.1016
C.gibelio-C.carpio	0.0766
C.gibelio-C.carpio	0.0853
C.gibelio-C.carpio	0.0761
C.gibelio-C.carpio	0.1427
C.gibelio-C.carpio	0.1342
C.gibelio-C.carpio	0.1127
C.gibelio-C.carpio	0.2404
C.gibelio-C.carpio	0.0853
C.gibelio-C.carpio	0.1009
C.gibelio-C.carpio	0.1332
C.gibelio-C.carpio	0.0968
C.gibelio-C.carpio	0.0881
C.gibelio-C.carpio	0.1022
C.gibelio-C.carpio	0.1125
C.gibelio-C.carpio	0.1160
C.gibelio-C.carpio	0.0917
C.gibelio-C.carpio	0.0914
C.gibelio-C.carpio	0.1646
C.gibelio-C.carpio	0.0673
C.gibelio-C.carpio	0.1169
C.gibelio-C.carpio	0.1556
C.gibelio-C.carpio	0.1001
C.gibelio-C.carpio	0.0969
C.gibelio-C.carpio	0.0918
C.gibelio-C.carpio	0.0920
C.gibelio-C.carpio	0.1099
C.gibelio-C.carpio	0.1131
C.gibelio-C.carpio	0.0778
C.gibelio-C.carpio	0.1014
C.gibelio-C.carpio	0.0782
C.gibelio-C.carpio	0.1065
C.gibelio-C.carpio	0.1155
C.gibelio-C.carpio	0.0707
C.gibelio-C.carpio	0.1078
C.gibelio-C.carpio	0.1345
C.gibelio-C.carpio	0.1080
C.gibelio-C.carpio	0.1261
C.gibelio-C.carpio	0.0978
C.gibelio-C.carpio	0.0928
C.gibelio-C.carpio	0.3216
C.gibelio-C.carpio	0.1077
C.gibelio-C.carpio	0.1058
C.gibelio-C.carpio	0.0797
C.gibelio-C.carpio	0.0869
C.gibelio-C.carpio	0.1247
C.gibelio-C.carpio	0.1018
C.gibelio-C.carpio	0.1214
C.gibelio-C.carpio	0.1580
C.gibelio-C.carpio	0.2878
C.gibelio-C.carpio	0.0923
C.gibelio-C.carpio	0.1142
C.gibelio-C.carpio	0.0747
C.gibelio-C.carpio	0.1186
C.gibelio-C.carpio	0.1095
C.gibelio-C.carpio	0.1633
C.gibelio-C.carpio	0.0943
C.gibelio-C.carpio	0.0738
C.gibelio-C.carpio	0.1255
C.gibelio-C.carpio	0.1431
C.gibelio-C.carpio	0.0995
C.gibelio-C.carpio	0.1066
C.gibelio-C.carpio	0.1511
C.gibelio-C.carpio	0.1183
C.gibelio-C.carpio	0.2265
C.gibelio-C.carpio	0.1509
C.gibelio-C.carpio	0.0728
C.gibelio-C.carpio	0.1912
C.gibelio-C.carpio	0.1698
C.gibelio-C.carpio	0.1138
C.gibelio-C.carpio	0.0815
C.gibelio-C.carpio	0.1075
C.gibelio-C.carpio	0.2554
C.gibelio-C.carpio	0.0864
C.gibelio-C.carpio	0.2039
C.gibelio-C.carpio	0.1120
C.gibelio-C.carpio	0.0831
C.gibelio-C.carpio	0.1104
C.gibelio-C.carpio	0.1286
C.gibelio-C.carpio	0.1553
C.gibelio-C.carpio	0.1480
C.gibelio-C.carpio	0.0938
C.gibelio-C.carpio	0.0985
C.gibelio-C.carpio	0.1487
C.gibelio-C.carpio	0.1664
C.gibelio-C.carpio	0.0611
C.gibelio-C.carpio	0.0881
C.gibelio-C.carpio	0.1091
C.gibelio-C.carpio	0.1399
C.gibelio-C.carpio	0.0610
C.gibelio-C.carpio	0.0893
C.gibelio-C.carpio	0.0941
C.gibelio-C.carpio	0.1727
C.gibelio-C.carpio	0.0958
C.gibelio-C.carpio	0.0719
C.gibelio-C.carpio	0.0987
C.gibelio-C.carpio	0.0822
C.gibelio-C.carpio	0.1679
C.gibelio-C.carpio	0.1503
C.gibelio-C.carpio	0.0482
C.gibelio-C.carpio	0.0759
C.gibelio-C.carpio	0.0659
C.gibelio-C.carpio	0.1440
C.gibelio-C.carpio	0.0739
C.gibelio-C.carpio	0.0967
C.gibelio-C.carpio	0.1256
C.gibelio-C.carpio	0.0849
C.gibelio-C.carpio	0.1327
C.gibelio-C.carpio	0.1443
C.gibelio-C.carpio	0.0709
C.gibelio-C.carpio	0.1040
C.gibelio-C.carpio	0.0743
C.gibelio-C.carpio	0.1132
C.gibelio-C.carpio	0.1133
C.gibelio-C.carpio	0.0658
C.gibelio-C.carpio	0.0905
C.gibelio-C.carpio	0.0993
C.gibelio-C.carpio	0.0995
C.gibelio-C.carpio	0.2603
C.gibelio-C.carpio	0.0765
C.gibelio-C.carpio	0.0972
C.gibelio-C.carpio	0.1147
C.gibelio-C.carpio	0.1242
C.gibelio-C.carpio	0.2584
C.gibelio-C.carpio	0.1074
C.gibelio-C.carpio	0.1317
C.gibelio-C.carpio	0.1030
C.gibelio-C.carpio	0.0777
C.gibelio-C.carpio	0.1293
C.gibelio-C.carpio	0.1168
C.gibelio-C.carpio	0.1026
C.gibelio-C.carpio	0.1106
C.gibelio-C.carpio	0.1060
C.gibelio-C.carpio	0.1785
C.gibelio-C.carpio	0.2547
C.gibelio-C.carpio	0.0967
C.gibelio-C.carpio	0.0831
C.gibelio-C.carpio	0.0950
C.gibelio-C.carpio	0.0882
C.gibelio-C.carpio	0.0736
C.gibelio-C.carpio	0.5417
C.gibelio-C.carpio	0.1121
C.gibelio-C.carpio	0.1673
C.gibelio-C.carpio	0.1343
C.gibelio-C.carpio	0.0724
C.gibelio-C.carpio	0.1412
C.gibelio-C.carpio	0.1422
C.gibelio-C.carpio	0.1601
C.gibelio-C.carpio	0.1436
C.gibelio-C.carpio	0.2862
C.gibelio-C.carpio	0.1380
C.gibelio-C.carpio	0.0622
C.gibelio-C.carpio	0.1785
C.gibelio-C.carpio	0.1035
C.gibelio-C.carpio	0.1451
C.gibelio-C.carpio	0.1108
C.gibelio-C.carpio	0.0910
C.gibelio-C.carpio	0.1202
C.gibelio-C.carpio	0.1157
C.gibelio-C.carpio	0.1371
C.gibelio-C.carpio	0.1150
C.gibelio-C.carpio	0.1223
C.gibelio-C.carpio	0.4079
C.gibelio-C.carpio	0.0649
C.gibelio-C.carpio	0.0851
C.gibelio-C.carpio	0.0596
C.gibelio-C.carpio	0.0771
C.gibelio-C.carpio	0.1180
C.gibelio-C.carpio	0.0725
C.gibelio-C.carpio	0.1765
C.gibelio-C.carpio	0.0695
C.gibelio-C.carpio	0.0997
C.gibelio-C.carpio	0.1263
C.gibelio-C.carpio	0.2314
C.gibelio-C.carpio	0.1226
C.gibelio-C.carpio	0.1024
C.gibelio-C.carpio	0.1291
C.gibelio-C.carpio	0.1271
C.gibelio-C.carpio	0.0798
C.gibelio-C.carpio	0.0993
C.gibelio-C.carpio	0.0869
C.gibelio-C.carpio	0.0872
C.gibelio-C.carpio	0.0815
C.gibelio-C.carpio	0.2123
C.gibelio-C.carpio	0.1218
C.gibelio-C.carpio	0.0556
C.gibelio-C.carpio	0.1204
C.gibelio-C.carpio	0.1179
C.gibelio-C.carpio	0.2048
C.gibelio-C.carpio	0.0969
C.gibelio-C.carpio	0.0998
C.gibelio-C.carpio	0.0639
C.gibelio-C.carpio	0.1245
C.gibelio-C.carpio	0.1116
C.gibelio-C.carpio	0.0766
C.gibelio-C.carpio	0.0855
C.gibelio-C.carpio	0.1096
C.gibelio-C.carpio	0.0740
C.gibelio-C.carpio	0.1204
C.gibelio-C.carpio	0.0834
C.gibelio-C.carpio	0.1667
C.gibelio-C.carpio	0.0764
C.gibelio-C.carpio	0.1465
C.gibelio-C.carpio	0.1563
C.gibelio-C.carpio	0.1344
C.gibelio-C.carpio	0.1581
C.gibelio-C.carpio	0.1679
C.gibelio-C.carpio	0.2239
C.gibelio-C.carpio	0.0898
C.gibelio-C.carpio	0.1159
C.gibelio-C.carpio	0.1095
C.gibelio-C.carpio	0.1334
C.gibelio-C.carpio	0.0941
C.gibelio-C.carpio	0.0922
C.gibelio-C.carpio	0.1244
C.gibelio-C.carpio	0.0722
C.gibelio-C.carpio	0.1988
C.gibelio-C.carpio	0.0884
C.gibelio-C.carpio	0.1021
C.gibelio-C.carpio	0.0700
C.gibelio-C.carpio	0.0769
C.gibelio-C.carpio	0.0907
C.gibelio-C.carpio	0.1370
C.gibelio-C.carpio	0.0513
C.gibelio-C.carpio	0.1301
C.gibelio-C.carpio	0.1169
C.gibelio-C.carpio	0.1377
C.gibelio-C.carpio	0.1099
C.gibelio-C.carpio	0.1290
C.gibelio-C.carpio	0.1065
C.gibelio-C.carpio	0.1078
C.gibelio-C.carpio	0.1925
C.gibelio-C.carpio	0.1664
C.gibelio-C.carpio	0.0762
C.gibelio-C.carpio	0.0646
C.gibelio-C.carpio	0.1727
C.gibelio-C.carpio	0.1176
C.gibelio-C.carpio	0.1031
C.gibelio-C.carpio	0.1055
C.gibelio-C.carpio	0.0835
C.gibelio-C.carpio	0.1700
C.gibelio-C.carpio	0.1417
C.gibelio-C.carpio	0.1302
C.gibelio-C.carpio	0.2223
C.gibelio-C.carpio	0.0463
C.gibelio-C.carpio	0.0872
C.gibelio-C.carpio	0.1676
C.gibelio-C.carpio	0.3951
C.gibelio-C.carpio	0.0835
C.gibelio-C.carpio	0.1259
C.gibelio-C.carpio	0.1188
C.gibelio-C.carpio	0.0976
C.gibelio-C.carpio	0.1467
C.gibelio-C.carpio	0.1003
C.gibelio-C.carpio	0.0926
C.gibelio-C.carpio	0.1234
C.gibelio-C.carpio	0.1847
C.gibelio-C.carpio	0.0949
C.gibelio-C.carpio	0.0887
C.gibelio-C.carpio	0.0779
C.gibelio-C.carpio	0.1189
C.gibelio-C.carpio	0.1493
C.gibelio-C.carpio	0.0821
C.gibelio-C.carpio	0.1399
C.gibelio-C.carpio	0.1021
C.gibelio-C.carpio	0.2073
C.gibelio-C.carpio	0.6428
C.gibelio-C.carpio	0.0271
C.gibelio-C.carpio	0.0768
C.gibelio-C.carpio	0.0977
C.gibelio-C.carpio	0.0842
C.gibelio-C.carpio	0.0583
C.gibelio-C.carpio	0.1000
C.gibelio-C.carpio	0.0873
C.gibelio-C.carpio	0.0875
C.gibelio-C.carpio	0.1187
C.gibelio-C.carpio	0.1130
C.gibelio-C.carpio	0.0779
C.gibelio-C.carpio	0.0703
C.gibelio-C.carpio	0.1259
C.gibelio-C.carpio	0.0864
C.gibelio-C.carpio	0.1537
C.gibelio-C.carpio	0.0731
C.gibelio-C.carpio	0.0913
C.gibelio-C.carpio	0.0884
C.gibelio-C.carpio	0.1306
C.gibelio-C.carpio	0.0713
C.gibelio-C.carpio	0.1025
C.gibelio-C.carpio	0.1516
C.gibelio-C.carpio	0.2464
C.gibelio-C.carpio	0.0909
C.gibelio-C.carpio	0.2470
C.gibelio-C.carpio	0.1873
C.gibelio-C.carpio	0.3879
C.gibelio-C.carpio	0.1464
C.gibelio-C.carpio	0.1744
C.gibelio-C.carpio	0.0493
C.gibelio-C.carpio	0.1188
C.gibelio-C.carpio	0.1614
C.gibelio-C.carpio	0.1110
C.gibelio-C.carpio	0.0961
C.gibelio-C.carpio	0.0725
C.gibelio-C.carpio	0.1082
C.gibelio-C.carpio	0.0767
C.gibelio-C.carpio	0.1066
C.gibelio-C.carpio	0.1269
C.gibelio-C.carpio	0.0812
C.gibelio-C.carpio	0.1136
C.gibelio-C.carpio	0.0610
C.gibelio-C.carpio	0.1445
C.gibelio-C.carpio	0.0894
C.gibelio-C.carpio	0.1025
C.gibelio-C.carpio	0.0668
C.gibelio-C.carpio	0.0984
C.gibelio-C.carpio	0.0735
C.gibelio-C.carpio	0.1712
C.gibelio-C.carpio	0.0364
C.gibelio-C.carpio	0.1170
C.gibelio-C.carpio	0.1076
C.gibelio-C.carpio	0.0485
C.gibelio-C.carpio	0.0756
C.gibelio-C.carpio	0.0929
C.gibelio-C.carpio	0.1607
C.gibelio-C.carpio	0.0549
C.gibelio-C.carpio	0.0915
C.gibelio-C.carpio	0.0962
C.gibelio-C.carpio	0.1236
C.gibelio-C.carpio	0.1173
C.gibelio-C.carpio	0.1060
C.gibelio-C.carpio	0.0822
C.gibelio-C.carpio	0.0804
C.gibelio-C.carpio	0.1002
C.gibelio-C.carpio	0.1270
C.gibelio-C.carpio	0.0797
C.gibelio-C.carpio	0.1350
C.gibelio-C.carpio	0.0731
C.gibelio-C.carpio	0.1516
C.gibelio-C.carpio	0.1614
C.gibelio-C.carpio	0.1273
C.gibelio-C.carpio	0.0927
C.gibelio-C.carpio	0.1008
C.gibelio-C.carpio	0.2493
C.gibelio-C.carpio	0.1250
C.gibelio-C.carpio	0.1711
C.gibelio-C.carpio	0.1535
C.gibelio-C.carpio	0.1249
C.gibelio-C.carpio	0.1141
C.gibelio-C.carpio	0.1039
C.gibelio-C.carpio	0.0951
C.gibelio-C.carpio	0.1039
C.gibelio-C.carpio	0.1526
C.gibelio-C.carpio	0.0678
C.gibelio-C.carpio	0.1150
C.gibelio-C.carpio	0.1198
C.gibelio-C.carpio	0.0586
C.gibelio-C.carpio	0.1100
C.gibelio-C.carpio	0.2468
C.gibelio-C.carpio	0.1020
C.gibelio-C.carpio	0.0823
C.gibelio-C.carpio	0.0803
C.gibelio-C.carpio	0.1691
C.gibelio-C.carpio	0.0862
C.gibelio-C.carpio	0.1687
C.gibelio-C.carpio	0.1304
C.gibelio-C.carpio	0.0831
C.gibelio-C.carpio	0.1201
C.gibelio-C.carpio	0.0746
C.gibelio-C.carpio	0.0592
C.gibelio-C.carpio	0.0745
C.gibelio-C.carpio	0.0868
C.gibelio-C.carpio	0.1077
C.gibelio-C.carpio	0.0635
C.gibelio-C.carpio	0.1003
C.gibelio-C.carpio	0.1364
C.gibelio-C.carpio	0.0861
C.gibelio-C.carpio	0.0960
C.gibelio-C.carpio	0.0776
C.gibelio-C.carpio	0.0852
C.gibelio-C.carpio	0.0756
C.gibelio-C.carpio	0.3128
C.gibelio-C.carpio	0.1140
C.gibelio-C.carpio	0.1071
C.gibelio-C.carpio	0.0941
C.gibelio-C.carpio	0.0814
C.gibelio-C.carpio	0.1165
C.gibelio-C.carpio	0.1081
C.gibelio-C.carpio	0.0757
C.gibelio-C.carpio	0.1255
C.gibelio-C.carpio	0.1000
C.gibelio-C.carpio	0.1138
C.gibelio-C.carpio	0.1871
C.gibelio-C.carpio	0.1441
C.gibelio-C.carpio	0.1244
C.gibelio-C.carpio	0.1125
C.gibelio-C.carpio	0.0913
C.gibelio-C.carpio	0.2060
C.gibelio-C.carpio	0.2409
C.gibelio-C.carpio	0.1586
C.gibelio-C.carpio	0.0753
C.gibelio-C.carpio	0.1126
C.gibelio-C.carpio	0.1205
C.gibelio-C.carpio	0.1234
C.gibelio-C.carpio	0.1936
C.gibelio-C.carpio	0.1677
C.gibelio-C.carpio	0.1322
C.gibelio-C.carpio	0.1123
C.gibelio-C.carpio	0.0868
C.gibelio-C.carpio	0.1686
C.gibelio-C.carpio	0.0961
C.gibelio-C.carpio	0.1038
C.gibelio-C.carpio	0.1146
C.gibelio-C.carpio	0.0851
C.gibelio-C.carpio	0.1583
C.gibelio-C.carpio	0.0945
C.gibelio-C.carpio	0.3204
C.gibelio-C.carpio	0.1022
C.gibelio-C.carpio	0.1056
C.gibelio-C.carpio	0.1579
C.gibelio-C.carpio	0.1745
C.gibelio-C.carpio	0.1680
C.gibelio-C.carpio	0.1508
C.gibelio-C.carpio	0.1098
C.gibelio-C.carpio	0.1786
C.gibelio-C.carpio	0.1424
C.gibelio-C.carpio	0.0865
C.gibelio-C.carpio	0.1484
C.gibelio-C.carpio	0.1717
C.gibelio-C.carpio	0.1423
C.gibelio-C.carpio	0.0776
C.gibelio-C.carpio	0.0881
C.gibelio-C.carpio	0.1683
C.gibelio-C.carpio	0.0881
C.gibelio-C.carpio	0.0909
C.gibelio-C.carpio	0.1572
C.gibelio-C.carpio	0.1439
C.gibelio-C.carpio	0.0890
C.gibelio-C.carpio	0.0839
C.gibelio-C.carpio	0.1083
C.gibelio-C.carpio	0.0671
C.gibelio-C.carpio	0.1024
C.gibelio-C.carpio	0.0630
C.gibelio-C.carpio	0.1032
C.gibelio-C.carpio	0.1314
C.gibelio-C.carpio	0.0660
C.gibelio-C.carpio	0.1073
C.gibelio-C.carpio	0.1378
C.gibelio-C.carpio	0.0813
C.gibelio-C.carpio	0.1465
C.gibelio-C.carpio	0.0918
C.gibelio-C.carpio	0.0897
C.gibelio-C.carpio	0.1975
C.gibelio-C.carpio	0.1230
C.gibelio-C.carpio	0.0870
C.gibelio-C.carpio	0.1717
C.gibelio-C.carpio	0.1036
C.gibelio-C.carpio	0.1038
C.gibelio-C.carpio	0.1334
C.gibelio-C.carpio	0.1187
C.gibelio-C.carpio	0.1131
C.gibelio-C.carpio	0.0746
C.gibelio-C.carpio	0.0674
C.gibelio-C.carpio	0.1372
C.gibelio-C.carpio	0.1753
C.gibelio-C.carpio	0.0818
C.gibelio-C.carpio	0.3120
C.gibelio-C.carpio	0.0711
C.gibelio-C.carpio	0.1224
C.gibelio-C.carpio	0.1125
C.gibelio-C.carpio	0.0994
C.gibelio-C.carpio	0.1260
C.gibelio-C.carpio	0.2225
C.gibelio-C.carpio	0.1766
C.gibelio-C.carpio	0.1391
C.gibelio-C.carpio	0.1140
C.gibelio-C.carpio	0.1037
C.gibelio-C.carpio	0.0698
C.gibelio-C.carpio	0.0972
C.gibelio-C.carpio	0.0856
C.gibelio-C.carpio	0.2549
C.gibelio-C.carpio	0.1259
C.gibelio-C.carpio	0.2327
C.gibelio-C.carpio	0.2779
C.gibelio-C.carpio	0.1018
C.gibelio-C.carpio	0.1048
C.gibelio-C.carpio	0.1148
C.gibelio-C.carpio	0.1161
C.gibelio-C.carpio	0.0999
C.gibelio-C.carpio	0.0924
C.gibelio-C.carpio	0.1100
C.gibelio-C.carpio	0.1464
C.gibelio-C.carpio	0.1308
C.gibelio-C.carpio	0.0626
C.gibelio-C.carpio	0.0958
C.gibelio-C.carpio	0.1356
C.gibelio-C.carpio	0.1085
C.gibelio-C.carpio	0.1041
C.gibelio-C.carpio	0.1117
C.gibelio-C.carpio	0.0700
C.gibelio-C.carpio	0.3988
C.gibelio-C.carpio	0.1151
C.gibelio-C.carpio	0.1111
C.gibelio-C.carpio	0.1074
C.gibelio-C.carpio	0.0989
C.gibelio-C.carpio	0.1219
C.gibelio-C.carpio	0.1057
C.gibelio-C.carpio	0.1084
C.gibelio-C.carpio	0.0981
C.gibelio-C.carpio	0.0969
C.gibelio-C.carpio	0.1026
C.gibelio-C.carpio	0.0915
C.gibelio-C.carpio	0.1009
C.gibelio-C.carpio	0.0796
C.gibelio-C.carpio	0.1106
C.gibelio-C.carpio	0.1159
C.gibelio-C.carpio	0.1367
C.gibelio-C.carpio	0.1201
C.gibelio-C.carpio	0.1789
C.gibelio-C.carpio	0.1010
C.gibelio-C.carpio	0.0969
C.gibelio-C.carpio	0.0641
C.gibelio-C.carpio	0.1122
C.gibelio-C.carpio	0.0834
C.gibelio-C.carpio	0.1376
C.gibelio-C.carpio	0.1425
C.gibelio-C.carpio	0.0847
C.gibelio-C.carpio	0.0367
C.gibelio-C.carpio	0.1219
C.gibelio-C.carpio	0.1181
C.gibelio-C.carpio	0.1093
C.gibelio-C.carpio	0.1038
C.gibelio-C.carpio	0.0956
C.gibelio-C.carpio	0.1041
C.gibelio-C.carpio	0.0843
C.gibelio-C.carpio	0.1137
C.gibelio-C.carpio	0.0913
C.gibelio-C.carpio	0.1329
C.gibelio-C.carpio	0.1391
C.gibelio-C.carpio	0.0968
C.gibelio-C.carpio	0.0982
C.gibelio-C.carpio	0.0902
C.gibelio-C.carpio	0.0932
C.gibelio-C.carpio	0.0937
C.gibelio-C.carpio	0.1089
C.gibelio-C.carpio	0.1004
C.gibelio-C.carpio	0.0782
C.gibelio-C.carpio	0.1104
C.gibelio-C.carpio	0.0688
C.gibelio-C.carpio	0.0533
C.gibelio-C.carpio	0.0937
C.gibelio-C.carpio	0.1762
C.gibelio-C.carpio	0.0988
C.gibelio-C.carpio	0.1257
[truncated: 485,412 more rows]
