# Supplementary material for: Equilibrated evolution of the mixed auto-/allopolyploid haplotype-resolved genome of the invasive hexaploid Prussian carp
Source: Nat Commun. 2022 Jul 14;13:4092. doi: 10.1038/s41467-022-31515-w (PMC9283417; doi:10.1038/s41467-022-31515-w)
Supplement: Supplementary file 10 — Supplementary Data 15 [file 41467_2022_31515_MOESM10_ESM.txt]

1	B_a	brain	2077646
1	B_a	eye	2046614
1	B_a	gonad	2132018
1	B_a	liver	3580113
1	B_a	muscle	1469217
1	B_c	brain	1992941
1	B_c	eye	1979012
1	B_c	gonad	2044781
1	B_c	liver	3557173
1	B_c	muscle	1331673
1	B_b	brain	2018179
1	B_b	eye	2062618
1	B_b	gonad	2091717
1	B_b	liver	3518720
1	B_b	muscle	1471788
2	B_c	brain	2315564
2	B_c	eye	2116161
2	B_c	gonad	2707568
2	B_c	liver	2570644
2	B_c	muscle	1584086
2	B_a	brain	2315575
2	B_a	eye	2103279
2	B_a	gonad	3038348
2	B_a	liver	2547867
2	B_a	muscle	1617424
2	B_b	brain	2339666
2	B_b	eye	2076234
2	B_b	gonad	2643453
2	B_b	liver	2579857
2	B_b	muscle	1601365
3	B_a	brain	3208813
3	B_a	eye	4376371
3	B_a	gonad	4946819
3	B_a	liver	2246163
3	B_a	muscle	7169085
3	B_b	brain	3139129
3	B_b	eye	4604527
3	B_b	gonad	5003490
3	B_b	liver	2298372
3	B_b	muscle	7485252
3	B_c	brain	3256143
3	B_c	eye	4531382
3	B_c	gonad	5471325
3	B_c	liver	2394097
3	B_c	muscle	7810016
4	B_a	brain	1605153
4	B_a	eye	1355667
4	B_a	gonad	1358038
4	B_a	liver	914059
4	B_a	muscle	432332
4	B_b	brain	1455648
4	B_b	eye	1216615
4	B_b	gonad	1290562
4	B_b	liver	869565
4	B_b	muscle	444324
4	B_c	brain	1476914
4	B_c	eye	1258294
4	B_c	gonad	1275959
4	B_c	liver	944677
4	B_c	muscle	446260
5	B_c	brain	2784424
5	B_c	eye	2179231
5	B_c	gonad	2879285
5	B_c	liver	1812450
5	B_c	muscle	11917039
5	B_a	brain	3033071
5	B_a	eye	2415803
5	B_a	gonad	2979328
5	B_a	liver	1956726
5	B_a	muscle	12660825
5	B_b	brain	2776761
5	B_b	eye	2296774
5	B_b	gonad	2799702
5	B_b	liver	1901113
5	B_b	muscle	11268276
6	B_a	brain	2633884
6	B_a	eye	3752913
6	B_a	gonad	2561935
6	B_a	liver	1620343
6	B_a	muscle	1566353
6	B_b	brain	2708587
6	B_b	eye	3890093
6	B_b	gonad	2417068
6	B_b	liver	1416152
6	B_b	muscle	1772440
6	B_c	brain	2612307
6	B_c	eye	3801820
6	B_c	gonad	2537782
6	B_c	liver	1389562
6	B_c	muscle	1706070
7	B_a	brain	2897666
7	B_a	eye	2152806
7	B_a	gonad	2541527
7	B_a	liver	1856515
7	B_a	muscle	4503232
7	B_c	brain	2809996
7	B_c	eye	2130504
7	B_c	gonad	2490050
7	B_c	liver	1842284
7	B_c	muscle	4408787
7	B_b	brain	2818761
7	B_b	eye	2168069
7	B_b	gonad	2490402
7	B_b	liver	1604871
7	B_b	muscle	4618591
8	B_c	brain	2087853
8	B_c	eye	5352664
8	B_c	gonad	1919176
8	B_c	liver	1917387
8	B_c	muscle	919061
8	B_a	brain	2037917
8	B_a	eye	5236319
8	B_a	gonad	2018781
8	B_a	liver	1888797
8	B_a	muscle	1066231
8	B_b	brain	2012667
8	B_b	eye	5408172
8	B_b	gonad	1838238
8	B_b	liver	1859296
8	B_b	muscle	927540
9	B_a	brain	2376788
9	B_a	eye	1344220
9	B_a	gonad	1740742
9	B_a	liver	981181
9	B_a	muscle	6646119
9	B_b	brain	2224663
9	B_b	eye	1315489
9	B_b	gonad	1779018
9	B_b	liver	997029
9	B_b	muscle	3438058
9	B_c	brain	2155874
9	B_c	eye	1288405
9	B_c	gonad	1762487
9	B_c	liver	1036753
9	B_c	muscle	3308835
10	B_a	brain	1989056
10	B_a	eye	1731158
10	B_a	gonad	2150558
10	B_a	liver	700908
10	B_a	muscle	610506
10	B_b	brain	2043488
10	B_b	eye	1735926
10	B_b	gonad	2176598
10	B_b	liver	681857
10	B_b	muscle	670884
10	B_c	brain	1988343
10	B_c	eye	1760509
10	B_c	gonad	2148114
10	B_c	liver	714374
10	B_c	muscle	616077
11	B_c	brain	2079270
11	B_c	eye	1812928
11	B_c	gonad	1422867
11	B_c	liver	1155545
11	B_c	muscle	675242
11	B_a	brain	2129433
11	B_a	eye	1736807
11	B_a	gonad	1435255
11	B_a	liver	1212381
11	B_a	muscle	689235
11	B_b	brain	2135829
11	B_b	eye	1810410
11	B_b	gonad	1493017
11	B_b	liver	1185944
11	B_b	muscle	694419
12	B_a	brain	1480947
12	B_a	eye	1765020
12	B_a	gonad	1456369
12	B_a	liver	1096285
12	B_a	muscle	759376
12	B_c	brain	1513094
12	B_c	eye	1671836
12	B_c	gonad	1365845
12	B_c	liver	1022345
12	B_c	muscle	713832
12	B_b	brain	1447374
12	B_b	eye	1759838
12	B_b	gonad	1374959
12	B_b	liver	1040284
12	B_b	muscle	743207
13	B_a	brain	2196800
13	B_a	eye	1787973
13	B_a	gonad	2125962
13	B_a	liver	1622159
13	B_a	muscle	1901752
13	B_c	brain	2373695
13	B_c	eye	1695889
13	B_c	gonad	2197496
13	B_c	liver	1577645
13	B_c	muscle	1498739
13	B_b	brain	2091382
13	B_b	eye	1719987
13	B_b	gonad	2108731
13	B_b	liver	1597762
13	B_b	muscle	1214802
14	B_a	brain	2550012
14	B_a	eye	2149382
14	B_a	gonad	1997185
14	B_a	liver	1690793
14	B_a	muscle	983289
14	B_c	brain	2531889
14	B_c	eye	2184390
14	B_c	gonad	1952930
14	B_c	liver	1648648
14	B_c	muscle	1085736
14	B_b	brain	2509607
14	B_b	eye	2127273
14	B_b	gonad	1984549
14	B_b	liver	1654650
14	B_b	muscle	954798
15	B_a	brain	1657067
15	B_a	eye	1216458
15	B_a	gonad	1285019
15	B_a	liver	1258232
15	B_a	muscle	6135287
15	B_c	brain	1600332
15	B_c	eye	1254713
15	B_c	gonad	1357264
15	B_c	liver	1179933
15	B_c	muscle	7213781
15	B_b	brain	1631341
15	B_b	eye	1243116
15	B_b	gonad	1363893
15	B_b	liver	1243845
15	B_b	muscle	7848387
16	B_c	brain	3643708
16	B_c	eye	2121908
16	B_c	gonad	1964415
16	B_c	liver	7248242
16	B_c	muscle	1335309
16	B_a	brain	3687468
16	B_a	eye	2246140
16	B_a	gonad	2043324
16	B_a	liver	7487223
16	B_a	muscle	1293226
16	B_b	brain	3843852
16	B_b	eye	2279803
16	B_b	gonad	2005195
16	B_b	liver	7476569
16	B_b	muscle	1334874
17	B_a	brain	1820726
17	B_a	eye	1286298
17	B_a	gonad	1861285
17	B_a	liver	955852
17	B_a	muscle	2631473
17	B_c	brain	1812457
17	B_c	eye	1243805
17	B_c	gonad	1782489
17	B_c	liver	900527
17	B_c	muscle	2795203
17	B_b	brain	1827218
17	B_b	eye	1230523
17	B_b	gonad	2015148
17	B_b	liver	897285
17	B_b	muscle	2416137
18	B_a	brain	1849499
18	B_a	eye	2730007
18	B_a	gonad	2711142
18	B_a	liver	1983748
18	B_a	muscle	1108613
18	B_b	brain	1803664
18	B_b	eye	2651065
18	B_b	gonad	1648476
18	B_b	liver	1552931
18	B_b	muscle	1016613
18	B_c	brain	1874359
18	B_c	eye	2793802
18	B_c	gonad	1638870
18	B_c	liver	1746924
18	B_c	muscle	1040376
19	B_c	brain	2125639
19	B_c	eye	3112772
19	B_c	gonad	3195307
19	B_c	liver	1764265
19	B_c	muscle	1561234
19	B_a	brain	2640806
19	B_a	eye	3275788
19	B_a	gonad	2683135
19	B_a	liver	1832101
19	B_a	muscle	1729361
19	B_b	brain	2720712
19	B_b	eye	3676789
19	B_b	gonad	2843829
19	B_b	liver	2307777
19	B_b	muscle	1859346
20	B_a	brain	2125611
20	B_a	eye	1814870
20	B_a	gonad	2490981
20	B_a	liver	2098660
20	B_a	muscle	1688912
20	B_b	brain	2210087
20	B_b	eye	1817542
20	B_b	gonad	2362184
20	B_b	liver	2052959
20	B_b	muscle	873068
20	B_c	brain	2176171
20	B_c	eye	1845903
20	B_c	gonad	2433332
20	B_c	liver	2048519
20	B_c	muscle	894784
21	B_a	brain	2097596
21	B_a	eye	2014612
21	B_a	gonad	1970203
21	B_a	liver	1581143
21	B_a	muscle	930157
21	B_c	brain	2056080
21	B_c	eye	1898351
21	B_c	gonad	1990261
21	B_c	liver	1526348
21	B_c	muscle	947066
21	B_b	brain	2063424
21	B_b	eye	1915487
21	B_b	gonad	1989986
21	B_b	liver	1558893
21	B_b	muscle	957139
22	B_c	brain	1795565
22	B_c	eye	1374531
22	B_c	gonad	1558113
22	B_c	liver	157336026
22	B_c	muscle	789788
22	B_a	brain	1788193
22	B_a	eye	1376956
22	B_a	gonad	1656680
22	B_a	liver	129108969
22	B_a	muscle	1124145
22	B_b	brain	1743184
22	B_b	eye	1344928
22	B_b	gonad	1567982
22	B_b	liver	30264465
22	B_b	muscle	1671003
23	B_a	brain	2002289
23	B_a	eye	2453691
23	B_a	gonad	2874188
23	B_a	liver	1091277
23	B_a	muscle	2618282
23	B_b	brain	1993907
23	B_b	eye	2317552
23	B_b	gonad	2558945
23	B_b	liver	1071240
23	B_b	muscle	3253136
23	B_c	brain	2004463
23	B_c	eye	2285562
23	B_c	gonad	2176182
23	B_c	liver	962802
23	B_c	muscle	2228530
24	B_a	brain	1441148
24	B_a	eye	1252921
24	B_a	gonad	1275140
24	B_a	liver	5272245
24	B_a	muscle	526151
24	B_b	brain	1351975
24	B_b	eye	1220979
24	B_b	gonad	1308168
24	B_b	liver	1111618
24	B_b	muscle	550111
24	B_c	brain	1310257
24	B_c	eye	4700301
24	B_c	gonad	1242096
24	B_c	liver	1054536
24	B_c	muscle	527983
25	B_c	brain	1524615
25	B_c	eye	1150325
25	B_c	gonad	1187270
25	B_c	liver	995750
25	B_c	muscle	1896119
25	B_a	brain	1524934
25	B_a	eye	1129034
25	B_a	gonad	1138137
25	B_a	liver	1137150
25	B_a	muscle	2119896
25	B_b	brain	1479726
25	B_b	eye	1147943
25	B_b	gonad	1133778
25	B_b	liver	1052329
25	B_b	muscle	1853716
1	A_a	brain	1955224
1	A_a	eye	1684177
1	A_a	gonad	2211760
1	A_a	liver	2789837
1	A_a	muscle	1996307
1	A_c	brain	1956448
1	A_c	eye	1720275
1	A_c	gonad	2235206
1	A_c	liver	2815653
1	A_c	muscle	1996375
1	A_b	brain	1871977
1	A_b	eye	1639922
1	A_b	gonad	2173734
1	A_b	liver	2743395
1	A_b	muscle	2067832
2	A_a	brain	2169744
2	A_a	eye	1943395
2	A_a	gonad	2591152
2	A_a	liver	3500167
2	A_a	muscle	1391910
2	A_c	brain	2293122
2	A_c	eye	1993292
2	A_c	gonad	2581149
2	A_c	liver	2901138
2	A_c	muscle	1504747
2	A_b	brain	2174107
2	A_b	eye	1957422
2	A_b	gonad	2745956
2	A_b	liver	1821902
2	A_b	muscle	1361983
3	A_c	brain	2845846
3	A_c	eye	2495495
3	A_c	gonad	3035819
3	A_c	liver	1535834
3	A_c	muscle	6650023
3	A_a	brain	2847097
3	A_a	eye	2548050
3	A_a	gonad	4211703
3	A_a	liver	1544484
3	A_a	muscle	8499810
3	A_b	brain	2778929
3	A_b	eye	2525992
3	A_b	gonad	3398669
3	A_b	liver	1520272
3	A_b	muscle	7682105
4	A_a	brain	1221352
4	A_a	eye	1001771
4	A_a	gonad	3185187
4	A_a	liver	783702
4	A_a	muscle	554355
4	A_c	brain	1238702
4	A_c	eye	1002008
4	A_c	gonad	10021802
4	A_c	liver	790225
4	A_c	muscle	599117
4	A_b	brain	1161461
4	A_b	eye	987609
4	A_b	gonad	8164071
4	A_b	liver	876836
4	A_b	muscle	653172
5	A_c	brain	2606013
5	A_c	eye	2138973
5	A_c	gonad	2750828
5	A_c	liver	2166926
5	A_c	muscle	961539
5	A_a	brain	2693437
5	A_a	eye	2242372
5	A_a	gonad	3104558
5	A_a	liver	2196481
5	A_a	muscle	999210
5	A_b	brain	2568287
5	A_b	eye	2192539
5	A_b	gonad	2791156
5	A_b	liver	2033447
5	A_b	muscle	912326
6	A_a	brain	2458111
6	A_a	eye	2251272
6	A_a	gonad	2608779
6	A_a	liver	1855660
6	A_a	muscle	1244822
6	A_c	brain	2186027
6	A_c	eye	1990005
6	A_c	gonad	2179134
6	A_c	liver	1655192
6	A_c	muscle	1131181
6	A_b	brain	2423470
6	A_b	eye	2248531
6	A_b	gonad	2576766
6	A_b	liver	1890161
6	A_b	muscle	1200402
7	A_a	brain	2106112
7	A_a	eye	1542758
7	A_a	gonad	2319093
7	A_a	liver	2674213
7	A_a	muscle	4135820
7	A_c	brain	2020228
7	A_c	eye	1477192
7	A_c	gonad	2264878
7	A_c	liver	1961113
7	A_c	muscle	2972376
7	A_b	brain	2082248
7	A_b	eye	1488784
7	A_b	gonad	2311197
7	A_b	liver	1783691
7	A_b	muscle	3327607
8	A_c	brain	1732218
8	A_c	eye	3916316
8	A_c	gonad	2284444
8	A_c	liver	1132253
8	A_c	muscle	1969916
8	A_a	brain	1658078
8	A_a	eye	3456288
8	A_a	gonad	2355642
8	A_a	liver	1127389
8	A_a	muscle	2004983
8	A_b	brain	1714283
8	A_b	eye	3865058
8	A_b	gonad	2138149
8	A_b	liver	1289441
8	A_b	muscle	1767049
9	A_a	brain	1500459
9	A_a	eye	1011707
9	A_a	gonad	1238612
9	A_a	liver	685176
9	A_a	muscle	2652104
9	A_b	brain	1653762
9	A_b	eye	1042095
9	A_b	gonad	1322838
9	A_b	liver	736773
9	A_b	muscle	2515906
9	A_c	brain	1613309
9	A_c	eye	1045358
9	A_c	gonad	1292201
9	A_c	liver	729170
9	A_c	muscle	2580833
10	A_a	brain	1662843
10	A_a	eye	1361741
10	A_a	gonad	2154194
10	A_a	liver	996907
10	A_a	muscle	512487
10	A_c	brain	1694365
10	A_c	eye	1366076
10	A_c	gonad	1989751
10	A_c	liver	851537
10	A_c	muscle	468004
10	A_b	brain	1682262
10	A_b	eye	1362569
10	A_b	gonad	2132000
10	A_b	liver	888555
10	A_b	muscle	457159
11	A_c	brain	1505242
11	A_c	eye	1140836
11	A_c	gonad	1843278
11	A_c	liver	3671139
11	A_c	muscle	461663
11	A_a	brain	1543454
11	A_a	eye	1153449
11	A_a	gonad	1785864
11	A_a	liver	3423711
11	A_a	muscle	451704
11	A_b	brain	1467236
11	A_b	eye	1150219
11	A_b	gonad	1701828
11	A_b	liver	3466019
11	A_b	muscle	472484
12	A_c	brain	1498001
12	A_c	eye	1266466
12	A_c	gonad	1460750
12	A_c	liver	1249619
12	A_c	muscle	4275114
12	A_a	brain	1590494
12	A_a	eye	1509469
12	A_a	gonad	1523770
12	A_a	liver	1362933
12	A_a	muscle	4691243
12	A_b	brain	1386363
12	A_b	eye	1288056
12	A_b	gonad	1305083
12	A_b	liver	1303887
12	A_b	muscle	4367159
13	A_a	brain	1766696
13	A_a	eye	1424335
13	A_a	gonad	1409965
13	A_a	liver	1053719
13	A_a	muscle	913194
13	A_c	brain	1763122
13	A_c	eye	1386085
13	A_c	gonad	1425792
13	A_c	liver	1015607
13	A_c	muscle	835825
13	A_b	brain	1809625
13	A_b	eye	1450695
13	A_b	gonad	1425826
13	A_b	liver	1048220
13	A_b	muscle	913183
14	A_a	brain	2466924
14	A_a	eye	1969972
14	A_a	gonad	1721201
14	A_a	liver	1376158
14	A_a	muscle	953093
14	A_b	brain	2476765
14	A_b	eye	1951765
14	A_b	gonad	1711876
14	A_b	liver	1304108
14	A_b	muscle	872834
14	A_c	brain	2355182
14	A_c	eye	1921762
14	A_c	gonad	1751090
14	A_c	liver	1311080
14	A_c	muscle	847472
15	A_c	brain	1302303
15	A_c	eye	944519
15	A_c	gonad	998488
15	A_c	liver	1100730
15	A_c	muscle	399517
15	A_a	brain	1264821
15	A_a	eye	957403
15	A_a	gonad	1042444
15	A_a	liver	3185400
15	A_a	muscle	416557
15	A_b	brain	1405333
15	A_b	eye	991418
15	A_b	gonad	1047950
15	A_b	liver	7088047
15	A_b	muscle	421429
16	A_a	brain	2351433
16	A_a	eye	1479686
16	A_a	gonad	2501623
16	A_a	liver	1951203
16	A_a	muscle	2369615
16	A_c	brain	2502719
16	A_c	eye	1543181
16	A_c	gonad	2767034
16	A_c	liver	1672850
16	A_c	muscle	2280240
16	A_b	brain	2231784
16	A_b	eye	1450046
16	A_b	gonad	2988769
16	A_b	liver	1671227
16	A_b	muscle	2309751
17	A_c	brain	1641117
17	A_c	eye	1011898
17	A_c	gonad	1937040
17	A_c	liver	768933
17	A_c	muscle	2295028
17	A_a	brain	2013674
17	A_a	eye	1207819
17	A_a	gonad	1987785
17	A_a	liver	887688
17	A_a	muscle	1739666
17	A_b	brain	1655947
17	A_b	eye	1021190
17	A_b	gonad	1625394
17	A_b	liver	760259
17	A_b	muscle	2290403
18	A_a	brain	1474269
18	A_a	eye	1196759
18	A_a	gonad	1317534
18	A_a	liver	751430
18	A_a	muscle	667181
18	A_b	brain	1515052
18	A_b	eye	1219981
18	A_b	gonad	1428137
18	A_b	liver	763963
18	A_b	muscle	681780
18	A_c	brain	1576433
18	A_c	eye	1265579
18	A_c	gonad	1482541
18	A_c	liver	954884
18	A_c	muscle	812050
19	A_a	brain	2207983
19	A_a	eye	2215733
19	A_a	gonad	2124344
19	A_a	liver	1984651
19	A_a	muscle	855324
19	A_b	brain	2196190
19	A_b	eye	2397663
19	A_b	gonad	2509014
19	A_b	liver	2084508
19	A_b	muscle	867503
19	A_c	brain	2086288
19	A_c	eye	2206186
19	A_c	gonad	2090752
19	A_c	liver	1911242
19	A_c	muscle	846244
20	A_a	brain	2005880
20	A_a	eye	1331162
20	A_a	gonad	2220012
20	A_a	liver	1790249
20	A_a	muscle	695122
20	A_c	brain	2006182
20	A_c	eye	1293188
20	A_c	gonad	2301014
20	A_c	liver	1725219
20	A_c	muscle	713445
20	A_b	brain	1873783
20	A_b	eye	1304330
20	A_b	gonad	2193730
20	A_b	liver	1677551
20	A_b	muscle	696711
21	A_c	brain	1827012
21	A_c	eye	1369988
21	A_c	gonad	1598061
21	A_c	liver	1141747
21	A_c	muscle	1665646
21	A_a	brain	1849524
21	A_a	eye	1509534
21	A_a	gonad	1517382
21	A_a	liver	2298353
21	A_a	muscle	1559243
21	A_b	brain	1892921
21	A_b	eye	1432026
21	A_b	gonad	1655176
21	A_b	liver	1086092
21	A_b	muscle	1683631
22	A_a	brain	1597181
22	A_a	eye	1124602
22	A_a	gonad	4579694
22	A_a	liver	1963101
22	A_a	muscle	4301366
22	A_c	brain	1677987
22	A_c	eye	1087670
22	A_c	gonad	2131011
22	A_c	liver	1746180
22	A_c	muscle	758340
22	A_b	brain	1568217
22	A_b	eye	1093733
22	A_b	gonad	5355857
22	A_b	liver	1772166
22	A_b	muscle	850411
23	A_a	brain	2024201
23	A_a	eye	1700306
23	A_a	gonad	1646013
23	A_a	liver	972920
23	A_a	muscle	1089254
23	A_c	brain	1925830
23	A_c	eye	1646511
23	A_c	gonad	1552955
23	A_c	liver	855920
23	A_c	muscle	1050745
23	A_b	brain	1928680
23	A_b	eye	1691431
23	A_b	gonad	1694089
23	A_b	liver	1038949
23	A_b	muscle	1250254
24	A_a	brain	1092697
24	A_a	eye	786245
24	A_a	gonad	962112
24	A_a	liver	600173
24	A_a	muscle	714160
24	A_b	brain	1111101
24	A_b	eye	833042
24	A_b	gonad	972743
24	A_b	liver	607238
24	A_b	muscle	695881
24	A_c	brain	1129810
24	A_c	eye	821847
24	A_c	gonad	990252
24	A_c	liver	617225
24	A_c	muscle	766145
25	A_a	brain	1462565
25	A_a	eye	1114840
25	A_a	gonad	1277860
25	A_a	liver	1095955
25	A_a	muscle	1511541
25	A_c	brain	1464676
25	A_c	eye	988021
25	A_c	gonad	1102057
25	A_c	liver	1180607
25	A_c	muscle	1962202
25	A_b	brain	1396450
25	A_b	eye	981985
25	A_b	gonad	1153813
25	A_b	liver	1151483
25	A_b	muscle	1886901
