# Supplementary material for: Equilibrated evolution of the mixed auto-/allopolyploid haplotype-resolved genome of the invasive hexaploid Prussian carp
Source: Nat Commun. 2022 Jul 14;13:4092. doi: 10.1038/s41467-022-31515-w (PMC9283417; doi:10.1038/s41467-022-31515-w)
Supplement: Supplementary file 11 — Supplementary Data 16 [file 41467_2022_31515_MOESM11_ESM.txt]

1	Aa	brain	157010
1	Aa	eye	165151
1	Aa	gonad	252070
1	Aa	liver	399464
1	Aa	muscle	227086
1	Ab	brain	145985
1	Ab	eye	155453
1	Ab	gonad	225556
1	Ab	liver	337720
1	Ab	muscle	89053
1	Ac	brain	159946
1	Ac	eye	161683
1	Ac	gonad	236477
1	Ac	liver	444855
1	Ac	muscle	79523
1	Ba	brain	152316
1	Ba	eye	127190
1	Ba	gonad	223762
1	Ba	liver	158112
1	Ba	muscle	68402
1	Bb	brain	135733
1	Bb	eye	116778
1	Bb	gonad	211558
1	Bb	liver	170525
1	Bb	muscle	84269
1	Bc	brain	157013
1	Bc	eye	147759
1	Bc	gonad	232935
1	Bc	liver	188261
1	Bc	muscle	150424
2	Aa	brain	214484
2	Aa	eye	159715
2	Aa	gonad	306932
2	Aa	liver	305812
2	Aa	muscle	140070
2	Ab	brain	246588
2	Ab	eye	194596
2	Ab	gonad	313185
2	Ab	liver	310514
2	Ab	muscle	278328
2	Ac	brain	240150
2	Ac	eye	176740
2	Ac	gonad	261659
2	Ac	liver	295964
2	Ac	muscle	135529
2	Ba	brain	205074
2	Ba	eye	175310
2	Ba	gonad	304893
2	Ba	liver	321535
2	Ba	muscle	160490
2	Bb	brain	236074
2	Bb	eye	198418
2	Bb	gonad	351379
2	Bb	liver	320145
2	Bb	muscle	236702
2	Bc	brain	201673
2	Bc	eye	173487
2	Bc	gonad	262180
2	Bc	liver	299151
2	Bc	muscle	171016
3	Aa	brain	239291
3	Aa	eye	207357
3	Aa	gonad	307665
3	Aa	liver	184775
3	Aa	muscle	223485
3	Ab	brain	217623
3	Ab	eye	184734
3	Ab	gonad	296650
3	Ab	liver	183845
3	Ab	muscle	129128
3	Ac	brain	230041
3	Ac	eye	175795
3	Ac	gonad	301165
3	Ac	liver	179104
3	Ac	muscle	150950
3	Ba	brain	217798
3	Ba	eye	187621
3	Ba	gonad	301686
3	Ba	liver	207509
3	Ba	muscle	314256
3	Bb	brain	238573
3	Bb	eye	202952
3	Bb	gonad	322974
3	Bb	liver	174103
3	Bb	muscle	310648
3	Bc	brain	253633
3	Bc	eye	243083
3	Bc	gonad	358208
3	Bc	liver	227684
3	Bc	muscle	524951
4	Aa	brain	100610
4	Aa	eye	133499
4	Aa	gonad	193383
4	Aa	liver	88048
4	Aa	muscle	48139
4	Ab	brain	101229
4	Ab	eye	116749
4	Ab	gonad	216981
4	Ab	liver	96038
4	Ab	muscle	49087
4	Ac	brain	93273
4	Ac	eye	107564
4	Ac	gonad	180340
4	Ac	liver	101375
4	Ac	muscle	46206
4	Ba	brain	123361
4	Ba	eye	105654
4	Ba	gonad	158919
4	Ba	liver	111294
4	Ba	muscle	47158
4	Bb	brain	109242
4	Bb	eye	106714
4	Bb	gonad	142840
4	Bb	liver	92597
4	Bb	muscle	38703
4	Bc	brain	108571
4	Bc	eye	97895
4	Bc	gonad	160387
4	Bc	liver	94084
4	Bc	muscle	39702
5	Aa	brain	246799
5	Aa	eye	216559
5	Aa	gonad	383536
5	Aa	liver	206665
5	Aa	muscle	119187
5	Ab	brain	208391
5	Ab	eye	178855
5	Ab	gonad	346597
5	Ab	liver	183913
5	Ab	muscle	90959
5	Ac	brain	207504
5	Ac	eye	181126
5	Ac	gonad	324848
5	Ac	liver	167122
5	Ac	muscle	87806
5	Ba	brain	252475
5	Ba	eye	212421
5	Ba	gonad	339145
5	Ba	liver	198065
5	Ba	muscle	1350588
5	Bb	brain	218336
5	Bb	eye	179239
5	Bb	gonad	314149
5	Bb	liver	183233
5	Bb	muscle	240103
5	Bc	brain	225655
5	Bc	eye	183867
5	Bc	gonad	343609
5	Bc	liver	157918
5	Bc	muscle	1703510
6	Aa	brain	108879
6	Aa	eye	104382
6	Aa	gonad	159870
6	Aa	liver	176702
6	Aa	muscle	112137
6	Ab	brain	118931
6	Ab	eye	117648
6	Ab	gonad	176258
6	Ab	liver	179389
6	Ab	muscle	97295
6	Ac	brain	235675
6	Ac	eye	273760
6	Ac	gonad	336693
6	Ac	liver	316450
6	Ac	muscle	247003
6	Ba	brain	188852
6	Ba	eye	215002
6	Ba	gonad	244610
6	Ba	liver	138892
6	Ba	muscle	108004
6	Bb	brain	201910
6	Bb	eye	222607
6	Bb	gonad	258434
6	Bb	liver	152236
6	Bb	muscle	141965
6	Bc	brain	207160
6	Bc	eye	256513
6	Bc	gonad	305729
6	Bc	liver	174408
6	Bc	muscle	157007
7	Aa	brain	181894
7	Aa	eye	154150
7	Aa	gonad	297759
7	Aa	liver	154743
7	Aa	muscle	478551
7	Ab	brain	164102
7	Ab	eye	137727
7	Ab	gonad	308376
7	Ab	liver	125930
7	Ab	muscle	181595
7	Ac	brain	166466
7	Ac	eye	132017
7	Ac	gonad	286278
7	Ac	liver	136353
7	Ac	muscle	141910
7	Ba	brain	180609
7	Ba	eye	151358
7	Ba	gonad	225536
7	Ba	liver	161279
7	Ba	muscle	181271
7	Bb	brain	200232
7	Bb	eye	183599
7	Bb	gonad	270362
7	Bb	liver	182804
7	Bb	muscle	314825
7	Bc	brain	183594
7	Bc	eye	155593
7	Bc	gonad	239135
7	Bc	liver	160398
7	Bc	muscle	194226
8	Aa	brain	127881
8	Aa	eye	171568
8	Aa	gonad	203608
8	Aa	liver	134612
8	Aa	muscle	195712
8	Ab	brain	125960
8	Ab	eye	151231
8	Ab	gonad	197420
8	Ab	liver	146073
8	Ab	muscle	242841
8	Ac	brain	135727
8	Ac	eye	174333
8	Ac	gonad	207247
8	Ac	liver	157348
8	Ac	muscle	199245
8	Ba	brain	152183
8	Ba	eye	157398
8	Ba	gonad	167914
8	Ba	liver	130674
8	Ba	muscle	101921
8	Bb	brain	139440
8	Bb	eye	183322
8	Bb	gonad	175540
8	Bb	liver	145792
8	Bb	muscle	89182
8	Bc	brain	136188
8	Bc	eye	163436
8	Bc	gonad	180210
8	Bc	liver	133073
8	Bc	muscle	89786
9	Aa	brain	137553
9	Aa	eye	92480
9	Aa	gonad	239153
9	Aa	liver	76195
9	Aa	muscle	75597
9	Ab	brain	158208
9	Ab	eye	88935
9	Ab	gonad	195779
9	Ab	liver	82986
9	Ab	muscle	92391
9	Ac	brain	144808
9	Ac	eye	93973
9	Ac	gonad	207173
9	Ac	liver	107405
9	Ac	muscle	79204
9	Ba	brain	165638
9	Ba	eye	122701
9	Ba	gonad	222112
9	Ba	liver	106926
9	Ba	muscle	154299
9	Bb	brain	138051
9	Bb	eye	106565
9	Bb	gonad	230822
9	Bb	liver	126792
9	Bb	muscle	115339
9	Bc	brain	157387
9	Bc	eye	111344
9	Bc	gonad	213515
9	Bc	liver	142113
9	Bc	muscle	147615
10	Aa	brain	176463
10	Aa	eye	148131
10	Aa	gonad	232165
10	Aa	liver	78856
10	Aa	muscle	55554
10	Ab	brain	173070
10	Ab	eye	125794
10	Ab	gonad	216965
10	Ab	liver	76362
10	Ab	muscle	57886
10	Ac	brain	186232
10	Ac	eye	197242
10	Ac	gonad	267935
10	Ac	liver	80539
10	Ac	muscle	58891
10	Ba	brain	178728
10	Ba	eye	162052
10	Ba	gonad	233958
10	Ba	liver	79623
10	Ba	muscle	59035
10	Bb	brain	141981
10	Bb	eye	151531
10	Bb	gonad	204055
10	Bb	liver	80848
10	Bb	muscle	58430
10	Bc	brain	171409
10	Bc	eye	165917
10	Bc	gonad	230376
10	Bc	liver	82244
10	Bc	muscle	53243
11	Aa	brain	148725
11	Aa	eye	123986
11	Aa	gonad	161597
11	Aa	liver	117416
11	Aa	muscle	56155
11	Ab	brain	142420
11	Ab	eye	122621
11	Ab	gonad	150337
11	Ab	liver	134279
11	Ab	muscle	53571
11	Ac	brain	167121
11	Ac	eye	139280
11	Ac	gonad	176891
11	Ac	liver	119992
11	Ac	muscle	51566
11	Ba	brain	161691
11	Ba	eye	205993
11	Ba	gonad	164848
11	Ba	liver	77280
11	Ba	muscle	55576
11	Bb	brain	169730
11	Bb	eye	162044
11	Bb	gonad	166698
11	Bb	liver	86198
11	Bb	muscle	60724
11	Bc	brain	187074
11	Bc	eye	175118
11	Bc	gonad	176252
11	Bc	liver	91792
11	Bc	muscle	58687
12	Aa	brain	93037
12	Aa	eye	100636
12	Aa	gonad	106468
12	Aa	liver	245591
12	Aa	muscle	71811
12	Ab	brain	83955
12	Ab	eye	73010
12	Ab	gonad	112663
12	Ab	liver	242908
12	Ab	muscle	318304
12	Ac	brain	90406
12	Ac	eye	73811
12	Ac	gonad	112393
12	Ac	liver	196402
12	Ac	muscle	40094
12	Ba	brain	88151
12	Ba	eye	80468
12	Ba	gonad	132675
12	Ba	liver	53122
12	Ba	muscle	43039
12	Bb	brain	94496
12	Bb	eye	88589
12	Bb	gonad	134286
12	Bb	liver	69410
12	Bb	muscle	54772
12	Bc	brain	91794
12	Bc	eye	91565
12	Bc	gonad	124329
12	Bc	liver	112480
12	Bc	muscle	55006
13	Aa	brain	166140
13	Aa	eye	119604
13	Aa	gonad	198312
13	Aa	liver	158799
13	Aa	muscle	82147
13	Ab	brain	152190
13	Ab	eye	110746
13	Ab	gonad	176711
13	Ab	liver	147097
13	Ab	muscle	65111
13	Ac	brain	158141
13	Ac	eye	114898
13	Ac	gonad	190384
13	Ac	liver	173624
13	Ac	muscle	86446
13	Ba	brain	158125
13	Ba	eye	131124
13	Ba	gonad	195296
13	Ba	liver	202621
13	Ba	muscle	117323
13	Bb	brain	154245
13	Bb	eye	119928
13	Bb	gonad	215970
13	Bb	liver	236774
13	Bb	muscle	122629
13	Bc	brain	172752
13	Bc	eye	131367
13	Bc	gonad	209803
13	Bc	liver	223945
13	Bc	muscle	140402
14	Aa	brain	205047
14	Aa	eye	189512
14	Aa	gonad	220137
14	Aa	liver	191900
14	Aa	muscle	112458
14	Ab	brain	181767
14	Ab	eye	190693
14	Ab	gonad	250941
14	Ab	liver	204113
14	Ab	muscle	107298
14	Ac	brain	191782
14	Ac	eye	185300
14	Ac	gonad	230137
14	Ac	liver	137239
14	Ac	muscle	111914
14	Ba	brain	184704
14	Ba	eye	193812
14	Ba	gonad	250324
14	Ba	liver	156595
14	Ba	muscle	94051
14	Bb	brain	199519
14	Bb	eye	214499
14	Bb	gonad	266037
14	Bb	liver	173381
14	Bb	muscle	89981
14	Bc	brain	190057
14	Bc	eye	206454
14	Bc	gonad	245350
14	Bc	liver	165856
14	Bc	muscle	80094
15	Aa	brain	132739
15	Aa	eye	78278
15	Aa	gonad	149109
15	Aa	liver	142972
15	Aa	muscle	36236
15	Ab	brain	149830
15	Ab	eye	93463
15	Ab	gonad	155323
15	Ab	liver	159570
15	Ab	muscle	49798
15	Ac	brain	138663
15	Ac	eye	90397
15	Ac	gonad	158139
15	Ac	liver	157264
15	Ac	muscle	43913
15	Ba	brain	146961
15	Ba	eye	121568
15	Ba	gonad	171290
15	Ba	liver	110178
15	Ba	muscle	1863376
15	Bb	brain	137317
15	Bb	eye	97126
15	Bb	gonad	145934
15	Bb	liver	94975
15	Bb	muscle	649584
15	Bc	brain	130718
15	Bc	eye	95115
15	Bc	gonad	147868
15	Bc	liver	86443
15	Bc	muscle	298286
16	Aa	brain	254826
16	Aa	eye	181853
16	Aa	gonad	306789
16	Aa	liver	399215
16	Aa	muscle	579651
16	Ab	brain	279661
16	Ab	eye	171531
16	Ab	gonad	320170
16	Ab	liver	295482
16	Ab	muscle	709043
16	Ac	brain	284291
16	Ac	eye	158370
16	Ac	gonad	301677
16	Ac	liver	314419
16	Ac	muscle	321412
16	Ba	brain	283294
16	Ba	eye	177301
16	Ba	gonad	227846
16	Ba	liver	1024137
16	Ba	muscle	104100
16	Bb	brain	373933
16	Bb	eye	209626
16	Bb	gonad	279570
16	Bb	liver	1754937
16	Bb	muscle	105359
16	Bc	brain	320058
16	Bc	eye	204723
16	Bc	gonad	266050
16	Bc	liver	1131964
16	Bc	muscle	314907
17	Aa	brain	180925
17	Aa	eye	112285
17	Aa	gonad	191300
17	Aa	liver	91560
17	Aa	muscle	58632
17	Ab	brain	178693
17	Ab	eye	93758
17	Ab	gonad	197811
17	Ab	liver	78691
17	Ab	muscle	54413
17	Ac	brain	174353
17	Ac	eye	94437
17	Ac	gonad	256018
17	Ac	liver	102304
17	Ac	muscle	63866
17	Ba	brain	149779
17	Ba	eye	99003
17	Ba	gonad	218352
17	Ba	liver	62214
17	Ba	muscle	71004
17	Bb	brain	169371
17	Bb	eye	90355
17	Bb	gonad	233945
17	Bb	liver	63442
17	Bb	muscle	59650
17	Bc	brain	170806
17	Bc	eye	103931
17	Bc	gonad	225634
17	Bc	liver	87947
17	Bc	muscle	90414
18	Aa	brain	163150
18	Aa	eye	102828
18	Aa	gonad	163762
18	Aa	liver	70597
18	Aa	muscle	54911
18	Ab	brain	164373
18	Ab	eye	99449
18	Ab	gonad	157704
18	Ab	liver	91552
18	Ab	muscle	65139
18	Ac	brain	153202
18	Ac	eye	91058
18	Ac	gonad	152947
18	Ac	liver	66744
18	Ac	muscle	46879
18	Ba	brain	171195
18	Ba	eye	139134
18	Ba	gonad	196262
18	Ba	liver	123741
18	Ba	muscle	77090
18	Bb	brain	180580
18	Bb	eye	158863
18	Bb	gonad	206851
18	Bb	liver	125943
18	Bb	muscle	92450
18	Bc	brain	148587
18	Bc	eye	133507
18	Bc	gonad	171493
18	Bc	liver	102606
18	Bc	muscle	64864
19	Aa	brain	162442
19	Aa	eye	174088
19	Aa	gonad	230994
19	Aa	liver	99619
19	Aa	muscle	61844
19	Ab	brain	164861
19	Ab	eye	176781
19	Ab	gonad	223763
19	Ab	liver	94293
19	Ab	muscle	66216
19	Ac	brain	167374
19	Ac	eye	187312
19	Ac	gonad	230276
19	Ac	liver	177023
19	Ac	muscle	78247
19	Ba	brain	42520
19	Ba	eye	61502
19	Ba	gonad	76852
19	Ba	liver	41087
19	Ba	muscle	24974
19	Bb	brain	29470
19	Bb	eye	55856
19	Bb	gonad	55981
19	Bb	liver	55076
19	Bb	muscle	18850
19	Bc	brain	197674
19	Bc	eye	253763
19	Bc	gonad	310932
19	Bc	liver	181440
19	Bc	muscle	79641
20	Aa	brain	234570
20	Aa	eye	164433
20	Aa	gonad	280027
20	Aa	liver	124255
20	Aa	muscle	88007
20	Ab	brain	206158
20	Ab	eye	163880
20	Ab	gonad	284493
20	Ab	liver	104978
20	Ab	muscle	86902
20	Ac	brain	206730
20	Ac	eye	160309
20	Ac	gonad	245166
20	Ac	liver	95611
20	Ac	muscle	83379
20	Ba	brain	220742
20	Ba	eye	158634
20	Ba	gonad	355359
20	Ba	liver	266172
20	Ba	muscle	81117
20	Bb	brain	222231
20	Bb	eye	152233
20	Bb	gonad	312243
20	Bb	liver	243589
20	Bb	muscle	86565
20	Bc	brain	204400
20	Bc	eye	138157
20	Bc	gonad	323498
20	Bc	liver	224383
20	Bc	muscle	82100
21	Aa	brain	179914
21	Aa	eye	165542
21	Aa	gonad	251964
21	Aa	liver	183264
21	Aa	muscle	255264
21	Ab	brain	183552
21	Ab	eye	175503
21	Ab	gonad	234916
21	Ab	liver	205740
21	Ab	muscle	106334
21	Ac	brain	180248
21	Ac	eye	153275
21	Ac	gonad	238050
21	Ac	liver	148359
21	Ac	muscle	88552
21	Ba	brain	174848
21	Ba	eye	163005
21	Ba	gonad	272385
21	Ba	liver	202968
21	Ba	muscle	127125
21	Bb	brain	164685
21	Bb	eye	133282
21	Bb	gonad	259093
21	Bb	liver	150234
21	Bb	muscle	96796
21	Bc	brain	189220
21	Bc	eye	163040
21	Bc	gonad	272400
21	Bc	liver	193384
21	Bc	muscle	137260
22	Aa	brain	120290
22	Aa	eye	99399
22	Aa	gonad	143452
22	Aa	liver	123008
22	Aa	muscle	64434
22	Ab	brain	127970
22	Ab	eye	103557
22	Ab	gonad	128249
22	Ab	liver	106076
22	Ab	muscle	57462
22	Ac	brain	116974
22	Ac	eye	84856
22	Ac	gonad	136133
22	Ac	liver	132598
22	Ac	muscle	46769
22	Ba	brain	151696
22	Ba	eye	117160
22	Ba	gonad	157749
22	Ba	liver	137952
22	Ba	muscle	70243
22	Bb	brain	106837
22	Bb	eye	103993
22	Bb	gonad	125667
22	Bb	liver	132349
22	Bb	muscle	63449
22	Bc	brain	119990
22	Bc	eye	108165
22	Bc	gonad	131288
22	Bc	liver	98515
22	Bc	muscle	72647
23	Aa	brain	160728
23	Aa	eye	160138
23	Aa	gonad	214204
23	Aa	liver	137851
23	Aa	muscle	117101
23	Ab	brain	153916
23	Ab	eye	154951
23	Ab	gonad	207735
23	Ab	liver	144603
23	Ab	muscle	75424
23	Ac	brain	132645
23	Ac	eye	137384
23	Ac	gonad	190329
23	Ac	liver	117191
23	Ac	muscle	67041
23	Ba	brain	156505
23	Ba	eye	156353
23	Ba	gonad	221661
23	Ba	liver	87331
23	Ba	muscle	121714
23	Bb	brain	142109
23	Bb	eye	146379
23	Bb	gonad	186313
23	Bb	liver	92766
23	Bb	muscle	144326
23	Bc	brain	147162
23	Bc	eye	145456
23	Bc	gonad	194404
23	Bc	liver	76833
23	Bc	muscle	98111
24	Aa	brain	129284
24	Aa	eye	89000
24	Aa	gonad	146302
24	Aa	liver	99322
24	Aa	muscle	63360
24	Ab	brain	109089
24	Ab	eye	94917
24	Ab	gonad	154728
24	Ab	liver	99831
24	Ab	muscle	104905
24	Ac	brain	120135
24	Ac	eye	79684
24	Ac	gonad	155519
24	Ac	liver	92527
24	Ac	muscle	91633
24	Ba	brain	107617
24	Ba	eye	145420
24	Ba	gonad	172203
24	Ba	liver	79547
24	Ba	muscle	54256
24	Bb	brain	114960
24	Bb	eye	178881
24	Bb	gonad	177975
24	Bb	liver	83701
24	Bb	muscle	71473
24	Bc	brain	106284
24	Bc	eye	173940
24	Bc	gonad	154297
24	Bc	liver	72688
24	Bc	muscle	66952
25	Aa	brain	96169
25	Aa	eye	78843
25	Aa	gonad	134457
25	Aa	liver	135041
25	Aa	muscle	360889
25	Ab	brain	109841
25	Ab	eye	89173
25	Ab	gonad	143886
25	Ab	liver	113605
25	Ab	muscle	184288
25	Ac	brain	96309
25	Ac	eye	73656
25	Ac	gonad	127936
25	Ac	liver	146080
25	Ac	muscle	164923
25	Ba	brain	127628
25	Ba	eye	110636
25	Ba	gonad	179456
25	Ba	liver	106414
25	Ba	muscle	148560
25	Bb	brain	122751
25	Bb	eye	99052
25	Bb	gonad	164579
25	Bb	liver	133131
25	Bb	muscle	291168
25	Bc	brain	136790
25	Bc	eye	109496
25	Bc	gonad	172931
25	Bc	liver	106357
25	Bc	muscle	176994
